# Supplementary material for: Proteomics and constraint-based modelling reveal enzyme kinetic properties of Chlamydomonas reinhardtii on a genome scale
Source: Nat Commun. 2023 Aug 8;14:4781. doi: 10.1038/s41467-023-40498-1 (PMC10409818; doi:10.1038/s41467-023-40498-1)
Supplement: Supplementary file 4 — Supplementary Data 1 [file 41467_2023_40498_MOESM4_ESM.xlsx]

## Sheet: Supplementary Data 1
Supplementary Data 1: Median of protein abundancies from triplicates [amol/cell].
ProteinId	control	dark	highcell	highsalt	hightemp	noshaking	UVM4	Stop1	Stop2
ChreCp001	0.883942	0.467664	0.718003	0.93821	0.555551	0.507473	1.12312	1.18398	1.36688
ChreCp002	1.85295	0.114664	1.34878	0.19119	1.673	0.998433	0.180897	0.130228	0.164966
ChreCp003	0.0460577	0.0115321	0.0382318	0.0690163	NA	0.0290213	0.0124625	0.0193245	0.0193171
ChreCp008	0.586787	0.327696	0.478576	0.59353	0.278727	0.35628	0.360534	0.342854	0.399365
ChreCp009	0.0330372	NA	0.0147659	0.029259	NA	0.0135296	NA	NA	NA
ChreCp019	1.24278	0.717969	1.30763	1.19545	0.798842	0.872458	4.92144	5.59437	4.28421
ChreCp023	0.409894	0.201771	0.295281	0.394338	0.273876	0.195422	0.388047	0.460459	0.356474
ChreCp029	2.50742	2.18999	3.22926	4.16909	3.14912	1.73074	0.589433	0.638124	0.545325
ChreCp032	1.47706	0.86023	1.45118	2.14037	1.35781	0.749816	3.97808	4.42017	4.23369
ChreCp040	0.645092	0.386192	0.589376	0.817217	0.492293	0.324406	2.2816	2.32312	2.13324
ChreCp043	0.348324	0.258797	0.360847	0.462821	0.306505	0.249362	0.183576	0.188239	0.172501
ChreCp044	0.433241	0.196456	0.467643	0.648948	0.537857	0.366179	NA	NA	NA
ChreCp048	2.47998	0.701087	2.0286	2.71048	1.46126	1.15447	2.4077	2.71966	1.97513
ChreCp049	0.868992	0.403479	0.657682	1.06185	0.533588	0.544575	16.8096	17.4819	11.3286
ChreCp050	4.02579	2.02518	3.78442	4.65659	2.47348	2.66624	7.86502	9.86057	8.27988
ChreCp054	0.907938	0.506414	0.900557	1.05442	0.550026	0.474959	0.776565	1.05033	0.813767
ChreCp056	0.0959908	NA	0.0655426	0.0428733	NA	0.041546	0.0171255	0.0188353	0.0410893
ChreCp058	NA	NA	NA	NA	NA	NA	3.61102	4.35644	3.67207
ChreCp061	NA	0.012928	NA	NA	NA	NA	0.0207205	0.0214065	0.0191938
ChreCp062	0.177056	0.131054	0.165691	0.243594	0.200101	0.0840437	0.241349	0.320016	0.245916
ChreCp064	0.782487	0.420661	1.19647	0.689897	0.704334	0.561721	3.77048	4.4496	4.17685
ChreCp066	1.44311	0.804558	1.33574	1.95944	1.20211	0.692432	4.55186	4.88252	4.32225
ChreCp067	4.78029	2.79432	3.78318	3.64398	3.5506	2.35742	1.26126	1.34105	0.88057
ChrepMp02	NA	NA	NA	NA	NA	NA	0.0164774	0.0189216	0.0164084
ChrepMp03	0.269169	0.204367	0.253427	0.286958	0.166898	0.189887	0.0316485	0.0500271	0.0183646
ChrepMp07	NA	0.0338639	0.035519	0.0820449	0.0294249	0.042985	NA	NA	NA
Cre-1.g000035.t1.p1	0.110142	0.0570695	0.0856347	0.0959567	0.068004	0.0803204	0.114884	0.100127	0.111146
Cre-1.g2716952.t1.p1	0.197534	0.131685	0.246331	0.314462	0.25172	0.20283	0.0854988	0.0849855	0.0875829
Cre-1.g2716955.t1.p1	0.379887	0.156963	0.334458	0.255406	0.244177	0.327286	0.241988	0.233009	0.231952
Cre-1.g2716962.t1.p1	0.03503	0.0110889	0.0311229	0.0423167	0.0159801	0.0314919	0.00542276	0.415685	0.021805
Cre-1.g2716973.t1.p1	0.350983	0.105287	0.28535	0.17747	0.256051	0.261065	0.278484	0.292479	0.242002
Cre-1.g2716974.t1.p1	0.159079	0.103031	0.174438	NA	0.0914846	0.160543	NA	NA	NA
Cre-1.g2716979.t1.p1	0.456712	0.243515	0.422704	0.512537	0.328132	0.298032	1.30271	1.50577	1.25954
Cre-1.g2716987.t1.p1	0.592732	0.353714	0.670856	0.900175	0.571402	0.352874	1.63338	1.9795	1.86669
Cre-1.g2716992.t1.p1	0.0443371	0.0310049	0.0830572	0.104073	0.0407963	0.0384196	0.0982839	0.00514099	0.00527077
Cre-1.g2716993.t1.p1	0.0703933	0.0371152	0.0516915	0.0463849	0.0322242	0.0528005	0.0193643	0.0170953	0.0209588
Cre-1.g2716997.t1.p1	0.29045	0.152522	0.265975	0.236939	0.232495	0.322412	0.537859	0.380738	0.478179
Cre-1.g2716998.t1.p1	0.0437855	0.0215101	0.0370542	0.0314205	0.034711	0.0352212	0.0434211	0.0279425	0.0324698
Cre-1.g2717001.t1.p1	0.615902	0.35672	0.672965	0.593192	0.307811	0.523462	0.0937012	0.100175	0.0812548
Cre-1.g2717004.t1.p1	0.0570869	0.0284167	0.0377845	0.0428887	0.0353489	0.040412	0.0386821	0.0456835	0.0374378
Cre-1.g2717005.t1.p1	0.168891	0.178755	0.180382	0.18235	0.0604554	0.334043	0.0677927	0.0576495	0.116606
Cre-1.g2717006.t1.p1	0.306053	0.119867	0.248676	0.254259	0.201613	0.272521	0.264655	0.294256	0.286471
Cre-1.g2717007.t1.p1	0.552762	0.270776	0.609747	0.466823	0.35931	0.517688	0.306087	0.306308	0.317225
Cre-1.g2717008.t1.p1	0.101724	0.0571043	0.118271	0.186295	0.0553479	0.0839135	0.0130258	0.00806153	0.0148203
Cre-1.g2717009.t1.p1	0.283205	0.131392	0.168384	0.251893	0.218527	0.208592	0.0233092	0.026895	0.0496364
Cre-1.g2717010.t1.p1	0.442813	0.185845	0.405015	0.357615	0.259512	0.414708	0.251719	0.270382	0.249934
Cre-1.g2717012.t1.p1	0.498245	0.183886	0.427737	0.354628	0.319399	0.407578	0.111087	0.129118	0.117757
Cre-1.g2717015.t1.p1	0.0946427	0.0385264	0.0790346	0.0770989	0.0678689	0.0598095	0.0480941	0.0928318	0.0436603
Cre-1.g2717031.t1.p1	0.173753	0.0851583	0.122926	0.169131	0.185406	0.0617501	NA	NA	NA
Cre-1.g2717034.t1.p1	1.601	0.899069	1.29661	1.63145	0.96688	0.949704	NA	NA	NA
Cre-1.g2717036.t1.p1	1.11554	0.354263	0.877681	0.827216	0.473539	0.827472	0.121663	0.157762	0.124551
Cre-1.g2717049.t1.p1	0.0334661	0.0159029	0.0230668	0.0218361	0.139146	0.027774	NA	NA	NA
Cre-1.g2717050.t1.p1	0.0464267	0.0272473	0.0381605	0.0561032	0.021488	0.0425924	0.0074262	0.00691787	0.0101219
Cre-1.g2717054.t1.p1	0.519672	0.248697	0.347039	0.379445	0.36542	0.504313	0.184603	0.203783	0.18059
Cre-1.g2717055.t1.p1	0.297968	0.131126	0.286761	0.236451	0.209768	0.274099	0.251849	0.304316	0.299616
Cre-1.g2717056.t1.p1	0.534677	0.235079	0.468474	0.449585	0.264177	0.412091	0.168284	0.190851	0.156136
Cre-1.g2717057.t1.p1	0.629959	0.211481	0.593534	0.501293	0.425722	0.640993	0.103434	0.114804	0.109438
Cre-1.g2717058.t1.p1	0.53653	0.192152	0.489584	0.427771	0.331628	0.440401	0.277383	0.308536	0.285425
Cre-1.g2717059.t1.p1	0.234956	0.105658	0.205011	0.15688	0.16975	0.222556	0.273325	0.295892	0.288112
Cre-2.g801495.t1.p1	1.49197	0.721581	1.60368	3.08559	0.61084	0.519173	0.0431127	0.0469222	0.0439865
Cre-3.qConc.t1.p1	NA	NA	NA	NA	NA	NA	0.0676945	0.0841468	0.106173
Cre01.g000350.t1.1	0.238367	0.155096	0.192504	0.297174	0.212688	0.164189	0.100889	0.143796	0.119145
Cre01.g000600.t1.2	NA	NA	NA	NA	0.0210139	0.020233	NA	NA	NA
Cre01.g000650.t1.1	NA	0.00785956	NA	NA	0.0117034	NA	NA	NA	NA
Cre01.g000850.t1.2	0.0487139	0.013193	0.0331522	0.0255404	0.0335409	0.2713	NA	0.0081001	NA
Cre01.g000900.t1.2	0.145812	0.0671855	0.138531	0.102007	0.0899744	0.164508	0.0270021	0.0282756	0.029861
Cre01.g001100.t1.2	0.118368	0.0409837	0.0915585	0.153295	0.0767914	0.0692113	0.135998	0.170096	0.170395
Cre01.g001300.t1.1	NA	NA	NA	NA	NA	NA	0.03012	NA	NA
Cre01.g001400.t1.1	NA	NA	NA	0.10512	NA	NA	NA	NA	NA
Cre01.g001550.t1.1	0.0308468	0.0117877	0.0320783	0.0423331	0.0254954	0.0340557	0.0246908	0.0395813	0.0242706
Cre01.g001678.t1.1	NA	0.616774	NA	NA	0.0102859	NA	NA	NA	NA
Cre01.g001678.t2.1	NA	NA	NA	NA	NA	NA	0.0895036	NA	NA
Cre01.g001750.t1.2	0.440237	0.190086	0.31404	0.469762	0.197122	0.351387	0.0189984	0.0228591	0.0264436
Cre01.g001950.t1.2	NA	NA	NA	NA	0.0190677	NA	NA	NA	NA
Cre01.g002050.t1.1	NA	0.0117446	NA	0.0458497	NA	0.00701178	NA	NA	NA
Cre01.g002250.t1.2	0.028857	0.0202925	NA	NA	NA	NA	NA	NA	NA
Cre01.g002300.t1.2	0.435989	0.201521	0.468306	0.858397	0.277774	0.301045	0.441741	0.443709	0.440504
Cre01.g002350.t1.1	0.0481637	0.0143937	0.0453216	0.021374	0.0253415	0.0356516	NA	NA	0.0890467
Cre01.g002400.t1.1	0.117613	0.037268	0.0502287	0.0944838	0.0656035	0.042975	0.032487	0.0363561	0.0143878
Cre01.g002451.t1.1	0.0642794	0.038209	0.0693988	0.0456811	0.0446256	0.0543881	NA	0.00983296	NA
Cre01.g002500.t1.2	0.543204	0.458025	0.519137	0.568715	0.43315	0.439188	0.295069	0.310817	0.279452
Cre01.g002750.t1.2	NA	0.0287072	NA	NA	NA	NA	NA	NA	NA
Cre01.g003050.t1.2	NA	0.0588861	NA	NA	NA	NA	NA	NA	NA
Cre01.g003150.t1.2	NA	0.122503	NA	NA	NA	NA	NA	NA	NA
Cre01.g003376.t1.1	0.0185658	0.00552923	0.00748334	0.0448092	NA	0.0138065	NA	NA	NA
Cre01.g003487.t1.1	NA	NA	NA	NA	0.00693975	NA	NA	NA	NA
Cre01.g003500.t1.2	NA	NA	NA	NA	NA	NA	NA	0.141495	0.0435051
Cre01.g003550.t1.1	NA	0.0128132	NA	NA	0.0517575	NA	NA	NA	NA
Cre01.g003751.t1.1	NA	NA	NA	NA	NA	NA	0.160447	NA	NA
Cre01.g003950.t1.1	NA	NA	NA	NA	NA	0.0445902	NA	NA	NA
Cre01.g004000.t1.2	0.0436639	0.021999	0.986888	0.00759147	0.0407539	0.601919	NA	NA	NA
Cre01.g004157.t1.2	NA	NA	NA	NA	0.0181455	NA	NA	NA	NA
Cre01.g004200.t1.2	NA	NA	NA	NA	NA	0.163491	NA	NA	NA
Cre01.g004300.t1.2	0.110641	0.0459976	0.0911155	0.131881	0.0572898	0.080411	0.232165	0.0862993	0.103849
Cre01.g004350.t1.2	0.159144	0.0160203	0.0333278	0.0378672	0.0617719	0.0262375	0.0555519	0.0155887	0.0148019
Cre01.g004400.t1.2	0.0246154	0.0590054	0.0205485	NA	0.0185025	0.0189394	NA	NA	NA
Cre01.g004450.t1.2	0.22504	0.0787165	0.116418	0.142367	0.164871	0.130679	0.125358	0.128071	0.12059
Cre01.g004500.t1.2	0.425284	0.0909028	0.19827	0.269155	0.280759	0.248262	0.4645	0.428983	0.358803
Cre01.g004700.t1.2	NA	NA	NA	NA	0.0748732	NA	NA	NA	NA
Cre01.g004850.t1.1	NA	NA	NA	NA	NA	NA	NA	0.025092	NA
Cre01.g004900.t1.2	0.11417	0.116059	0.0917083	0.383974	0.133877	0.119897	0.0305683	0.0308104	0.0765641
Cre01.g004950.t1.1	0.262757	0.158446	0.192112	0.372477	0.370307	0.170511	0.0845295	0.0870765	0.0831877
Cre01.g005050.t1.1	0.233902	0.116701	0.20233	0.461763	0.0962525	0.159419	0.378977	0.349874	0.335162
Cre01.g005150.t1.1	0.162379	0.11138	0.210378	0.209038	0.176293	0.0861006	0.0575174	0.0454369	0.059012
Cre01.g005450.t1.2	NA	0.00773152	0.0290357	NA	NA	NA	NA	NA	NA
Cre01.g005813.t1.2	0.0502181	0.0754167	0.0957076	0.0426223	0.150836	NA	NA	NA	NA
Cre01.g005850.t1.2	0.132701	0.0219728	0.069685	0.0843927	0.145728	0.0783381	0.142861	0.0715697	0.0614158
Cre01.g005900.t1.1	NA	NA	NA	NA	0.0495561	NA	NA	NA	NA
Cre01.g005950.t1.2	0.029011	NA	NA	0.0566857	NA	0.0107894	0.00940232	0.0202416	0.0130643
Cre01.g006150.t1.1	NA	NA	NA	NA	NA	0.0440624	NA	NA	NA
Cre01.g006950.t1.1	0.188863	0.0639163	0.097954	NA	0.119175	0.136675	NA	NA	NA
Cre01.g006950.t2.1	NA	NA	NA	0.189139	NA	NA	0.147192	0.159793	0.144809
Cre01.g007550.t1.1	0.590714	NA	NA	NA	NA	NA	NA	NA	NA
Cre01.g007600.t1.1	0.126944	0.0323517	0.0441261	NA	0.107545	0.133213	NA	NA	NA
Cre01.g007600.t2.1	NA	NA	NA	0.152411	NA	NA	0.0158155	0.0507378	0.0160691
Cre01.g007651.t1.1	NA	NA	0.0124684	NA	NA	0.0143171	NA	NA	NA
Cre01.g007700.t1.1	0.138293	0.0665695	0.0972398	0.106273	0.123085	0.0882319	0.0722376	0.0648042	0.0691508
Cre01.g007774.t1.1	0.0410309	0.0123333	0.0315085	0.0498904	0.0315244	0.0244632	0.0351663	0.0344272	0.0408317
Cre01.g007850.t1.2	0.177063	0.130415	0.161068	0.265633	0.124395	0.129631	0.0221205	0.0267366	0.0185759
Cre01.g007950.t1.1	NA	0.0143123	NA	NA	0.062161	NA	0.0214072	0.0201277	0.0175808
Cre01.g008402.t1.1	NA	NA	NA	NA	NA	NA	5.54313	NA	NA
Cre01.g008500.t1.2	NA	NA	0.132064	NA	NA	0.00353273	0.00356926	NA	NA
Cre01.g008550.t1.1	0.0279156	NA	0.012915	NA	NA	NA	NA	NA	NA
Cre01.g009250.t1.1	0.278031	NA	NA	NA	0.149927	NA	NA	NA	NA
Cre01.g009300.t1.1	0.0182829	NA	NA	NA	NA	NA	0.00590818	0.00719484	0.00465439
Cre01.g009350.t1.2	0.00496033	0.0268308	NA	0.0910824	0.0432083	NA	0.0217952	0.0143689	NA
Cre01.g009950.t1.2	NA	NA	NA	NA	NA	0.103709	NA	NA	NA
Cre01.g010000.t1.2	0.0135781	0.0132253	NA	NA	0.0276012	NA	NA	NA	NA
Cre01.g010100.t1.2	NA	NA	NA	0.0731295	NA	NA	NA	NA	NA
Cre01.g010400.t1.2	0.738682	0.188308	0.431622	0.474656	0.301904	0.271068	0.104044	0.0913229	0.0770149
Cre01.g010450.t1.2	0.0420901	NA	0.026478	0.0467645	0.0168426	0.114089	0.0131649	0.0102261	0.0111492
Cre01.g010650.t1.2	NA	NA	NA	NA	NA	NA	0.0222403	NA	NA
Cre01.g010832.t1.1	NA	0.037427	NA	NA	0.0319479	NA	NA	NA	NA
Cre01.g010848.t1.1	NA	0.0411243	NA	NA	0.0376502	0.0729856	NA	NA	NA
Cre01.g010900.t1.2	1.38982	0.777165	1.04026	1.68448	1.0483	1.19656	8.0482	7.59512	8.36045
Cre01.g011000.t1.2	0.600807	0.279817	0.500219	0.633583	0.409095	0.418255	1.8048	1.85735	1.64045
Cre01.g011100.t1.2	0.195279	0.0458789	0.109455	NA	0.0707219	0.0922426	NA	NA	NA
Cre01.g011100.t2.1	NA	NA	0.00799804	0.0684716	NA	0.00745857	0.0221351	0.0124402	0.011988
Cre01.g011250.t1.1	NA	NA	NA	NA	NA	0.0830319	NA	NA	NA
Cre01.g011300.t1.1	0.0406364	0.0337786	0.0442333	0.0588448	0.0191181	0.0331219	0.0253792	0.0429544	0.0323181
Cre01.g011450.t1.1	NA	NA	0.206286	NA	NA	NA	NA	NA	NA
Cre01.g011500.t1.2	0.0475451	0.0340297	0.0474287	0.0642692	0.0623917	0.0509007	0.0697362	0.0785588	0.0926779
Cre01.g011750.t1.1	NA	0.015786	NA	NA	0.0230615	0.0726442	NA	NA	NA
Cre01.g011950.t1.1	NA	0.00742508	NA	NA	NA	NA	NA	NA	NA
Cre01.g012100.t1.1	NA	0.110788	0.149837	NA	0.371452	0.152348	NA	0.0752842	NA
Cre01.g012150.t1.2	0.134876	0.0889465	0.133636	0.218107	0.51875	0.108713	0.0892576	0.0786098	0.103045
Cre01.g012350.t1.2	0.0229214	0.0385807	0.0216443	0.0292889	0.0466229	0.0462139	0.122099	0.012534	0.148758
Cre01.g012450.t1.1	0.00704443	0.013492	0.00771871	0.0132447	0.0126472	0.0202826	0.0164222	0.00854238	0.0132093
Cre01.g012600.t1.1	NA	0.012491	NA	NA	NA	NA	NA	NA	NA
Cre01.g013250.t1.1	NA	NA	NA	NA	NA	NA	NA	NA	0.0197094
Cre01.g013300.t1.1	0.0278097	0.0122393	0.0204466	0.0308852	NA	0.0222226	0.010422	0.0133596	0.0112949
Cre01.g013350.t1.2	0.104349	0.0229338	0.0368445	0.0944791	NA	0.0393113	0.0135136	0.0167744	0.0136472
Cre01.g013500.t1.2	NA	NA	NA	NA	0.0116381	NA	NA	NA	NA
Cre01.g013600.t1.1	NA	0.033901	NA	0.334093	0.0314444	0.0531283	NA	NA	NA
Cre01.g013650.t1.1	NA	NA	NA	NA	0.0609468	NA	NA	NA	NA
Cre01.g013700.t1.2	0.541357	0.361546	0.59245	0.632263	0.54012	0.372444	1.09369	1.09545	1.15358
Cre01.g013801.t1.2	NA	0.0130979	NA	NA	NA	0.00649804	NA	NA	NA
Cre01.g014000.t1.2	0.113959	0.0658002	0.0996095	0.0956541	0.0751937	0.0969327	0.0444679	0.0461207	0.0332922
Cre01.g014050.t1.2	0.0675338	0.0262032	0.0502576	0.0550821	0.0558509	0.0396942	NA	0.0340504	0.00701891
Cre01.g014350.t1.2	0.113018	0.0602676	0.0897492	0.194264	0.0888941	0.0702757	0.106597	0.136077	0.117217
Cre01.g014500.t1.1	NA	NA	NA	NA	NA	NA	NA	NA	0.129793
Cre01.g014650.t1.2	NA	0.0212986	NA	NA	NA	0.0155532	NA	NA	NA
Cre01.g014800.t1.1	NA	NA	NA	NA	NA	NA	0.456119	0.408855	0.517773
Cre01.g014850.t1.2	NA	NA	NA	0.117267	NA	NA	NA	NA	NA
Cre01.g015000.t1.2	0.194408	0.092836	0.144548	0.217999	0.148892	0.103262	0.177903	0.177993	0.167037
Cre01.g015103.t1.2	NA	0.0234923	NA	NA	NA	NA	NA	NA	NA
Cre01.g015350.t1.1	0.403651	0.216872	0.274353	0.428924	0.595919	0.321154	0.164006	0.191561	0.189364
Cre01.g015500.t1.2	NA	NA	NA	NA	0.0974361	NA	NA	NA	NA
Cre01.g015600.t1.1	0.0312544	0.0164274	0.0289619	0.0527563	0.0327447	0.0344516	0.0575544	0.0523355	0.0415145
Cre01.g015750.t1.2	0.0734195	0.0210486	NA	0.0821665	0.0606391	NA	NA	NA	NA
Cre01.g016050.t1.2	0.0422081	0.017895	0.0342559	0.0353403	0.0321117	0.0235343	0.053755	0.0564126	0.0514574
Cre01.g016150.t1.2	0.0240931	0.0165747	0.0258541	0.0283557	0.0237643	0.0150643	NA	NA	NA
Cre01.g016300.t1.1	0.208806	0.154102	0.200253	0.394396	0.339767	0.206225	0.0409722	0.0253444	0.0386366
Cre01.g016500.t1.1	NA	NA	NA	NA	NA	0.0209935	NA	NA	NA
Cre01.g016514.t1.1	0.222969	0.124362	0.231217	0.359109	0.149739	0.161385	0.284946	0.322257	0.300494
Cre01.g016528.t1.1	0.0576071	0.0202873	0.0446685	0.0324834	0.0626622	0.0352883	0.0203949	0.0177193	0.0149196
Cre01.g016556.t1.1	0.0824228	0.0250959	0.0537997	0.0970431	0.0481298	0.0318826	NA	0.0446352	NA
Cre01.g016900.t1.2	0.548812	0.432304	0.48593	0.627603	0.504998	0.388979	0.0511771	0.0758489	0.05246
Cre01.g016950.t1.2	NA	NA	0.0532543	NA	NA	0.0397775	NA	NA	0.192761
Cre01.g017050.t1.2	0.0581866	0.0307416	0.0399316	0.0330001	0.035735	0.0354992	0.0131524	0.0197769	0.0163548
Cre01.g017200.t1.2	NA	NA	NA	NA	0.0180437	NA	NA	NA	NA
Cre01.g017300.t1.2	0.0701447	0.0409096	0.0759707	0.0293649	0.0351536	0.0689834	NA	NA	NA
Cre01.g017400.t1.1	NA	0.0652514	0.120213	NA	NA	NA	NA	NA	NA
Cre01.g017500.t1.2	NA	NA	0.0474495	NA	0.0310738	0.0319571	NA	NA	NA
Cre01.g017600.t1.1	0.0499729	0.0380798	0.0471535	NA	NA	0.0251031	NA	NA	NA
Cre01.g017650.t1.2	NA	NA	3.18842	NA	NA	NA	NA	NA	NA
Cre01.g017850.t1.2	NA	NA	NA	NA	0.149715	NA	NA	NA	NA
Cre01.g018550.t1.1	NA	0.0588594	NA	NA	NA	NA	NA	NA	NA
Cre01.g018600.t1.2	NA	NA	NA	NA	0.0795726	NA	NA	NA	NA
Cre01.g018650.t1.1	NA	NA	NA	NA	0.0140175	NA	NA	NA	NA
Cre01.g018800.t1.2	0.2261	0.161192	0.187601	0.347663	0.194943	0.135769	0.118415	0.105736	0.0953809
Cre01.g018950.t1.2	NA	NA	NA	NA	NA	0.0150757	NA	NA	NA
Cre01.g019200.t1.1	0.0277945	0.0103756	0.0305349	NA	0.0264298	0.0443152	NA	NA	0.0198337
Cre01.g019250.t1.2	0.307323	0.158766	0.247872	0.347144	0.246624	0.234471	0.199914	0.223711	0.208588
Cre01.g019500.t1.2	NA	NA	NA	NA	0.0182593	NA	NA	NA	NA
Cre01.g019600.t1.2	0.072419	0.0300616	NA	NA	0.110192	0.0433851	0.0063514	0.00904996	0.00627862
Cre01.g019650.t1.1	NA	0.0193058	NA	NA	NA	0.011774	NA	NA	NA
Cre01.g019850.t1.1	0.103575	0.0949493	0.26118	0.257007	0.601859	0.229539	0.118145	0.0850061	0.0592586
Cre01.g019950.t1.2	NA	NA	NA	NA	0.00790361	NA	NA	NA	NA
Cre01.g020050.t1.1	NA	NA	NA	NA	NA	NA	NA	NA	0.0437566
Cre01.g020223.t1.1	NA	NA	NA	NA	NA	NA	0.0674806	NA	NA
Cre01.g020305.t1.1	0.146694	0.118741	0.169129	0.42959	0.167172	0.160638	0.0321194	0.0356104	0.0280237
Cre01.g020350.t1.2	0.103262	0.0842092	0.110312	0.20716	0.0714326	0.117395	0.0561816	0.09524	0.110524
Cre01.g020400.t1.2	0.0188101	0.00765621	0.182759	NA	0.0384743	NA	NA	NA	NA
Cre01.g020918.t1.1	0.152275	0.063334	0.0951473	0.192969	0.0778592	0.0870801	0.127279	0.155814	0.15187
Cre01.g020950.t1.2	0.0629442	0.0279008	0.15594	0.0596273	NA	0.0882026	NA	NA	NA
Cre01.g021000.t1.1	NA	0.0195688	NA	NA	NA	NA	NA	NA	NA
Cre01.g021100.t1.2	NA	NA	NA	NA	NA	0.0211757	NA	NA	NA
Cre01.g021251.t1.1	0.127139	0.0644197	0.0950841	0.136809	0.0803579	0.0706307	0.797399	0.937758	0.775951
Cre01.g021400.t1.2	NA	0.0393146	NA	NA	NA	NA	NA	NA	NA
Cre01.g021450.t1.1	NA	NA	NA	NA	0.0349746	NA	NA	NA	NA
Cre01.g021450.t2.1	NA	NA	NA	NA	0.0405693	0.0171218	NA	NA	NA
Cre01.g021450.t3.1	NA	NA	NA	NA	NA	NA	NA	NA	0.0078192
Cre01.g021500.t1.1	0.042535	0.0144486	0.0137933	NA	NA	0.0128126	0.0291981	0.0419723	0.0347605
Cre01.g021600.t1.2	0.0572905	0.0257627	0.0443453	0.0431834	0.0391175	0.0708096	0.0639529	0.0665341	0.0637615
Cre01.g021650.t1.2	0.0133786	NA	NA	0.013223	NA	0.00893658	NA	NA	NA
Cre01.g021700.t1.1	NA	NA	NA	NA	NA	NA	NA	NA	0.875465
Cre01.g021950.t1.1	NA	NA	NA	NA	NA	NA	0.0365078	0.0323562	0.0282893
Cre01.g022250.t1.1	NA	0.00774432	NA	NA	0.009914	0.0107583	NA	NA	NA
Cre01.g022350.t1.2	0.00802432	NA	NA	NA	NA	0.0189454	NA	NA	NA
Cre01.g022450.t1.1	NA	NA	NA	NA	0.249385	NA	NA	NA	0.025692
Cre01.g022500.t1.2	0.0388767	0.0247755	0.0318749	NA	0.0579692	0.0171739	NA	NA	NA
Cre01.g022650.t1.2	0.278651	0.0387639	0.373202	0.132461	0.0351826	0.0708848	NA	NA	NA
Cre01.g023050.t1.2	NA	NA	NA	NA	0.0641674	NA	NA	NA	NA
Cre01.g023150.t1.2	NA	NA	NA	0.082598	NA	NA	0.0189132	0.0244658	0.0110762
Cre01.g023300.t1.2	NA	NA	NA	0.038424	0.016289	0.0104297	0.124426	0.139988	0.118296
Cre01.g023350.t1.1	0.0959225	0.0532508	0.0577463	0.144169	0.0837248	0.0578987	0.0888329	0.11527	0.0965181
Cre01.g023400.t1.1	NA	NA	NA	NA	NA	NA	0.0152399	NA	0.0114882
Cre01.g023550.t1.1	1.91287	3.1846	3.39909	6.56065	2.89687	1.24368	NA	NA	NA
Cre01.g023650.t1.1	NA	0.0380623	0.0506447	NA	0.63516	0.0497239	NA	NA	NA
Cre01.g023787.t1.1	0.0303011	0.0474099	0.0387485	NA	0.0370094	0.0383294	NA	NA	NA
Cre01.g024050.t1.2	NA	NA	NA	NA	0.0188243	NA	NA	NA	NA
Cre01.g024150.t1.2	0.0468362	0.0460026	0.068413	0.156584	0.0563301	0.0594891	0.0192905	NA	0.068678
Cre01.g024200.t1.1	NA	NA	NA	NA	0.0110707	NA	NA	NA	NA
Cre01.g024350.t1.2	0.453691	0.15154	0.504156	0.24238	0.0666694	0.335366	0.0126175	0.0298783	0.0256164
Cre01.g024950.t1.2	NA	0.00608442	0.11897	0.0238103	0.0783304	0.0311219	0.0200927	NA	NA
Cre01.g025100.t1.1	NA	NA	0.0104437	NA	NA	NA	NA	NA	NA
Cre01.g025250.t1.1	0.0936102	0.0405019	0.0638506	0.0869406	0.0556045	0.0574288	0.0226131	0.037663	0.0325077
Cre01.g025350.t1.2	0.119381	0.0395645	0.116727	NA	0.0575801	0.0549332	NA	NA	NA
Cre01.g025400.t1.2	0.0489898	0.0409062	0.0498264	NA	NA	0.0255209	NA	NA	NA
Cre01.g025450.t1.2	0.0543955	0.0283797	0.0495022	0.0190224	0.0414561	0.040403	NA	NA	0.0186414
Cre01.g025500.t1.1	NA	NA	NA	NA	NA	NA	0.0660198	NA	NA
Cre01.g025551.t1.1	NA	NA	NA	NA	NA	0.155568	NA	NA	NA
Cre01.g026200.t1.2	NA	NA	NA	NA	0.0218918	NA	NA	NA	NA
Cre01.g026250.t1.2	NA	NA	NA	0.231484	NA	NA	NA	NA	NA
Cre01.g026450.t1.2	0.114192	0.0673845	0.0723943	0.111278	0.116387	0.0733075	0.125641	0.11417	0.122438
Cre01.g026550.t1.1	0.152557	0.0627933	0.113325	0.157604	0.169287	0.10223	0.131928	0.140561	0.117633
Cre01.g026600.t1.2	0.154328	0.0249811	0.038962	0.153633	0.0890902	0.0483506	0.0510557	0.0609725	0.0562969
Cre01.g026650.t1.2	NA	NA	NA	NA	NA	NA	0.0103602	0.0141357	0.00830605
Cre01.g026900.t1.2	0.292058	0.0327833	0.0999438	NA	0.0595264	0.180889	NA	NA	NA
Cre01.g026900.t2.1	NA	NA	NA	0.0839335	NA	NA	0.0744902	0.00909043	0.00788777
Cre01.g027000.t1.2	1.38804	0.372717	0.949406	1.19284	0.699331	0.607656	1.66848	1.72069	1.36273
Cre01.g027150.t1.1	NA	NA	NA	NA	NA	0.0216738	NA	NA	NA
Cre01.g027200.t1.2	NA	0.0078467	0.0110847	NA	NA	0.0152809	NA	NA	NA
Cre01.g027350.t1.2	NA	0.0438037	0.0974869	NA	NA	NA	NA	NA	NA
Cre01.g027550.t1.1	0.0813334	0.0540427	0.0884816	0.0586356	0.0599049	0.0653664	0.0388288	0.0107723	0.0158447
Cre01.g027600.t1.1	0.931396	0.198251	0.311747	NA	NA	NA	NA	NA	NA
Cre01.g027650.t1.2	NA	NA	NA	NA	NA	0.0663318	NA	NA	NA
Cre01.g027800.t1.2	0.0916533	0.0436851	0.0660845	0.0650058	0.090849	0.0373152	0.066913	0.0616435	0.0434792
Cre01.g027950.t1.2	0.0254249	0.0162486	0.0269857	0.0183211	0.015768	0.0171401	0.0111992	NA	NA
Cre01.g028000.t1.1	NA	NA	NA	NA	NA	0.0957511	NA	NA	NA
Cre01.g028101.t1.1	NA	0.00786711	NA	0.0134005	0.0581779	0.00838715	NA	NA	NA
Cre01.g028200.t1.1	0.073772	0.067744	0.0435881	NA	0.0457874	0.0279044	NA	NA	NA
Cre01.g028200.t2.1	NA	NA	NA	0.136716	NA	NA	NA	NA	NA
Cre01.g028250.t1.2	0.0260824	0.0142152	0.0176897	0.0519844	0.0255939	0.0108891	0.01877	0.0365924	0.0370297
Cre01.g028500.t1.2	NA	0.0417016	0.00755932	NA	0.0586383	NA	NA	NA	NA
Cre01.g028550.t1.2	0.0217922	1.36164	0.0235882	2.91827	0.0276368	0.115536	0.0373162	0.0389663	0.0430565
Cre01.g028600.t1.2	0.0121196	0.0122576	NA	0.0207068	0.0390666	0.00971508	NA	NA	NA
Cre01.g028713.t1.1	NA	0.706206	NA	2.20221	0.838164	1.01491	0.425896	0.486439	0.382746
Cre01.g028850.t1.2	0.0519672	0.0552793	0.0597651	0.02553	0.0368259	0.0581171	NA	NA	NA
Cre01.g028900.t1.1	0.0167339	0.0240239	NA	NA	NA	0.0159756	NA	NA	NA
Cre01.g028950.t1.2	0.11967	0.0724225	0.0695203	NA	0.0446717	0.0438938	NA	NA	NA
Cre01.g029050.t1.2	0.0345133	NA	0.155162	NA	NA	0.0765366	NA	NA	NA
Cre01.g029300.t1.2	0.156473	0.0813193	0.131555	0.223113	0.120657	0.12445	0.248273	0.299705	0.261966
Cre01.g029400.t1.2	NA	0.0956291	0.130615	NA	0.146108	0.2177	NA	NA	0.0712122
Cre01.g029450.t1.1	0.0351609	0.0150318	0.0600958	0.130321	0.0299151	0.0244729	0.0328266	0.032312	0.0370088
Cre01.g029600.t1.2	NA	0.017093	NA	NA	NA	NA	NA	NA	NA
Cre01.g029650.t1.1	0.0514798	0.0238375	0.0294504	0.0698459	0.0361841	0.0321637	0.0189774	0.0261721	0.0272147
Cre01.g029750.t1.1	0.342522	0.165821	0.291928	0.29307	0.246739	0.193633	0.0827239	0.0883629	0.0844191
Cre01.g030050.t1.2	NA	0.0240608	NA	NA	NA	NA	NA	NA	NA
Cre01.g030100.t2.1	NA	NA	NA	NA	NA	NA	0.00610904	NA	NA
Cre01.g030200.t1.2	0.043477	0.020545	0.0392861	0.310181	0.0268806	0.0435724	0.0190886	0.0189838	0.00894812
Cre01.g030250.t1.2	0.0235716	0.0125026	0.0195677	0.0301415	0.0159777	0.0262879	0.003658	0.0274753	0.00912477
Cre01.g030550.t1.2	0.0385585	0.019597	0.0281557	0.0893527	0.0796411	0.0287789	0.0220024	0.0138916	0.0107197
Cre01.g030800.t1.2	0.0287102	0.0148426	0.179406	0.193111	0.0332929	0.0512687	0.00685092	0.00694304	0.00678596
Cre01.g030850.t1.2	0.141227	0.0875217	0.0923989	0.198688	0.0988258	0.0925346	0.119808	0.0952324	0.107805
Cre01.g030950.t1.1	0.0266544	0.00834796	NA	NA	0.0148297	0.0168327	0.0090701	0.0122103	0.0112586
Cre01.g031050.t1.2	0.119099	0.0349438	0.0269258	NA	0.044232	0.0331962	NA	NA	NA
Cre01.g031050.t2.1	NA	NA	NA	0.0781535	NA	NA	0.0133234	4.30295	6.78543
Cre01.g031100.t1.2	0.237958	0.10194	0.148441	0.254359	0.0857073	0.150351	0.397707	0.273681	0.312852
Cre01.g031200.t1.2	0.054039	0.0212722	0.0467137	NA	0.0489529	0.0483541	0.00752815	0.0102472	0.0103299
Cre01.g031350.t1.2	NA	NA	NA	NA	0.0246116	NA	0.161333	NA	NA
Cre01.g031650.t1.1	NA	NA	0.10656	NA	0.239523	NA	0.0557346	0.0415962	0.0340123
Cre01.g031750.t1.2	NA	NA	NA	NA	NA	0.00616693	NA	NA	NA
Cre01.g031900.t1.1	NA	NA	NA	NA	0.122499	NA	NA	NA	NA
Cre01.g031951.t1.1	NA	0.00523299	NA	NA	NA	NA	NA	NA	NA
Cre01.g032000.t1.1	0.0970661	0.0456805	0.0644289	0.122633	NA	0.0960249	NA	NA	NA
Cre01.g032300.t1.2	0.352218	0.192248	0.329818	0.37467	0.22967	0.229991	0.672141	0.736179	0.718293
Cre01.g032450.t1.2	NA	0.0909063	0.109523	NA	NA	0.272645	NA	NA	NA
Cre01.g032600.t1.1	0.028198	0.0162095	0.025766	0.0612269	0.0240052	0.0162261	0.109568	0.0851291	0.0227632
Cre01.g032650.t1.2	0.241878	0.102304	0.24702	NA	0.136157	0.140282	NA	NA	NA
Cre01.g032650.t2.1	NA	NA	NA	0.167271	NA	NA	1.03773	0.929295	0.714723
Cre01.g032700.t1.2	0.0546466	0.0320701	0.103186	0.0985638	0.052476	0.055313	0.0198349	0.0173805	0.0166609
Cre01.g032750.t1.2	0.0476686	0.0222527	0.0361941	NA	NA	0.0393257	NA	NA	0.00861212
Cre01.g033300.t1.2	NA	NA	NA	NA	NA	NA	NA	0.00707526	0.00543727
Cre01.g033350.t1.2	0.0557639	0.0207258	0.0354805	0.0662575	0.0380005	0.0264575	0.0831857	0.00715368	0.00895684
Cre01.g033400.t1.2	0.0571587	0.024832	0.0568565	0.0869533	0.0697093	0.0579392	NA	NA	NA
Cre01.g033550.t1.2	0.109587	0.0662694	0.110323	0.242322	0.180596	0.0550512	0.511645	0.580111	0.532715
Cre01.g033700.t1.2	NA	NA	NA	NA	0.00661453	NA	NA	NA	NA
Cre01.g033832.t1.1	0.0241004	NA	0.047514	NA	0.00670904	0.0289048	NA	NA	NA
Cre01.g034000.t1.2	0.056456	0.0260264	0.0530232	0.0756926	0.0469338	0.0591144	0.0698135	0.074389	0.0579766
Cre01.g034050.t1.2	0.0278924	0.00931833	0.0158414	0.0856523	0.00930071	0.0171543	0.00476671	0.00556654	0.00453158
Cre01.g034150.t1.1	NA	NA	NA	NA	0.0518686	NA	NA	NA	NA
Cre01.g034300.t1.2	NA	0.00357758	0.00621226	NA	NA	0.00773497	NA	NA	NA
Cre01.g034380.t1.2	NA	NA	NA	NA	0.0679896	0.0104595	NA	NA	NA
Cre01.g034400.t1.1	0.638991	0.156008	0.392594	0.650874	0.227195	0.435706	0.604052	0.564257	0.52754
Cre01.g034451.t1.1	0.0512178	0.0160736	0.0695283	0.0236844	0.0242843	0.0344892	0.0187555	0.0512671	0.0866657
Cre01.g034500.t1.2	NA	0.0370161	NA	NA	NA	NA	NA	NA	NA
Cre01.g034550.t1.2	NA	NA	NA	NA	NA	0.0333971	NA	NA	NA
Cre01.g034950.t1.2	0.0275002	0.0139967	0.024105	0.0352168	0.0182265	0.0224674	0.00567511	0.00670737	0.00731384
Cre01.g035000.t1.2	0.032927	0.0164755	0.0441741	NA	0.0181817	0.0323167	NA	NA	NA
Cre01.g035350.t1.2	0.042378	0.0426793	0.0362659	0.148016	0.0868699	0.0280958	0.0773334	0.186867	0.065332
Cre01.g035650.t1.2	NA	NA	NA	NA	NA	0.118261	NA	NA	NA
Cre01.g035700.t1.2	NA	NA	NA	NA	0.0732052	0.043915	NA	NA	NA
Cre01.g035800.t1.2	NA	NA	NA	NA	0.0128352	NA	NA	NA	NA
Cre01.g035850.t1.2	0.0202216	0.0252536	0.02178	0.033249	0.0659761	0.0452755	0.0230578	0.0273369	0.0252913
Cre01.g036400.t1.2	0.0307727	0.0203859	0.0454768	NA	0.164713	0.0494924	NA	NA	NA
Cre01.g036600.t1.2	0.169252	NA	0.442616	NA	NA	0.0646619	NA	NA	NA
Cre01.g036850.t1.2	0.0261532	0.0446925	0.0358985	NA	0.00875475	0.0534863	0.00509107	0.00699138	0.00621349
Cre01.g036950.t1.2	0.0130508	0.0826176	0.0280447	0.0468959	NA	0.0397845	NA	NA	NA
Cre01.g037150.t1.1	NA	NA	NA	NA	0.0143329	NA	NA	NA	NA
Cre01.g037200.t1.2	NA	NA	NA	NA	0.0955781	NA	NA	NA	NA
Cre01.g037350.t1.1	NA	0.0327594	NA	NA	NA	NA	NA	NA	NA
Cre01.g037400.t1.1	0.209701	0.0274264	0.0391789	0.124326	0.0442644	0.0412264	NA	NA	NA
Cre01.g037700.t1.2	0.00447841	NA	NA	NA	NA	0.00797185	NA	NA	NA
Cre01.g037800.t1.2	0.0183799	0.0113064	0.00620824	0.011004	0.00452999	0.0212858	NA	0.00345215	NA
Cre01.g037850.t1.1	0.272466	0.201966	0.29858	0.316098	0.289266	0.288191	0.0892559	0.139751	0.138057
Cre01.g038100.t1.2	NA	0.0295875	NA	NA	NA	NA	NA	NA	NA
Cre01.g038250.t1.2	0.153808	0.0867902	NA	NA	0.108549	NA	NA	NA	NA
Cre01.g038400.t1.2	0.280281	0.122593	0.264269	0.410998	0.406305	0.14375	0.521986	0.526547	0.471148
Cre01.g038600.t1.2	0.0582243	NA	NA	0.0792493	NA	0.0515402	NA	NA	NA
Cre01.g038650.t1.2	0.144644	0.0322348	0.0653804	0.0921612	0.047504	0.0405376	0.0206161	NA	NA
Cre01.g038850.t1.1	0.10071	0.043999	0.0825162	0.0985368	0.0809011	0.0609277	0.055151	0.0523013	0.0563062
Cre01.g038950.t1.2	NA	NA	NA	NA	0.0394107	NA	NA	NA	NA
Cre01.g039150.t1.2	0.123806	0.0674206	0.111699	0.148905	0.0928013	0.0838424	0.0266017	NA	0.032493
Cre01.g039200.t1.2	0.0372835	0.0260062	0.0428911	NA	0.0300855	0.0375713	NA	NA	NA
Cre01.g039250.t1.1	0.725483	0.333633	0.547257	NA	0.58851	0.357396	NA	NA	NA
Cre01.g039250.t2.1	NA	NA	NA	0.374997	NA	NA	1.3356	1.40485	1.24129
Cre01.g039300.t1.2	0.418955	0.160472	0.310569	0.404396	0.228467	0.304561	0.462958	0.47934	0.453637
Cre01.g039350.t1.2	NA	0.0110828	NA	NA	NA	0.0254925	NA	NA	NA
Cre01.g039550.t1.1	NA	0.00410082	NA	NA	NA	NA	NA	NA	NA
Cre01.g039750.t1.2	0.0348609	NA	0.022834	NA	NA	0.0325129	NA	NA	NA
Cre01.g039850.t1.1	NA	0.0301297	NA	NA	NA	0.00980011	NA	NA	NA
Cre01.g040000.t1.2	0.338879	0.185009	0.332861	0.405545	0.288694	0.294085	0.943218	0.995755	0.919307
Cre01.g040300.t1.2	0.0998793	0.244436	0.0779028	NA	0.0596478	0.055577	NA	NA	NA
Cre01.g041000.t1.1	0.170673	0.0422468	0.063047	NA	0.176332	0.0441882	NA	NA	NA
Cre01.g041100.t1.1	NA	NA	NA	NA	NA	NA	NA	0.00616243	NA
Cre01.g041667.t1.1	NA	NA	NA	NA	0.0830176	NA	NA	NA	NA
Cre01.g041900.t1.1	0.435058	NA	NA	NA	NA	NA	NA	NA	NA
Cre01.g042000.t1.2	NA	NA	0.0710231	NA	NA	0.0717388	NA	NA	NA
Cre01.g042100.t1.2	NA	NA	NA	NA	NA	0.181251	NA	NA	NA
Cre01.g042150.t1.1	NA	NA	NA	NA	0.00550742	NA	NA	NA	NA
Cre01.g042200.t1.1	0.237133	0.265901	0.396558	0.636231	0.261238	0.358149	0.038887	0.0442217	0.0342012
Cre01.g042550.t1.1	0.0914478	0.0208699	0.0240308	0.0383906	0.0499305	0.0575419	0.00378077	0.0196394	0.0148917
Cre01.g042750.t1.2	0.730814	0.441128	0.493513	0.764964	0.444319	0.542447	2.02973	2.06655	1.62547
Cre01.g042800.t1.2	0.193391	0.104783	0.144426	0.24785	0.108698	0.117332	0.24719	0.170108	0.231594
Cre01.g043050.t1.2	NA	NA	NA	NA	NA	NA	NA	NA	0.129146
Cre01.g043350.t1.2	0.0647006	NA	NA	NA	NA	NA	NA	NA	NA
Cre01.g043450.t1.2	0.18515	0.0505209	0.0748895	0.13976	0.0921292	0.189617	0.253151	0.0120949	0.378553
Cre01.g043650.t1.1	NA	0.110171	0.175438	0.234758	0.119563	0.147755	0.0387968	0.0471917	0.0329219
Cre01.g044400.t1.2	0.0366841	0.0205459	0.0285849	0.0225218	0.0295819	0.0240798	NA	NA	NA
Cre01.g044600.t1.2	0.0623111	0.0247892	0.0414733	0.0689919	0.0333943	0.0313043	0.161948	0.216361	0.157298
Cre01.g044650.t1.2	0.00700344	0.00695733	0.0251106	0.0319985	0.0708094	0.0215174	NA	NA	NA
Cre01.g044700.t1.2	0.138296	0.076141	0.0458907	NA	0.128835	NA	NA	NA	NA
Cre01.g044750.t1.1	0.0163354	0.0106518	0.0146761	NA	NA	NA	NA	NA	NA
Cre01.g044800.t1.2	0.357752	0.187864	0.295033	0.381012	0.102861	0.252806	0.753861	0.657245	0.679777
Cre01.g045100.t1.2	0.0788019	NA	NA	0.0920595	0.0262094	NA	NA	NA	0.0301131
Cre01.g045550.t1.2	0.334571	0.204628	0.323647	0.619829	0.304683	0.301701	0.439456	0.508476	0.453334
Cre01.g045600.t1.1	0.0545724	0.0202626	NA	0.0225189	0.0188682	NA	NA	0.00308695	0.00251677
Cre01.g045640.t1.2	0.0336432	0.0226721	0.0283568	NA	NA	0.0253074	NA	NA	NA
Cre01.g045700.t1.1	0.181816	0.0141543	NA	NA	NA	NA	NA	NA	NA
Cre01.g045902.t1.1	0.176154	NA	NA	NA	0.0438031	0.0664175	NA	NA	NA
Cre01.g046237.t1.1	NA	0.115077	0.213089	NA	0.178957	0.223768	NA	NA	NA
Cre01.g046652.t1.1	0.0788657	0.0359323	0.0617597	0.0950349	0.0524279	0.0618043	NA	NA	NA
Cre01.g046850.t1.2	0.0760362	NA	NA	NA	0.0467573	NA	NA	NA	NA
Cre01.g047229.t1.2	NA	NA	NA	NA	NA	NA	0.021618	0.0227397	0.017777
Cre01.g047265.t1.1	NA	0.00745653	NA	NA	0.0643772	NA	NA	NA	NA
Cre01.g047550.t1.2	0.0960259	0.0390631	0.0327717	0.0476304	0.0988039	0.046535	0.0279855	0.040375	0.0394411
Cre01.g047600.t1.2	0.0304096	0.0136338	0.209441	0.967526	0.0439406	0.0754622	0.00765716	0.0111898	0.0073922
Cre01.g047700.t1.2	0.156938	0.0629753	0.0788136	0.154965	0.24447	0.0832587	0.0121083	0.0215152	0.0191069
Cre01.g047750.t1.2	1.57587	0.621112	1.43221	1.24793	0.948611	1.20442	1.74691	1.97053	1.73274
Cre01.g047800.t1.1	0.161843	0.0709471	0.127509	0.144436	0.0881559	0.12361	0.0207566	0.0351777	0.0202354
Cre01.g047900.t1.1	NA	0.135153	NA	NA	NA	0.17279	NA	NA	NA
Cre01.g047950.t1.1	0.0653546	0.044415	0.0565385	0.0347499	0.0420089	0.0475814	NA	NA	0.0136653
Cre01.g048000.t1.1	NA	NA	NA	NA	NA	NA	0.145767	NA	NA
Cre01.g048100.t1.1	NA	NA	NA	NA	NA	0.157055	NA	NA	NA
Cre01.g048150.t1.2	0.0758479	0.0600715	0.058881	0.0822467	0.159284	0.0620774	0.0655828	0.128001	0.0621277
Cre01.g048400.t1.1	NA	NA	NA	NA	NA	NA	NA	NA	0.0132302
Cre01.g048750.t1.2	0.110861	0.137795	0.268306	NA	NA	0.0595986	0.00455644	0.00599021	NA
Cre01.g048850.t1.2	NA	0.00435489	NA	NA	0.00661207	0.0296745	NA	NA	NA
Cre01.g048950.t1.2	0.115081	0.0699953	0.110889	0.157456	0.0975801	0.0891305	0.10436	0.147966	0.12412
Cre01.g049000.t1.2	0.0812938	0.0496197	0.0728956	0.088029	0.116187	0.0664318	0.0187484	0.0194986	0.0219595
Cre01.g049050.t1.2	0.880303	0.12777	2.67113	NA	0.0678159	0.536386	NA	NA	NA
Cre01.g049100.t1.1	NA	NA	NA	NA	NA	NA	0.0625029	0.0907214	NA
Cre01.g049132.t1.2	0.0910313	0.0161097	NA	NA	NA	0.0137248	NA	NA	NA
Cre01.g049350.t1.1	0.0107832	0.00842939	0.0117218	0.0179111	0.0121598	0.0106226	NA	NA	NA
Cre01.g049500.t1.2	0.278955	0.0819285	0.19179	0.451442	0.226355	0.180307	0.703255	1.09051	1.15612
Cre01.g049550.t1.2	NA	NA	NA	NA	0.0256531	0.0340468	0.00842259	NA	0.00618631
Cre01.g049600.t1.2	0.113695	0.0237608	0.0331338	NA	NA	0.0454014	NA	NA	NA
Cre01.g049650.t1.1	NA	NA	NA	0.137937	NA	0.0688291	NA	NA	NA
Cre01.g049900.t1.1	0.0331335	0.0159048	0.0701271	0.0421327	0.0391885	0.0368071	0.0165666	0.0610858	NA
Cre01.g049950.t1.1	0.074505	0.0450034	0.0970157	0.0530503	0.037579	0.577089	NA	NA	0.0113208
Cre01.g050050.t1.2	NA	0.0223042	0.0158008	NA	NA	0.0373975	0.0140453	NA	0.0144816
Cre01.g050100.t1.2	0.121558	0.0326244	0.0774617	0.149173	0.0860048	0.0773406	0.0732872	0.0945333	0.179785
Cre01.g050150.t1.1	0.0193337	0.0125389	0.0143266	0.0489423	0.0287391	0.0145335	0.0384713	0.0455798	0.0149972
Cre01.g050500.t1.1	0.204027	NA	0.209311	NA	NA	0.138046	NA	NA	NA
Cre01.g050550.t1.2	0.206049	0.110925	0.231084	0.554031	0.138187	0.216994	0.142146	0.164126	0.146771
Cre01.g050850.t1.2	0.0586812	0.0205955	0.0521056	NA	0.043929	0.0377937	NA	NA	NA
Cre01.g050850.t2.1	NA	NA	NA	0.0443523	NA	NA	0.0788773	0.0760824	0.0725024
Cre01.g050950.t1.2	0.55516	0.206186	0.39247	0.479356	0.458779	0.28412	0.431463	0.471311	0.580465
Cre01.g051000.t1.1	0.0391847	0.0374124	0.0386708	0.0787749	NA	0.0212281	NA	NA	0.00671364
Cre01.g051050.t1.2	NA	NA	NA	NA	NA	NA	NA	NA	0.01924
Cre01.g051100.t1.2	0.0971164	0.00672861	0.131907	NA	0.0608828	0.0318614	0.0166259	0.0206765	0.00802422
Cre01.g051250.t1.2	NA	NA	NA	NA	NA	0.0260175	NA	NA	NA
Cre01.g051500.t1.2	0.811417	0.42483	0.726616	0.929753	0.870891	0.519187	0.135645	0.0971659	0.134781
Cre01.g051550.t1.1	NA	NA	0.00921863	NA	NA	NA	NA	NA	NA
Cre01.g051750.t1.1	NA	NA	NA	NA	NA	0.0218172	NA	NA	NA
Cre01.g051900.t1.2	0.275438	0.124095	0.236572	0.378217	0.189814	0.212693	0.152894	0.163649	0.148569
Cre01.g051950.t1.2	NA	NA	0.0304287	NA	NA	0.0268884	NA	NA	NA
Cre01.g052000.t1.2	0.0141268	0.0140673	0.0308505	0.0483956	0.0438575	0.018344	0.0244362	NA	NA
Cre01.g052050.t1.2	0.00998631	0.00295941	0.00924364	NA	3.233	0.00794251	NA	NA	NA
Cre01.g052100.t1.2	0.139097	0.0705241	0.113296	0.143435	0.125134	0.158861	0.108291	0.106826	0.0952987
Cre01.g052150.t1.1	NA	NA	NA	NA	0.0221014	NA	NA	NA	NA
Cre01.g052200.t1.2	NA	NA	NA	NA	NA	0.0261307	NA	NA	NA
Cre01.g052250.t1.2	0.350054	0.212687	0.299211	0.378429	0.279144	0.303134	0.0547925	0.0548673	0.0450993
Cre01.g052450.t1.1	NA	0.00756605	NA	NA	NA	NA	NA	NA	NA
Cre01.g052650.t1.1	NA	NA	NA	0.0587767	NA	NA	NA	NA	NA
Cre01.g053000.t1.2	NA	NA	NA	0.0977013	NA	NA	NA	NA	NA
Cre01.g053150.t2.1	NA	NA	NA	2.548	NA	NA	NA	NA	NA
Cre01.g053250.t1.1	1.04293	NA	0.730683	NA	0.462248	0.438829	NA	NA	NA
Cre01.g053288.t1.2	0.434687	NA	NA	NA	NA	NA	NA	NA	NA
Cre01.g053288.t2.1	NA	NA	NA	0.0967376	NA	NA	0.0112789	0.0107792	0.00879396
Cre01.g053360.t1.2	NA	NA	NA	NA	0.0238241	NA	NA	NA	NA
Cre01.g053450.t1.1	NA	0.0180211	NA	NA	0.0274431	NA	NA	NA	NA
Cre01.g053550.t1.1	NA	0.3145	NA	NA	NA	NA	0.0291455	0.019516	NA
Cre01.g054100.t1.1	NA	NA	NA	NA	0.0525938	NA	NA	NA	NA
Cre01.g054150.t1.2	0.0491586	0.0294484	0.0250109	0.0456849	0.0237587	0.0279892	0.0118651	0.0600442	0.00580826
Cre01.g054500.t1.2	0.171989	0.0932992	0.158246	0.258256	0.241749	0.11616	0.500255	0.597453	0.515598
Cre01.g054700.t1.2	0.0564179	0.0105685	0.0235912	0.032679	0.0184631	0.0237352	NA	NA	NA
Cre01.g054800.t1.2	0.275137	0.0141476	NA	0.0466788	NA	0.0582471	0.117962	0.011369	0.0135269
Cre01.g054850.t1.2	0.2048	0.103374	0.159463	0.184481	0.139938	0.125642	0.0953011	0.104383	0.10388
Cre01.g054900.t1.2	NA	0.292544	NA	NA	NA	0.17126	0.030588	0.0354008	0.0231146
Cre01.g055000.t1.1	NA	0.0229676	0.102234	NA	NA	0.0263811	NA	NA	NA
Cre01.g055400.t1.2	0.0161699	0.00875254	0.0121397	NA	0.0664344	0.0246183	0.00670989	0.00591953	0.0237668
Cre01.g055408.t1.1	0.462953	0.106216	0.262197	0.391115	0.14417	0.513689	0.192639	0.194004	0.188013
Cre01.g055412.t1.1	NA	0.0139092	NA	NA	NA	NA	NA	NA	NA
Cre01.g055416.t1.1	NA	NA	NA	NA	0.0316062	NA	NA	NA	NA
Cre01.g055420.t1.1	0.106742	0.0516757	0.105565	0.116178	0.0916001	0.0845133	0.111194	0.0767391	0.0727306
Cre01.g055453.t1.1	0.158591	0.0666655	0.143807	0.251122	0.102557	0.125279	0.137926	0.143255	0.132511
Cre01.g055550.t1.2	NA	NA	1.13851	NA	NA	0.365338	NA	NA	NA
Cre01.g056331.t1.1	0.0519779	0.0335579	0.0455926	0.37152	0.0276771	0.0741424	0.0148785	0.00957446	NA
Cre01.g057061.t1.1	NA	NA	NA	NA	NA	0.0167585	0.00327972	0.00379632	0.00212498
Cre01.g058886.t1.1	0.0947686	0.0188287	0.0425549	0.0835689	0.0524336	0.141369	0.0407359	0.04068	0.0313994
Cre01.g061077.t1.1	0.589036	0.212203	0.366243	0.427859	0.285535	0.338954	0.600918	0.710961	0.500247
Cre01.g061442.t1.1	0.0324093	0.0179331	0.0231674	NA	NA	0.023848	0.00915386	0.00864632	0.0080319
Cre01.g061807.t1.1	NA	NA	NA	NA	0.0811384	NA	NA	NA	NA
Cre01.g062172.t1.1	0.556405	0.242169	0.448295	0.377523	0.391809	0.292983	0.0188264	0.0243868	0.0424175
Cre01.g063267.t1.1	NA	NA	NA	NA	NA	0.0318353	0.00639767	0.00757618	0.0065396
Cre01.g063632.t1.1	NA	NA	0.157134	NA	NA	NA	NA	NA	NA
Cre01.g063997.t1.1	0.0573639	0.0631346	0.0302739	NA	0.0682876	0.0971862	NA	NA	NA
Cre01.g063997.t2.1	NA	NA	NA	0.0871601	NA	NA	0.0890802	0.119251	0.0464911
Cre01.g065457.t1.1	NA	NA	NA	NA	NA	NA	NA	NA	0.0186927
Cre01.g065822.t1.1	0.689912	0.0566508	0.122061	0.151263	0.553717	0.0553722	0.0271749	0.0454778	0.0290969
Cre01.g066552.t1.1	0.131136	0.0773875	0.0642223	0.0531803	0.0792737	0.278247	0.021818	NA	0.0378809
Cre01.g066917.t1.1	4.19552	1.28617	8.38639	0.268176	13.8926	4.36432	3.80819	4.58983	3.60861
Cre01.g068377.t1.1	NA	NA	NA	NA	NA	0.0360537	NA	NA	NA
Cre01.g068742.t1.1	0.00900016	0.00565275	0.00984947	NA	0.00602064	NA	0.0041554	NA	NA
Cre01.g069472.t1.1	0.0535476	0.0261951	0.0519726	0.148357	0.0507335	0.0583237	NA	NA	NA
Cre01.g070202.t1.1	0.0328132	0.0161578	0.0235647	0.0595089	0.0263094	0.0213161	NA	NA	NA
Cre01.g070567.t1.1	0.144702	0.0376665	0.0310619	NA	0.0280922	0.0304339	NA	NA	NA
Cre01.g071662.t1.1	0.29007	0.0695292	0.19377	0.120461	0.0339289	0.22585	0.0264754	0.0255122	0.0217794
Cre02.g073200.t1.2	0.0593092	0.0207671	0.056949	0.0461277	0.0412155	0.0416581	0.0168566	0.0162991	0.0275845
Cre02.g073250.t1.1	0.033362	NA	NA	NA	NA	NA	NA	NA	NA
Cre02.g073550.t1.2	0.21972	0.0801241	0.160621	0.190961	0.139955	0.131434	0.306621	0.353209	0.271394
Cre02.g073650.t1.2	0.0592321	0.0244248	0.0357416	NA	0.0310378	0.0260805	NA	NA	NA
Cre02.g073650.t2.1	NA	NA	NA	0.0485591	NA	NA	0.042068	0.059437	0.0306058
Cre02.g073700.t1.2	0.0770217	0.0235718	0.0523069	0.0637595	0.0757373	0.052922	0.00639744	0.00891199	0.00759097
Cre02.g073750.t1.2	0.0507513	0.0447891	0.0333278	NA	0.0330396	0.0443068	0.0045357	0.0037115	0.00386723
Cre02.g073850.t1.2	NA	NA	0.0276531	NA	0.0892933	NA	0.0063835	0.0151654	0.0104454
Cre02.g073900.t1.1	NA	NA	NA	NA	0.0343062	NA	NA	NA	NA
Cre02.g074000.t1.1	NA	0.305801	0.487353	NA	NA	0.395484	NA	NA	NA
Cre02.g074100.t1.2	NA	NA	NA	0.194787	NA	NA	NA	NA	0.00550626
Cre02.g074150.t1.1	NA	0.0175492	0.0281061	NA	0.0317394	NA	NA	NA	NA
Cre02.g074511.t1.1	NA	NA	NA	NA	NA	NA	0.0117911	0.0111922	0.0095996
Cre02.g074650.t1.2	0.0385354	0.0127065	0.0270564	0.0518621	0.0297651	0.0173187	0.0341307	0.0431241	0.0337348
Cre02.g074700.t1.2	0.0369867	NA	NA	NA	NA	NA	NA	NA	NA
Cre02.g074900.t1.1	0.0101458	0.00560017	0.00957362	0.00641562	NA	0.00929387	NA	NA	NA
Cre02.g075100.t1.2	NA	NA	NA	NA	0.0422764	NA	NA	NA	NA
Cre02.g075150.t1.2	0.0339497	NA	0.033143	NA	0.0182612	0.0251904	NA	NA	NA
Cre02.g075150.t2.1	NA	NA	NA	NA	NA	NA	0.00595096	0.00681595	0.00620217
Cre02.g075400.t2.1	NA	NA	NA	0.00846797	NA	NA	0.00362099	0.00244008	NA
Cre02.g075600.t1.1	NA	NA	NA	NA	0.381843	NA	NA	NA	NA
Cre02.g075650.t1.2	0.131294	0.0907726	NA	NA	0.0756464	0.0949896	NA	NA	0.0311183
Cre02.g075700.t1.2	0.885833	0.301254	0.644004	0.680516	0.586804	0.575652	0.765647	0.883834	0.712464
Cre02.g075900.t1.1	0.0539117	0.0195862	NA	0.0756932	0.0369587	0.0404069	0.0109423	0.0141059	0.0135465
Cre02.g076000.t1.2	0.0269693	NA	NA	NA	NA	NA	NA	NA	NA
Cre02.g076100.t1.1	NA	NA	NA	0.0124583	NA	0.045692	NA	NA	NA
Cre02.g076250.t1.1	0.24347	0.126247	0.166454	0.270603	0.165903	0.151412	0.307601	0.332614	0.326209
Cre02.g076300.t1.1	0.154218	0.0662392	0.0949225	0.165741	0.0640566	0.0692079	NA	NA	0.00689996
Cre02.g076350.t1.2	0.174342	0.124004	0.199846	0.227127	0.137787	0.0907482	0.390883	0.444693	0.378474
Cre02.g076400.t1.2	NA	NA	NA	NA	0.0266332	NA	NA	NA	NA
Cre02.g076900.t1.1	0.0535658	0.0387536	0.0589388	0.0603001	0.0445921	0.0552874	0.0262941	0.0324362	0.0442719
Cre02.g077100.t1.2	0.11489	0.0362297	0.0540974	0.0884085	0.0629802	0.0691714	0.0467196	0.0463311	0.0336628
Cre02.g077300.t1.2	0.243535	0.129855	0.190573	0.239158	0.164454	0.219046	0.316125	0.343082	0.331845
Cre02.g077350.t1.2	0.12978	0.0413171	0.0816737	0.174962	0.0831324	0.0973683	0.0510522	0.0734708	0.0598008
Cre02.g077401.t1.1	0.0370129	0.0371213	0.0514597	0.0600833	0.0285227	0.0322011	0.166793	0.0137504	0.149446
Cre02.g077550.t1.2	0.11356	0.0141748	0.0403525	NA	0.0147005	0.0310389	NA	NA	NA
Cre02.g077550.t2.1	NA	NA	NA	0.116077	NA	NA	0.00311008	0.00740673	0.0259467
Cre02.g077600.t1.2	NA	NA	NA	NA	NA	0.0387397	NA	NA	NA
Cre02.g077650.t1.2	0.088354	0.0591773	0.0407541	0.0686535	0.0779865	0.0556469	0.0190083	0.0187414	0.0167395
Cre02.g077750.t1.2	0.0949713	0.0861273	0.0703596	0.438995	0.306739	0.0260396	0.0091613	0.0116457	0.0152635
Cre02.g077800.t1.2	1.42584	0.941508	1.46074	1.03455	0.89775	0.802013	NA	NA	NA
Cre02.g077850.t1.2	0.106059	0.0574751	0.0952351	0.101551	0.0956774	0.0652925	NA	NA	NA
Cre02.g078100.t1.1	0.0767972	0.0462264	0.0603124	0.0582167	0.0422223	0.0455182	0.0185555	0.0294164	0.0272895
Cre02.g078226.t1.1	NA	0.00865291	NA	NA	NA	NA	NA	NA	NA
Cre02.g078300.t1.1	1.22888	1.20258	0.974737	1.37092	0.655246	0.883546	NA	NA	NA
Cre02.g078507.t1.2	0.103575	0.0568402	0.0917365	0.0863011	0.0640374	0.079503	0.0343614	0.0398092	0.0412585
Cre02.g078550.t1.2	NA	0.0598344	0.177359	NA	0.880298	0.0754449	NA	NA	NA
Cre02.g078600.t1.2	NA	0.0253688	NA	NA	NA	NA	NA	NA	NA
Cre02.g078885.t1.1	NA	NA	NA	NA	NA	0.00734081	NA	NA	NA
Cre02.g078966.t1.1	0.303301	0.175107	0.284576	NA	0.213131	0.255479	0.0823353	0.0659926	0.0636331
Cre02.g079200.t1.2	0.0105581	0.002056	NA	0.00360781	0.00378437	0.0307712	NA	NA	NA
Cre02.g079300.t1.2	0.196512	NA	NA	NA	0.245696	NA	0.0145001	0.0187729	0.0148422
Cre02.g079400.t1.2	0.0565306	0.0289584	0.0536062	0.0738801	0.0344539	0.042008	0.0969601	0.0996051	0.102851
Cre02.g079450.t1.1	NA	NA	NA	NA	NA	0.0246374	NA	NA	NA
Cre02.g079550.t1.2	0.0783934	0.0427677	0.0630605	0.147904	0.0587987	0.0381837	1.05584	0.88205	1.0941
Cre02.g079600.t1.2	0.0843021	0.0311481	0.0649891	0.0947862	0.0645336	0.0752805	0.023201	0.0267514	0.0305821
Cre02.g079700.t1.2	0.0692459	0.0288158	0.063491	0.0725119	0.0419663	0.0547611	0.0870588	0.102105	0.0883708
Cre02.g079800.t1.2	0.570346	0.208549	0.227473	1.01347	0.120132	0.284357	0.146371	0.147305	0.0950219
Cre02.g080150.t1.1	NA	NA	NA	0.278954	NA	NA	NA	NA	0.0202021
Cre02.g080200.t1.2	0.710095	0.307829	0.535693	1.12896	0.473429	0.513763	3.323	3.63235	3.42492
Cre02.g080250.t1.2	0.0589108	0.0212719	0.0387414	NA	NA	0.0367563	0.0152186	0.0172898	0.0171529
Cre02.g080350.t1.1	0.0480668	0.0243514	0.0419069	0.0522654	0.043588	0.030358	0.0503689	0.0363558	0.0518078
Cre02.g080600.t1.2	0.07752	0.0228331	0.0621268	NA	0.194051	0.057175	0.367107	0.399017	0.30663
Cre02.g080650.t1.2	0.286085	0.0982015	0.230846	0.417516	0.589021	0.130031	0.180058	0.176346	0.161224
Cre02.g080700.t1.2	0.0814081	0.0491454	0.081945	0.230496	0.11478	0.0534811	0.0704266	0.0712363	0.0734065
Cre02.g080800.t1.2	NA	0.0198845	NA	NA	NA	NA	NA	NA	NA
Cre02.g080900.t1.2	0.130881	0.104695	0.0917294	0.118235	0.0697578	0.0469489	0.0736056	0.0241712	0.0298484
Cre02.g081050.t1.2	1.19529	0.292194	0.774438	0.565547	0.323649	0.393863	1.02022	1.20555	1.18821
Cre02.g081100.t1.2	NA	NA	NA	0.0583288	0.0414167	NA	NA	NA	NA
Cre02.g081250.t1.2	0.145362	0.0657732	0.133771	0.209615	0.132724	0.1025	0.277441	0.338256	0.307295
Cre02.g081350.t1.1	NA	NA	NA	0.0823981	NA	NA	NA	NA	NA
Cre02.g081550.t1.2	0.0373476	0.0210237	0.0281651	0.0600068	0.0164289	0.0301858	NA	NA	NA
Cre02.g081650.t1.2	0.0254599	NA	0.0139177	0.49882	NA	NA	NA	NA	NA
Cre02.g081700.t1.1	NA	NA	NA	0.395409	NA	NA	NA	NA	NA
Cre02.g082000.t1.2	NA	NA	NA	NA	NA	NA	0.014699	NA	0.0174821
Cre02.g082250.t1.1	0.123174	0.128222	0.12419	0.177741	0.141612	0.141754	0.0348362	0.0531286	0.0494541
Cre02.g082300.t1.2	0.0236164	0.0163973	0.0585448	NA	0.0223189	0.0401937	NA	NA	NA
Cre02.g082350.t1.1	NA	0.0117115	NA	NA	0.0311139	NA	NA	NA	NA
Cre02.g082350.t2.1	NA	NA	NA	NA	NA	NA	0.00909941	0.0126976	0.00919799
Cre02.g082500.t1.1	1.56318	1.10409	1.62966	1.16048	1.72099	0.474165	0.831882	1.061	0.823671
Cre02.g082550.t1.2	0.0686117	0.019149	NA	0.0692876	0.0109323	0.059147	NA	NA	NA
Cre02.g082600.t1.1	0.0243279	NA	NA	NA	0.0200879	0.0296078	NA	NA	NA
Cre02.g082877.t1.1	0.0933134	0.0410629	0.0908029	NA	0.0761098	0.0802522	NA	NA	NA
Cre02.g083050.t1.1	NA	NA	NA	0.0269882	0.168739	NA	NA	NA	NA
Cre02.g083300.t1.1	0.0168083	0.00689347	0.0115811	NA	0.0154782	0.00869741	0.00293576	NA	NA
Cre02.g083450.t1.1	NA	NA	NA	NA	NA	NA	NA	0.00633942	NA
Cre02.g083550.t1.1	NA	NA	NA	NA	NA	NA	0.0361529	0.00728824	NA
Cre02.g083600.t1.2	0.12224	0.0574452	0.0815754	0.125977	0.193677	0.0836114	0.0112653	0.0657486	0.0520516
Cre02.g083650.t1.1	NA	0.0323054	NA	NA	0.0754122	0.0331886	NA	NA	NA
Cre02.g083800.t1.2	0.126896	0.0450513	0.0889787	NA	0.0795434	0.0388665	NA	NA	NA
Cre02.g083800.t2.1	NA	NA	NA	0.650968	NA	NA	0.489458	0.518451	0.458271
Cre02.g083850.t1.1	NA	0.0285403	NA	NA	NA	NA	NA	NA	NA
Cre02.g083900.t1.1	NA	1.58588	NA	NA	NA	0.039221	NA	NA	NA
Cre02.g083950.t1.1	0.434982	0.187802	0.32333	0.213066	0.302172	0.301668	0.268788	0.285622	0.29396
Cre02.g084000.t1.2	0.124167	0.108811	0.0840424	0.0871832	0.253354	0.0749872	0.0578347	0.0680736	0.06854
Cre02.g084050.t1.2	NA	NA	NA	0.0229757	NA	NA	NA	NA	NA
Cre02.g084150.t1.1	0.102052	NA	NA	NA	0.112196	NA	NA	NA	NA
Cre02.g084300.t1.2	NA	NA	0.210485	NA	NA	0.123035	NA	NA	NA
Cre02.g084350.t1.2	0.0697826	0.0502444	0.0410751	0.0963607	0.0460129	0.0562465	0.0181833	0.0231596	0.0188456
Cre02.g084500.t1.1	0.257614	NA	0.237818	NA	NA	NA	NA	NA	NA
Cre02.g084600.t1.2	0.0489494	0.0252784	0.0536705	NA	0.0454152	0.062377	NA	NA	NA
Cre02.g084650.t1.2	NA	NA	NA	NA	0.0210178	NA	NA	NA	NA
Cre02.g084750.t1.1	0.0387645	0.0343755	0.0515025	NA	0.0473486	0.0633379	NA	NA	NA
Cre02.g084750.t2.1	NA	NA	NA	0.100452	NA	NA	NA	NA	NA
Cre02.g084900.t1.2	NA	NA	NA	NA	0.0293194	NA	NA	0.262151	NA
Cre02.g085450.t1.2	0.217496	0.0878609	0.159595	0.281121	0.114575	0.184754	0.109575	0.122266	0.136804
Cre02.g085650.t1.1	NA	NA	NA	NA	NA	0.083904	NA	NA	NA
Cre02.g085900.t1.2	0.0924297	0.0535859	0.0813246	0.137772	0.0619372	0.0727178	0.0432193	0.0427531	0.0339627
Cre02.g085950.t1.2	0.0777053	0.0468657	0.0591972	0.089462	0.0536185	0.0900876	0.0969367	0.0808511	0.0822747
Cre02.g086100.t1.2	0.0315899	0.0189823	0.0251303	NA	0.0242576	NA	0.00872545	0.0112951	0.00654775
Cre02.g086150.t1.2	NA	NA	NA	0.194743	0.112386	NA	NA	NA	NA
Cre02.g086300.t1.1	NA	0.117445	NA	NA	0.352235	0.0128689	NA	NA	NA
Cre02.g086600.t1.2	0.0368028	0.0139858	0.027958	0.02952	0.0220378	0.0573583	0.00713968	0.0115792	0.0120906
Cre02.g086700.t1.2	NA	0.00667352	NA	NA	0.0203319	NA	NA	NA	NA
Cre02.g086850.t1.1	0.0253568	0.0214694	0.257029	NA	0.0498701	0.0364238	NA	NA	NA
Cre02.g086887.t1.1	0.0421567	0.0371017	NA	NA	NA	NA	NA	NA	NA
Cre02.g086887.t2.1	NA	NA	NA	0.0658431	NA	NA	NA	NA	NA
Cre02.g087000.t1.1	NA	0.474507	NA	NA	1.33912	0.617357	NA	NA	NA
Cre02.g087150.t1.2	NA	0.0239727	0.292182	NA	0.204919	0.0392708	NA	NA	NA
Cre02.g087400.t1.2	NA	NA	0.0125541	NA	NA	NA	NA	NA	NA
Cre02.g087450.t1.2	NA	NA	NA	NA	0.148865	NA	NA	NA	NA
Cre02.g087600.t1.1	0.0999866	0.0270553	0.0804352	0.0372178	0.116298	0.0400761	0.120894	0.045814	0.0748149
Cre02.g087700.t1.2	0.237042	0.173832	0.230528	0.365778	0.0864366	0.172856	0.141497	0.131811	0.0924285
Cre02.g087950.t1.2	0.0848732	0.0410369	0.0474803	0.0807477	0.0499055	0.0423912	0.105962	0.0692311	0.0599045
Cre02.g088000.t1.2	0.143698	0.0690863	0.110317	0.187497	0.128732	0.106633	0.18003	0.193589	0.172621
Cre02.g088100.t1.2	NA	NA	NA	NA	NA	NA	0.0318309	NA	NA
Cre02.g088200.t1.2	0.604266	0.248023	0.491757	0.971948	0.442324	0.32197	0.979399	1.08825	1.00588
Cre02.g088400.t1.2	0.0674503	0.0326806	0.0455435	NA	0.0379541	0.0279682	NA	NA	NA
Cre02.g088400.t2.1	NA	NA	NA	0.0453005	NA	NA	0.00851867	NA	0.00815718
Cre02.g088600.t1.2	0.108547	0.0562954	0.0830251	0.178213	0.0908879	0.0609027	0.107492	0.114189	0.0883773
Cre02.g088700.t1.2	0.016699	0.00672035	0.0150407	NA	0.0162426	0.0148983	NA	NA	NA
Cre02.g088750.t1.2	0.00670486	0.0390212	0.0577549	NA	0.0267257	NA	NA	NA	NA
Cre02.g088800.t1.2	NA	NA	NA	NA	NA	NA	NA	NA	0.00730107
Cre02.g088850.t1.2	0.399875	0.210735	0.295405	0.357833	0.254551	0.288909	0.219688	0.230164	0.210715
Cre02.g088900.t1.2	0.64298	0.286994	0.542349	0.465347	0.450805	0.705862	0.462665	0.499043	0.417718
Cre02.g089100.t1.2	0.105642	0.0451758	0.0834739	0.156695	0.0916476	0.0672361	0.120127	0.128077	0.10603
Cre02.g089400.t1.1	NA	0.00813314	NA	NA	NA	0.0116579	NA	NA	NA
Cre02.g089450.t1.2	0.0444343	0.0268908	0.0437605	NA	0.0427002	0.0395445	NA	NA	NA
Cre02.g089500.t1.2	NA	0.0332337	NA	NA	NA	0.0518234	NA	NA	NA
Cre02.g089950.t1.2	NA	0.872218	NA	NA	NA	NA	NA	NA	NA
Cre02.g090150.t1.2	0.0296647	0.0232287	0.0345138	0.0363779	0.0533856	0.0234663	0.00729488	NA	NA
Cre02.g090400.t1.2	0.0111508	NA	NA	NA	0.00850803	NA	NA	NA	NA
Cre02.g090600.t1.2	NA	0.0229672	NA	NA	NA	0.023009	NA	NA	NA
Cre02.g090650.t1.1	0.0242786	0.289599	0.443022	0.0415488	0.032601	0.985309	0.00473403	0.0125885	0.00547527
Cre02.g090850.t1.1	0.187346	0.0788975	0.138988	0.270842	0.559963	0.123812	0.169657	0.144731	0.119514
Cre02.g090950.t1.1	NA	0.121718	NA	NA	NA	0.0295751	NA	NA	NA
Cre02.g091050.t1.2	0.324835	0.0812498	0.214396	0.349468	0.117686	0.194343	0.334957	0.40795	0.337532
Cre02.g091100.t1.2	0.867665	0.422537	0.819878	0.917184	0.761181	0.795901	0.676834	0.750575	0.612259
Cre02.g091150.t1.1	0.0418113	0.0211508	0.0340094	0.0744878	0.0303865	0.0266999	0.0123378	0.0157382	0.0110231
Cre02.g091400.t1.1	0.145215	NA	NA	NA	NA	NA	NA	NA	NA
Cre02.g091450.t1.1	NA	NA	NA	0.109651	0.174914	0.00558601	NA	NA	NA
Cre02.g091550.t1.2	0.0661959	0.0453187	0.0504259	0.114859	0.0766578	0.055028	0.0228803	0.0235712	0.0329011
Cre02.g091650.t1.1	NA	NA	0.0897926	0.174837	NA	NA	NA	NA	NA
Cre02.g091700.t1.2	0.0496964	0.038754	0.0644459	0.0371651	0.0321771	0.0408862	0.0287029	0.0248118	0.0194863
Cre02.g091850.t1.2	NA	0.0130992	NA	NA	0.0194663	0.015835	NA	NA	NA
Cre02.g092050.t1.1	0.0172245	NA	NA	NA	NA	0.00961708	NA	NA	NA
Cre02.g092150.t1.2	NA	0.0225747	NA	NA	NA	NA	NA	NA	NA
Cre02.g092250.t1.2	0.037816	0.00173735	NA	NA	0.0477959	NA	NA	NA	NA
Cre02.g092350.t1.2	0.0495197	0.0340201	0.0328741	0.0838973	0.0325997	0.0349258	0.0371978	0.0322017	0.0469982
Cre02.g092400.t1.1	0.176768	0.0713258	0.134145	0.189454	0.147683	0.107538	0.124619	0.138062	0.13503
Cre02.g092451.t1.1	0.047511	0.0190523	0.0303272	0.0260226	NA	0.0270252	NA	NA	NA
Cre02.g092500.t1.1	NA	NA	NA	NA	0.108288	NA	0.00343838	NA	NA
Cre02.g092550.t1.1	0.0549956	NA	NA	0.00750271	0.0316234	NA	NA	NA	NA
Cre02.g092600.t1.2	0.0221682	0.0122402	0.0242742	0.0430666	0.0150266	0.0159228	0.00634722	0.170749	NA
Cre02.g092650.t1.1	NA	0.0247229	0.0321012	0.0525092	0.0372687	NA	NA	0.0045705	NA
Cre02.g092700.t1.2	0.0461167	0.0144205	0.0433578	NA	0.0125261	0.0162753	NA	NA	NA
Cre02.g092850.t1.2	0.0426961	0.0280323	0.0443635	0.116804	0.038301	0.0243514	0.00392515	NA	NA
Cre02.g092900.t1.2	0.21208	0.0903066	0.142309	0.205959	0.0876284	0.0968057	0.184718	0.237511	0.185459
Cre02.g093300.t1.1	1.63973	0.0152762	0.0303146	0.0151287	0.0910554	0.018074	NA	NA	NA
Cre02.g093350.t1.1	NA	0.0172081	NA	NA	0.0396521	NA	NA	NA	NA
Cre02.g093450.t1.2	0.0946259	0.0583484	0.102316	0.072094	0.0611307	0.066119	0.0398004	0.0275656	0.0267326
Cre02.g093650.t1.2	0.717868	0.242098	0.732907	1.4727	0.89217	0.534648	0.500192	0.473856	0.523078
Cre02.g093700.t1.1	NA	0.12956	NA	NA	NA	NA	NA	NA	NA
Cre02.g093750.t1.2	0.0202102	NA	NA	0.0783534	0.0255243	NA	0.0162827	0.0137535	0.0162443
Cre02.g093975.t1.1	0.0736674	0.0306119	0.0530876	NA	0.0458434	0.0298637	NA	NA	NA
Cre02.g093975.t2.1	NA	NA	NA	0.0628366	NA	NA	NA	NA	0.0217336
Cre02.g094100.t1.2	0.0655239	0.0420654	0.0772406	0.0998303	0.0544704	0.046384	0.0389821	0.0515337	0.0387209
Cre02.g094250.t1.1	0.185466	0.0364277	0.112453	0.115962	NA	0.0547641	0.165023	0.166691	0.135089
Cre02.g094300.t1.2	NA	0.0184407	0.0390013	0.011454	0.0205167	0.148314	NA	NA	NA
Cre02.g094450.t1.2	0.171702	0.0666733	0.159038	0.134033	0.0937137	0.10087	NA	NA	NA
Cre02.g094801.t1.1	NA	NA	NA	NA	NA	NA	0.0332791	NA	NA
Cre02.g095069.t1.1	0.0473681	0.0709296	0.0807506	NA	0.0403821	NA	0.0801444	0.0929097	0.0814472
Cre02.g095070.t1.1	0.0117695	NA	NA	NA	0.0135965	0.00862456	NA	NA	NA
Cre02.g095071.t1.1	NA	NA	NA	NA	NA	NA	0.00289958	0.00292275	0.00300037
Cre02.g095077.t1.1	0.0624042	0.0822558	0.200719	0.0464405	0.0645256	0.0707686	NA	0.0800061	NA
Cre02.g095081.t1.1	NA	NA	NA	NA	0.0102923	NA	NA	NA	NA
Cre02.g095082.t1.1	NA	NA	0.0376139	NA	NA	0.155784	NA	NA	NA
Cre02.g095086.t1.1	NA	NA	NA	0.0131157	NA	NA	NA	NA	NA
Cre02.g095089.t1.1	0.0421542	0.0150981	0.0343281	0.0394951	NA	0.0789669	NA	NA	NA
Cre02.g095092.t1.1	0.0579181	0.0180105	0.0950195	NA	NA	0.0629223	NA	NA	0.0121857
Cre02.g095097.t1.1	0.0585725	0.029897	0.0294618	NA	0.0269015	0.0406604	NA	NA	NA
Cre02.g095097.t2.1	NA	NA	NA	0.073546	NA	NA	NA	NA	NA
Cre02.g095100.t1.1	NA	0.022328	0.0105256	NA	NA	0.00864482	NA	NA	NA
Cre02.g095101.t1.1	NA	NA	NA	NA	0.00398372	NA	0.0229046	NA	0.0239874
Cre02.g095102.t1.1	NA	0.0130272	0.0169573	NA	NA	0.012928	NA	NA	NA
Cre02.g095104.t1.1	NA	NA	NA	NA	0.00600595	NA	NA	NA	NA
Cre02.g095105.t1.1	NA	NA	NA	NA	NA	NA	NA	NA	0.0296554
Cre02.g095110.t1.1	0.105305	0.100828	0.158327	NA	0.0922816	0.164082	NA	NA	NA
Cre02.g095110.t2.1	NA	NA	NA	0.0831059	NA	NA	0.959805	0.813794	0.0345132
Cre02.g095111.t1.1	0.061164	0.0128534	0.0275168	0.024836	0.0841475	0.145768	NA	NA	NA
Cre02.g095121.t1.1	0.00518645	NA	NA	NA	NA	0.00591797	NA	NA	NA
Cre02.g095122.t1.1	0.0717058	0.0375828	0.0466883	0.109617	0.059267	0.0398297	0.00832775	0.0353564	0.0167241
Cre02.g095126.t1.1	0.038603	0.0143442	0.0534505	0.0249336	0.0235997	NA	0.347877	NA	NA
Cre02.g095127.t1.1	NA	NA	0.0230372	NA	0.111359	0.027195	NA	NA	NA
Cre02.g095129.t1.1	NA	NA	NA	NA	NA	0.118593	NA	NA	NA
Cre02.g095146.t1.1	0.0929531	0.0526378	0.0882338	0.126044	0.0809848	0.0625479	0.0721937	0.0969108	0.0766433
Cre02.g095149.t1.1	NA	NA	NA	NA	NA	0.019362	NA	NA	NA
Cre02.g095150.t1.2	0.199405	0.107759	0.178458	0.282862	0.125873	0.168133	NA	NA	NA
Cre02.g095200.t1.2	NA	NA	NA	0.0192495	NA	NA	NA	NA	NA
Cre02.g095250.t1.1	NA	NA	0.0196989	NA	NA	NA	NA	NA	NA
Cre02.g095400.t1.2	0.0174132	0.0135003	0.0212551	NA	0.0513867	0.0186645	NA	NA	NA
Cre02.g095500.t1.1	NA	0.0116182	NA	NA	NA	NA	NA	NA	NA
Cre02.g095650.t1.1	NA	NA	NA	NA	NA	NA	NA	NA	0.0225345
Cre02.g095850.t1.1	0.0493492	NA	0.033292	NA	0.0320156	0.0313393	NA	NA	NA
Cre02.g096150.t1.2	0.254068	0.165569	0.223305	0.318778	0.363738	0.19059	0.147595	0.154529	0.0674827
Cre02.g096601.t1.1	0.129228	0.24877	NA	NA	NA	NA	NA	0.12375	0.173914
Cre02.g096950.t1.2	NA	0.158519	NA	NA	NA	NA	NA	NA	NA
Cre02.g097000.t1.2	NA	0.0158824	0.858465	0.0568199	0.0373646	0.441951	NA	NA	NA
Cre02.g097050.t1.2	NA	NA	NA	0.179958	NA	NA	NA	NA	NA
Cre02.g097100.t1.2	NA	NA	NA	0.0800684	NA	NA	NA	NA	NA
Cre02.g097227.t1.2	NA	0.0466132	NA	NA	NA	NA	NA	NA	NA
Cre02.g097250.t1.1	NA	NA	NA	NA	0.189645	NA	0.00740455	0.00806508	0.00701571
Cre02.g097400.t1.2	0.137369	0.076358	0.180827	0.0968676	0.188664	0.200399	0.404342	0.311246	0.335797
Cre02.g097550.t1.2	0.0769541	0.025061	0.0526198	0.0443244	0.0724491	0.0569433	0.00740336	0.00720156	0.00734645
Cre02.g097600.t1.1	1.16478	0.58381	NA	NA	1.46875	0.966456	0.237932	NA	0.192102
Cre02.g097650.t1.2	0.0745223	0.0301055	0.0372046	0.0841789	0.0776719	0.0405314	0.123183	0.145074	0.113127
Cre02.g097800.t1.1	0.0658978	0.225864	0.0510885	1.17177	NA	NA	NA	NA	NA
Cre02.g097900.t1.2	0.252789	0.143172	0.235601	0.294541	0.243554	0.206316	0.274668	0.300788	0.244736
Cre02.g097950.t1.2	NA	NA	0.0359162	NA	0.00406246	NA	NA	NA	NA
Cre02.g098150.t1.2	NA	0.0273028	NA	NA	0.0223984	NA	NA	NA	NA
Cre02.g098250.t1.2	0.324127	0.137643	0.198567	0.259667	0.0814254	0.141454	0.193935	0.237179	0.177871
Cre02.g098450.t1.2	0.201878	0.105379	0.180322	0.2284	0.179584	0.157151	0.172062	0.182439	0.164202
Cre02.g098600.t2.1	NA	NA	NA	NA	NA	NA	NA	NA	0.0309315
Cre02.g098700.t1.2	NA	0.021135	NA	NA	NA	NA	NA	NA	NA
Cre02.g098750.t1.1	NA	NA	NA	NA	NA	0.209509	0.528999	NA	NA
Cre02.g098800.t1.2	0.017712	NA	0.0188164	NA	0.0806315	NA	NA	0.050314	0.0124364
Cre02.g098850.t1.1	0.0573998	0.00613255	NA	NA	NA	0.0266535	NA	0.131809	NA
Cre02.g098900.t1.1	NA	NA	0.104363	NA	NA	NA	NA	NA	NA
Cre02.g099150.t1.2	0.0533135	0.0344939	0.0567263	0.0656548	0.0680398	0.0349483	0.0372125	0.0457629	0.0553371
Cre02.g099300.t1.2	NA	NA	0.0017507	NA	NA	0.00975542	NA	NA	NA
Cre02.g099550.t1.1	NA	0.0149334	0.0303026	0.161787	NA	0.027243	0.0181053	0.0791881	0.0112769
Cre02.g099850.t1.1	0.146677	0.0940506	0.148448	0.175567	0.109091	0.125533	0.227251	0.245472	0.228973
Cre02.g100050.t1.2	0.0296227	0.198539	0.0492973	0.0688501	0.0264584	NA	NA	NA	NA
Cre02.g100200.t1.2	0.127969	0.101835	0.153492	0.163316	0.17121	0.120035	0.0427166	0.0293038	0.0194585
Cre02.g100500.t1.1	0.339796	NA	NA	NA	NA	NA	NA	NA	NA
Cre02.g100950.t1.1	NA	NA	NA	NA	NA	NA	7.80846	0.0252465	4.15052
Cre02.g101150.t2.1	NA	NA	NA	NA	NA	NA	NA	NA	0.0102976
Cre02.g101350.t1.2	0.916771	0.427845	0.700261	0.647733	0.573014	0.658253	1.69254	1.88836	1.72075
Cre02.g101400.t1.2	0.119552	0.0657002	0.0856736	0.197379	0.0923095	0.075505	0.236327	0.652704	0.197206
Cre02.g101800.t1.1	NA	NA	NA	NA	NA	0.0470918	NA	NA	NA
Cre02.g101850.t1.2	0.0380943	0.00772729	0.0555108	NA	NA	0.0171035	0.0162148	0.0149488	0.0119825
Cre02.g101950.t1.2	0.0766959	0.0620549	0.0515801	0.059411	NA	0.0572091	NA	NA	0.0175905
Cre02.g102100.t1.1	NA	NA	0.0507678	NA	NA	NA	NA	NA	NA
Cre02.g102250.t1.2	0.816233	0.40034	0.776868	0.78655	0.565288	0.575497	1.68703	1.79213	1.75829
Cre02.g102400.t1.2	NA	NA	NA	NA	0.15882	0.148332	NA	NA	NA
Cre02.g102450.t1.2	0.00952444	NA	0.0722492	NA	0.0355113	NA	NA	NA	0.0176098
Cre02.g102776.t1.1	NA	NA	NA	NA	NA	NA	0.0364469	0.0286767	NA
Cre02.g102800.t1.2	NA	0.010061	0.0245343	NA	NA	NA	NA	NA	NA
Cre02.g103000.t1.2	0.0790552	0.0381678	0.0267136	0.0325761	NA	0.0212737	NA	NA	NA
Cre02.g103050.t1.2	0.125947	0.063694	0.12537	NA	0.0879925	0.0950159	NA	0.0177322	NA
Cre02.g103100.t1.1	NA	0.0291104	NA	NA	NA	NA	0.00246251	0.00697186	0.00371073
Cre02.g103350.t1.1	NA	0.00752741	NA	NA	NA	NA	NA	NA	NA
Cre02.g103550.t1.2	0.0458135	0.033717	0.0341522	0.0463583	0.0421082	0.0302211	0.12852	1.69124	0.173299
Cre02.g103850.t1.2	0.0442204	0.0274415	0.0485662	NA	NA	0.0379976	NA	NA	NA
Cre02.g104350.t1.2	0.0576055	NA	0.0301515	NA	NA	0.0227163	NA	NA	NA
Cre02.g104350.t2.1	NA	NA	NA	0.124835	NA	NA	NA	NA	NA
Cre02.g104550.t1.2	NA	NA	NA	NA	NA	0.0123697	NA	NA	NA
Cre02.g104650.t1.1	0.0616353	0.0178615	0.0648672	NA	0.0299081	0.0439089	NA	NA	NA
Cre02.g104850.t1.2	NA	0.0512357	NA	NA	0.0858332	NA	NA	NA	NA
Cre02.g104900.t1.2	0.191596	0.0851731	0.140453	0.189201	0.103689	0.129687	0.252446	0.276192	0.261193
Cre02.g104951.t1.2	NA	NA	NA	NA	0.00678125	NA	NA	NA	NA
Cre02.g105200.t1.2	NA	0.137022	0.0919034	0.250661	0.10863	0.102282	NA	NA	NA
Cre02.g105500.t1.2	0.0598224	0.0298866	0.0445876	0.0449427	0.0570593	0.0375991	0.0401355	0.0434994	0.0412688
Cre02.g105600.t2.1	NA	NA	NA	NA	NA	NA	0.0385266	0.1287	0.0993099
Cre02.g105650.t1.2	0.109827	0.0732366	0.135064	0.05749	0.101414	0.119566	0.025979	0.022864	0.020391
Cre02.g105950.t1.2	0.0998882	0.0614522	0.0873258	NA	0.0283319	0.0901067	0.0149906	0.0128956	0.0143633
Cre02.g106150.t1.2	0.0365973	NA	NA	NA	NA	0.0243876	NA	NA	NA
Cre02.g106300.t1.2	0.0135012	0.0194123	0.0202556	0.0504602	0.0165122	0.013643	NA	NA	0.00690365
Cre02.g106400.t1.1	NA	0.0354934	NA	0.226479	0.0920026	0.0903789	NA	0.0152279	0.0152322
Cre02.g106550.t1.2	0.0142802	0.00831711	0.0150814	0.0207134	0.00764276	0.0116124	0.00670275	0.00957545	0.00747844
Cre02.g106600.t1.2	0.492607	0.145407	0.226461	0.243701	0.806061	0.628521	0.882379	0.75072	0.78913
Cre02.g106650.t1.1	NA	0.0252768	NA	NA	NA	NA	0.0250437	NA	0.597466
Cre02.g106850.t1.2	0.0591922	0.0342428	0.0605066	0.0796204	0.0535227	0.0406229	0.116228	0.0907469	0.0862462
Cre02.g107150.t1.1	0.0769786	0.0618017	0.0805914	0.0792274	0.0521031	0.0517264	NA	NA	NA
Cre02.g107200.t1.1	NA	0.300611	0.27207	0.0829661	0.469457	NA	NA	NA	NA
Cre02.g107300.t1.2	0.131161	0.0730447	0.12144	0.157489	0.0985357	0.109703	0.0478107	0.0413572	0.0251564
Cre02.g107350.t1.1	NA	0.0258123	0.0620483	NA	NA	NA	NA	NA	0.0329022
Cre02.g107450.t1.2	0.114219	0.0419067	0.0710924	0.117581	0.0720796	0.0609956	0.0677356	0.0754305	0.0510426
Cre02.g107750.t1.2	NA	NA	NA	NA	NA	0.0349966	NA	NA	NA
Cre02.g107800.t1.1	NA	0.0328957	NA	NA	NA	NA	NA	NA	NA
Cre02.g107850.t1.2	0.0437103	0.0515991	0.0270148	0.0412167	0.036325	0.00469197	0.00590698	0.00814943	0.00684826
Cre02.g108050.t1.2	0.0110715	0.0161086	NA	0.020368	0.0175152	NA	NA	0.0165087	NA
Cre02.g108100.t1.1	NA	0.0316974	0.0402168	NA	NA	0.0242379	0.0299499	NA	0.04322
Cre02.g108250.t1.1	0.132663	0.0171727	0.0271513	0.0563328	0.117271	0.0831576	0.0126915	0.0176869	0.0194803
Cre02.g108300.t1.1	NA	0.0255183	NA	NA	0.032736	NA	NA	NA	NA
Cre02.g108400.t1.2	0.185996	0.0774325	0.165648	0.318113	0.0907469	0.121455	NA	NA	NA
Cre02.g108450.t1.2	0.0490293	0.039822	0.0657155	0.0892351	0.0705083	0.0452004	0.0733454	0.0268142	0.0455654
Cre02.g108850.t1.2	0.4393	0.202883	0.333524	0.207096	0.363042	0.282268	1.15404	2.76119	2.47555
Cre02.g108900.t1.2	0.0667139	0.0280352	0.0528668	0.0833558	0.048494	0.0490093	0.035549	0.0307807	0.0400419
Cre02.g109050.t1.2	NA	NA	NA	NA	NA	0.0440701	NA	NA	NA
Cre02.g109400.t1.2	NA	NA	NA	NA	0.0509209	NA	NA	NA	NA
Cre02.g109550.t1.2	0.0410811	0.0144162	0.0497378	0.0262701	0.0321755	0.0259852	0.0110414	0.00982745	0.0122548
Cre02.g109600.t1.2	0.0461152	0.0253836	0.0416773	0.0648458	0.0235721	0.040222	0.0283674	0.0289376	0.0257145
Cre02.g109750.t1.1	NA	NA	0.130724	NA	NA	NA	NA	NA	NA
Cre02.g109950.t1.2	0.0206448	0.0122985	0.025487	NA	NA	0.0323157	NA	NA	NA
Cre02.g110000.t1.1	NA	NA	NA	NA	0.0123342	NA	NA	NA	NA
Cre02.g110050.t1.1	NA	NA	NA	NA	0.141959	NA	NA	NA	NA
Cre02.g110100.t1.1	0.0185905	0.0116467	NA	0.0359742	NA	NA	NA	NA	NA
Cre02.g110250.t1.1	NA	NA	0.0743585	NA	NA	NA	NA	NA	NA
Cre02.g110350.t1.2	0.309306	0.071196	0.143751	0.537172	0.176454	0.171188	0.0627142	0.0355972	0.0422465
Cre02.g110400.t1.2	NA	NA	NA	0.0219439	NA	NA	0.00665456	0.00777309	NA
Cre02.g110450.t1.2	NA	0.0183951	NA	0.0203202	NA	NA	NA	NA	NA
Cre02.g110500.t1.1	0.111963	NA	NA	NA	0.00196594	0.091055	NA	NA	NA
Cre02.g110550.t1.1	NA	NA	NA	NA	NA	0.0183845	NA	NA	NA
Cre02.g110650.t1.2	NA	NA	NA	0.0556591	NA	NA	NA	NA	NA
Cre02.g110700.t1.1	0.0149044	0.00325362	NA	NA	NA	0.0182731	NA	NA	NA
Cre02.g110750.t1.2	NA	0.0119252	0.0174507	0.022316	NA	0.0232573	NA	NA	NA
Cre02.g110950.t1.1	0.0431915	0.0182675	0.0212138	NA	0.0321165	0.0177506	0.00512341	NA	0.0143882
Cre02.g111000.t1.2	NA	NA	NA	0.096978	NA	NA	0.0753989	NA	0.0293205
Cre02.g111300.t1.1	0.070216	0.0176274	0.0311934	NA	0.0307332	0.0413325	NA	NA	NA
Cre02.g111300.t2.1	NA	NA	NA	0.0432578	NA	NA	NA	NA	NA
Cre02.g111450.t1.2	0.0822492	0.0395754	0.0657007	0.210002	0.0679505	0.0539873	0.0493457	0.0954956	0.0664615
Cre02.g111700.t1.2	0.125809	0.0487459	0.0961921	0.119701	0.0961574	0.0873416	NA	NA	NA
Cre02.g111800.t1.2	0.053054	0.0144	0.0398737	0.0300057	0.0431576	0.0410281	0.0057656	NA	0.0104278
Cre02.g112150.t1.2	NA	0.0320484	0.0572839	0.0984544	0.0318448	0.0514976	NA	NA	NA
Cre02.g112200.t1.2	NA	NA	NA	NA	NA	NA	NA	0.0321148	NA
Cre02.g112600.t1.2	0.0565861	0.0278642	0.0493479	0.0356795	0.0535632	0.0520049	0.0137766	0.0248889	0.0108198
Cre02.g112850.t1.1	NA	0.0662299	NA	NA	NA	NA	NA	NA	NA
Cre02.g112950.t1.2	NA	NA	NA	NA	NA	NA	NA	NA	0.0317915
Cre02.g113100.t1.2	0.0321643	0.046639	0.0661153	0.0776548	0.0363829	0.02847	0.0118336	0.0133138	0.0121729
Cre02.g113200.t1.1	0.177335	0.122252	0.152161	0.250344	0.0984749	0.11368	0.107009	0.0399498	0.10649
Cre02.g113250.t1.1	NA	NA	NA	NA	0.00745185	NA	NA	NA	NA
Cre02.g113400.t1.2	0.0598675	0.0276694	0.0745322	0.0492177	0.0326903	0.0443455	0.0128174	0.0143576	0.0132565
Cre02.g113550.t1.2	0.0389533	0.0560794	NA	0.368299	NA	0.0196717	NA	NA	NA
Cre02.g113600.t1.2	NA	0.00514899	0.0113333	NA	0.0209781	0.0032547	NA	NA	NA
Cre02.g113626.t1.1	NA	0.0736673	NA	NA	NA	NA	NA	NA	NA
Cre02.g113700.t1.2	0.0546519	0.0043684	0.0360776	NA	NA	0.0375369	NA	NA	NA
Cre02.g113950.t1.1	NA	0.0184527	NA	NA	NA	NA	NA	NA	NA
Cre02.g114150.t1.1	NA	NA	NA	NA	NA	NA	0.0290561	NA	NA
Cre02.g114250.t1.2	0.0587849	NA	NA	0.0249471	0.0583819	0.056161	NA	NA	NA
Cre02.g114400.t1.2	0.122263	NA	NA	NA	0.0588346	0.10653	NA	NA	NA
Cre02.g114450.t1.2	0.727818	0.275639	0.396594	0.22891	0.244734	0.323617	0.0211134	0.0285274	0.0195916
Cre02.g114600.t1.2	2.45138	1.69191	2.38654	3.18801	1.66268	1.6146	2.45131	2.32494	2.17421
Cre02.g114850.t1.2	15.8252	20.5794	8.55519	10.9223	0.266931	10.4556	NA	NA	0.895746
Cre02.g115000.t1.1	NA	0.0217752	NA	0.066676	NA	0.0504363	NA	NA	0.0915081
Cre02.g115200.t1.2	1.95089	0.839996	1.88977	1.96885	1.05554	1.59235	1.59629	1.69302	1.54172
Cre02.g115250.t1.1	NA	NA	0.0506301	NA	NA	NA	NA	NA	NA
Cre02.g115350.t1.2	NA	0.0154999	NA	NA	NA	NA	NA	NA	NA
Cre02.g115950.t1.2	NA	0.0188286	NA	0.0860597	NA	NA	NA	NA	NA
Cre02.g116250.t1.1	0.0327142	0.034618	0.0446373	0.072415	0.10116	0.0310615	0.0192565	0.019712	0.0334652
Cre02.g116450.t1.2	NA	0.00411577	0.00608323	0.0210407	0.00410793	0.00454674	NA	NA	NA
Cre02.g116500.t1.1	0.0319596	0.02648	0.0253357	0.0342449	0.0312548	0.0343027	0.00421116	0.0087473	0.0031905
Cre02.g116750.t1.1	1.40623	0.680706	0.956488	NA	0.930929	0.831214	NA	NA	NA
Cre02.g116750.t2.1	NA	NA	NA	1.96779	NA	NA	2.35668	2.68716	2.25016
Cre02.g116850.t1.2	NA	NA	NA	NA	0.0239736	0.033646	NA	NA	NA
Cre02.g116950.t1.2	0.0273959	0.0134507	0.0253655	0.0315333	0.023611	0.0202779	0.0168913	0.00728889	0.00400069
Cre02.g117000.t1.1	NA	NA	NA	NA	NA	NA	0.0601758	NA	NA
Cre02.g117050.t1.1	NA	NA	NA	NA	0.0264786	NA	NA	NA	NA
Cre02.g117150.t1.2	NA	0.0445828	NA	NA	NA	NA	NA	NA	NA
Cre02.g117250.t1.1	0.00828646	NA	NA	NA	NA	NA	NA	NA	NA
Cre02.g117250.t2.1	NA	NA	NA	0.0402073	NA	NA	NA	NA	NA
Cre02.g117500.t1.2	0.0608859	0.0320588	0.0305344	0.0628513	0.0466989	0.0185171	0.061605	0.0468715	0.0375498
Cre02.g117550.t1.2	NA	NA	0.0231769	NA	0.0191114	NA	NA	0.0140109	NA
Cre02.g117813.t1.2	0.0802118	NA	NA	NA	0.0867953	0.0682885	NA	NA	NA
Cre02.g117900.t1.1	0.0316466	0.0083035	0.0329473	0.0307098	0.0242899	0.0276979	NA	NA	NA
Cre02.g117950.t1.1	NA	NA	NA	NA	0.487277	0.437218	NA	NA	NA
Cre02.g118250.t1.1	NA	NA	NA	NA	0.0478501	NA	0.0101125	0.0135058	0.0305677
Cre02.g118300.t1.2	1.09982	NA	NA	NA	NA	0.773431	NA	NA	NA
Cre02.g118500.t1.1	0.125678	0.0602458	0.0929878	0.16824	0.0825791	0.0843729	0.118775	0.129899	0.119161
Cre02.g118550.t1.2	NA	NA	0.0414106	NA	NA	NA	NA	NA	NA
Cre02.g118600.t1.2	0.0483451	NA	0.0126092	NA	NA	NA	0.0260786	0.0475113	0.0316077
Cre02.g118750.t1.1	NA	0.0464355	0.0624703	0.144988	NA	NA	NA	NA	0.0346722
Cre02.g118850.t1.2	0.160494	0.0823641	0.123885	0.177924	0.15729	0.0962778	0.200307	0.214871	0.15236
Cre02.g118900.t1.2	0.0694402	0.0435258	0.0522471	0.102738	0.0408354	0.0493442	0.0202396	0.0638983	0.0513113
Cre02.g118950.t1.2	0.38728	0.184352	0.297541	0.343246	0.217373	0.402387	0.168706	0.199059	0.168823
Cre02.g119150.t1.2	NA	NA	NA	NA	0.0106213	0.0162732	NA	NA	NA
Cre02.g119450.t1.2	NA	NA	NA	0.067931	NA	NA	NA	NA	NA
Cre02.g119550.t1.2	0.28751	0.202764	0.266459	0.527989	0.296065	0.231241	0.511479	0.685623	0.531422
Cre02.g119700.t1.1	NA	NA	NA	0.0643739	NA	NA	NA	NA	NA
Cre02.g119900.t1.2	0.11548	0.0840302	0.0961564	0.123853	0.101683	0.0690802	NA	0.013267	NA
Cre02.g119950.t1.2	0.16378	0.0787327	0.0860066	0.131198	0.0490871	0.0810761	NA	NA	NA
Cre02.g120100.t1.2	3.30945	0.00689301	4.14732	4.59704	2.22669	2.55211	0.00793366	17.3572	0.00691013
Cre02.g120150.t1.2	0.0320467	2.5065	0.075998	0.164573	0.073993	0.0492708	16.8976	0.0145529	0.0111012
Cre02.g120250.t1.1	0.121826	0.0313064	0.0464885	NA	0.0565344	0.0374212	NA	NA	NA
Cre02.g120250.t2.1	NA	0.0159763	NA	0.0667699	NA	NA	NA	NA	NA
Cre02.g120301.t1.1	0.0515922	0.0374093	0.0316608	0.0759763	0.0279407	0.0350451	0.0194464	0.0221557	0.0198781
Cre02.g141100.t1.2	0.236086	0.234191	1.06076	6.30049	0.230452	0.0941867	0.0551572	0.05677	0.0504093
Cre02.g141166.t1.1	NA	NA	NA	NA	NA	NA	0.0150632	0.0120023	0.016716
Cre02.g141200.t1.2	0.0292309	0.0235813	0.0300616	0.0399779	0.0089026	0.0210394	0.00428492	0.0046881	0.00461753
Cre02.g141250.t1.2	0.0717205	0.0280619	0.0496733	0.084531	0.192814	0.0539988	0.045976	0.041327	NA
Cre02.g141350.t1.2	0.03292	0.0274773	0.0406117	NA	0.027562	0.0316181	NA	NA	NA
Cre02.g141400.t1.2	0.95243	0.14831	0.702563	1.30056	0.135287	0.857257	1.80577	1.4286	1.10693
Cre02.g141406.t1.1	NA	NA	NA	NA	NA	0.028893	NA	NA	NA
Cre02.g141500.t1.2	0.0486506	0.0206073	0.04108	0.101906	0.0324014	0.0272089	0.0161565	0.0164172	0.0151021
Cre02.g141506.t1.1	NA	0.0494619	0.0566314	NA	0.0572679	NA	NA	NA	NA
Cre02.g141546.t1.1	NA	NA	NA	NA	NA	NA	NA	NA	0.0153623
Cre02.g141550.t1.2	0.0701957	0.0402452	0.0767458	0.0675356	0.0533905	0.0418559	NA	NA	0.0135467
Cre02.g141606.t1.1	0.447019	0.277649	0.061283	NA	0.0315477	0.0477864	NA	NA	NA
Cre02.g141626.t1.1	NA	NA	NA	NA	NA	0.014575	NA	NA	NA
Cre02.g141700.t1.1	0.0720685	NA	0.210893	NA	NA	0.164367	NA	NA	NA
Cre02.g141706.t1.1	NA	NA	0.0249612	NA	NA	0.0660829	NA	NA	NA
Cre02.g141786.t1.1	NA	NA	NA	NA	0.028569	NA	NA	NA	NA
Cre02.g141800.t1.2	NA	NA	1.01068	NA	NA	NA	NA	NA	NA
Cre02.g141900.t1.2	NA	NA	NA	NA	0.0283843	NA	NA	NA	NA
Cre02.g142086.t1.1	5.5498	0.00543877	0.00874569	0.490053	NA	0.00978321	NA	NA	NA
Cre02.g142126.t1.1	0.0686266	0.0500519	0.0679322	0.0543441	0.016441	0.051691	0.0122007	NA	0.0148114
Cre02.g142146.t1.1	0.111222	0.0474145	0.0936714	0.151386	0.0824751	0.101275	0.0836797	0.0603292	0.0804441
Cre02.g142166.t1.1	0.109561	0.036178	NA	NA	NA	0.190605	NA	NA	NA
Cre02.g142186.t1.1	NA	NA	0.246193	NA	NA	NA	NA	NA	NA
Cre02.g142200.t1.2	0.035523	0.0206535	0.0351577	0.0259127	0.0324577	0.0470717	0.181009	0.109479	0.153549
Cre02.g142206.t1.1	0.25815	0.118089	0.185971	0.365723	0.229903	0.140983	0.257082	0.458921	0.292151
Cre02.g142246.t1.1	0.0519177	0.0305585	0.0372812	0.0408073	0.0366101	0.0438248	NA	NA	NA
Cre02.g142266.t1.1	0.0663522	NA	0.0327171	NA	NA	0.0367853	NA	NA	NA
Cre02.g142286.t1.1	NA	0.00557181	NA	NA	NA	NA	NA	NA	NA
Cre02.g142351.t1.1	0.0971759	0.0534921	0.06512	0.0887641	0.0409863	0.0694755	0.0065542	0.030209	0.0138914
Cre02.g142352.t1.1	0.0594049	0.0253622	0.0488296	0.0425126	0.0444823	0.0432806	0.0561756	0.0501373	0.0512698
Cre02.g142650.t1.1	0.0303014	0.0276423	0.161261	NA	0.0236446	0.0852141	NA	NA	NA
Cre02.g142800.t1.2	0.201927	0.0984477	0.155639	0.146049	0.152709	0.130485	0.0889799	0.109635	0.132001
Cre02.g142850.t1.2	NA	NA	NA	NA	0.0288309	NA	NA	NA	NA
Cre02.g143000.t1.2	0.0411405	0.0247772	0.0314346	0.0344156	0.105951	0.0214414	0.017522	NA	NA
Cre02.g143050.t1.2	3.98023	1.64443	3.71119	4.05997	1.91058	2.53345	3.5659	4.1701	4.11744
Cre02.g143200.t1.1	0.234441	0.0955068	0.152274	0.239825	0.128993	0.147975	0.306567	0.331951	0.248144
Cre02.g143250.t1.2	0.228219	0.136683	0.191822	0.342773	0.189377	0.176696	0.254589	0.263086	0.231547
Cre02.g143307.t1.1	0.838694	0.21679	0.502097	0.703534	0.594913	0.414545	0.124063	0.12109	0.145024
Cre02.g143547.t1.1	NA	NA	NA	NA	0.00878279	NA	NA	NA	NA
Cre02.g143550.t1.2	0.214212	0.162594	0.133683	0.225452	0.107661	0.0863844	0.0116039	NA	NA
Cre02.g143567.t1.1	0.0396366	0.0365995	0.0387191	0.0511882	0.0186621	0.0296458	0.0136678	NA	0.0114025
Cre02.g143635.t1.2	NA	NA	NA	NA	NA	0.0397326	NA	NA	NA
Cre02.g143650.t1.2	0.0683348	0.0436849	0.0402443	NA	0.0792343	0.0319091	NA	NA	NA
Cre02.g143650.t2.1	NA	NA	NA	0.0710024	NA	NA	0.0752307	0.129734	0.091698
Cre02.g143667.t1.1	NA	0.0320396	NA	NA	0.0407729	0.03644	0.00955739	0.012202	0.0100047
Cre02.g143800.t1.1	0.0230243	0.0266953	0.0176495	NA	NA	0.187734	NA	NA	NA
Cre02.g144001.t1.1	NA	NA	NA	NA	0.0348209	NA	NA	NA	NA
Cre02.g144005.t1.1	0.0388147	0.0430768	0.0361589	0.0524299	0.0508083	0.0180922	NA	NA	NA
Cre02.g144251.t1.1	NA	0.0248635	NA	NA	NA	NA	NA	NA	NA
Cre02.g144800.t1.1	NA	NA	0.257182	NA	NA	NA	NA	NA	NA
Cre02.g144850.t1.2	0.0343555	0.0146803	0.0283071	0.00909126	0.0302625	0.023362	0.00644672	0.00534398	NA
Cre02.g145000.t1.1	NA	NA	NA	NA	NA	0.0161828	NA	NA	NA
Cre02.g145050.t1.2	0.478217	0.0504353	0.0939333	0.127767	0.101427	0.0583714	0.045619	0.0513983	0.0532559
Cre02.g145100.t1.1	0.0234757	0.0157358	0.050727	NA	NA	NA	NA	NA	NA
Cre02.g145200.t1.1	NA	NA	NA	NA	NA	0.613369	NA	NA	NA
Cre02.g145231.t1.2	0.212434	NA	0.134385	NA	0.0249996	0.251068	0.469556	NA	NA
Cre02.g145250.t1.2	NA	0.0595862	0.0621567	NA	0.0633779	NA	NA	NA	NA
Cre02.g145800.t1.2	0.160615	0.084859	0.118361	0.167876	0.138729	0.105376	0.217986	0.224344	0.19436
Cre02.g145950.t1.2	NA	NA	NA	0.0413277	NA	NA	NA	NA	NA
Cre02.g146000.t1.2	NA	NA	NA	NA	NA	0.03621	NA	NA	NA
Cre02.g146050.t1.2	0.0281041	0.0110411	0.0107371	0.0367803	0.0428816	0.018975	0.00729048	0.00814324	0.00859448
Cre02.g146200.t1.1	NA	NA	NA	0.110034	NA	NA	NA	NA	NA
Cre02.g146250.t1.2	0.0486928	0.0252172	0.0323694	0.0468598	0.0391037	0.0250813	0.0129517	0.0233168	NA
Cre02.g146450.t1.1	NA	NA	NA	NA	NA	0.00066679	NA	NA	NA
Cre02.g146600.t1.2	0.153828	0.014342	0.0434877	0.180991	0.0268922	0.0362784	NA	NA	NA
Cre02.g146650.t1.1	NA	NA	NA	NA	0.11763	NA	NA	NA	NA
Cre02.g146700.t1.2	0.0263038	0.0143449	0.0591024	0.190511	0.126579	0.0320374	NA	NA	NA
Cre02.g146851.t1.1	NA	NA	NA	NA	NA	NA	0.0245436	NA	NA
Cre02.g146950.t1.1	NA	NA	0.0336646	NA	0.0820687	0.0688717	NA	NA	NA
Cre02.g147050.t1.2	0.0414195	0.00432435	0.0138995	NA	0.0087504	0.00776341	NA	NA	NA
Cre02.g147100.t1.1	0.0959057	0.0715145	0.115894	0.0420417	0.0654111	0.031144	0.0279985	0.0130497	0.0236978
Cre02.g147302.t1.1	0.119978	0.0463177	0.0856272	0.114441	0.0985875	0.0795113	0.0442787	0.0451917	0.0529123
Cre02.g147500.t1.2	0.0509771	0.0103324	0.0211481	NA	NA	0.0203022	NA	NA	NA
Cre02.g147650.t1.2	NA	NA	0.039938	NA	NA	0.0450056	NA	NA	NA
Cre02.g147850.t1.2	0.020319	0.00612497	0.00643081	0.0580726	0.00638823	0.0209683	NA	NA	NA
Cre02.g147900.t1.1	0.0904914	0.0560212	0.088389	NA	0.0560226	0.114453	NA	NA	NA
Cre02.g147900.t4.1	NA	NA	NA	0.0899447	NA	NA	0.0539025	0.0643284	0.0700448
Cre03.g143887.t1.1	0.119405	0.0623581	0.104338	0.139933	0.112858	0.112725	0.107538	0.0865245	0.0998691
Cre03.g143907.t1.1	NA	NA	0.011228	NA	NA	NA	NA	NA	NA
Cre03.g143947.t1.1	0.0390557	0.041387	0.0404215	NA	0.0356605	NA	NA	NA	NA
Cre03.g143967.t1.1	0.0657061	0.0452408	0.0794359	0.0254125	0.133747	0.0473568	NA	NA	NA
Cre03.g144064.t1.1	0.0253491	0.0147107	0.026199	0.050797	0.0239596	0.0143179	NA	NA	NA
Cre03.g144324.t1.1	NA	NA	0.0273551	NA	NA	NA	NA	NA	NA
Cre03.g144364.t1.1	NA	0.10361	0.089924	NA	0.154357	NA	NA	NA	NA
Cre03.g144404.t1.1	NA	0.180327	0.0973465	NA	NA	NA	NA	NA	NA
Cre03.g144504.t1.1	0.0970357	0.0388613	0.0430248	0.0881817	0.0854441	0.0521586	NA	NA	NA
Cre03.g144564.t1.1	0.021834	0.0274739	0.0335177	NA	0.0204925	0.0275915	NA	NA	NA
Cre03.g144627.t1.1	0.118333	0.0407387	0.127909	0.143224	0.0742002	0.116481	0.100795	0.12992	0.147436
Cre03.g144647.t1.1	0.0801127	0.0574934	0.0868135	1.64066	0.393043	0.0634176	0.0399823	0.0449169	0.0255482
Cre03.g144667.t1.1	0.147961	0.0718852	0.0950751	0.218845	0.115538	0.0942992	0.0314607	0.0351938	0.0313401
Cre03.g144687.t1.1	NA	NA	0.264913	NA	NA	0.200775	NA	NA	NA
Cre03.g144707.t1.1	0.0147077	NA	NA	0.0203752	0.0169261	NA	0.0343175	0.0403477	0.03513
Cre03.g144767.t1.1	0.0582259	NA	0.0455601	NA	0.0163803	0.216411	NA	NA	NA
Cre03.g144807.t1.1	0.320344	0.15277	0.245991	0.342547	0.203565	0.197427	1.11819	1.11066	1.00362
Cre03.g144847.t1.1	0.0333775	0.0205005	0.0339671	0.06154	0.033381	0.0246573	0.0617369	0.0486986	0.0199603
Cre03.g144887.t1.1	NA	0.124087	NA	NA	NA	NA	NA	NA	NA
Cre03.g144907.t1.1	NA	0.00929751	NA	NA	NA	NA	NA	NA	NA
Cre03.g144947.t1.1	NA	NA	NA	0.081327	0.0164781	NA	0.0166773	0.013155	0.0138507
Cre03.g144967.t1.1	0.0680604	0.0391629	0.0586231	0.0912081	0.0463263	0.054879	0.113103	0.101373	0.111683
Cre03.g145107.t1.1	0.0156748	NA	0.012655	NA	0.0149099	0.0102931	NA	NA	NA
Cre03.g145127.t1.1	0.0396952	0.0212038	0.0332558	0.0180874	0.0240024	0.0278347	0.01346	0.0133868	0.0184892
Cre03.g145207.t1.1	NA	0.030827	0.0453974	0.102705	0.0576005	0.051299	0.00983783	NA	NA
Cre03.g145227.t1.1	NA	NA	NA	0.0388926	0.0444479	NA	NA	NA	NA
Cre03.g145247.t1.1	0.0939791	0.0535432	0.0745548	0.0931221	0.0218427	0.0666474	0.0263407	0.00650994	0.00368493
Cre03.g145367.t1.1	NA	NA	NA	NA	NA	NA	0.02511	0.0096547	0.010281
Cre03.g145407.t1.1	0.109987	NA	0.0740804	NA	NA	0.13062	NA	NA	NA
Cre03.g145487.t1.1	0.025644	NA	0.057784	NA	0.0164915	0.0155179	NA	NA	NA
Cre03.g145507.t1.1	0.170384	0.0568692	0.0956066	0.206162	0.0484482	0.145928	0.0963015	0.0836715	0.0874648
Cre03.g145547.t1.1	0.0801676	0.0355884	0.0676837	0.0984656	0.0675876	0.0492885	0.0360363	0.0314097	0.0325957
Cre03.g145647.t1.1	0.278735	0.0318906	0.0671627	0.0785129	0.0444131	NA	0.0801393	0.0674671	0.0672422
Cre03.g145707.t1.1	NA	NA	NA	NA	0.165895	NA	NA	NA	NA
Cre03.g145727.t1.1	0.0557324	0.0324761	0.0449653	0.0984056	0.0629105	0.04824	0.021551	0.0190251	NA
Cre03.g145747.t1.1	0.199126	0.101329	0.158971	0.161856	0.153561	0.18056	0.075979	0.0819519	0.0918668
Cre03.g145767.t1.1	NA	0.097671	0.199159	NA	NA	0.148407	NA	NA	NA
Cre03.g145787.t1.1	NA	0.0380286	0.0515078	NA	0.854425	0.0308418	NA	NA	NA
Cre03.g145807.t1.1	NA	NA	0.069404	NA	NA	NA	NA	NA	NA
Cre03.g145867.t1.1	0.073225	0.050097	NA	NA	0.0772499	NA	0.0302474	NA	0.0239211
Cre03.g145927.t1.1	NA	NA	NA	NA	NA	NA	NA	0.202593	NA
Cre03.g145967.t1.1	0.123983	0.0509704	0.0842287	0.10475	0.0718841	0.0827155	0.0773765	0.11835	0.136961
Cre03.g145987.t1.1	NA	0.0663014	NA	NA	NA	NA	NA	NA	NA
Cre03.g146167.t1.1	0.107568	0.0655473	0.165668	0.14399	0.105799	0.0706976	0.0699629	0.0561881	0.0805883
Cre03.g146187.t1.1	0.309201	0.153821	0.232719	0.382754	0.201713	0.195709	0.123953	0.117719	0.11602
Cre03.g146247.t1.1	0.143346	0.115886	0.178177	0.251859	0.139997	0.150303	0.0685293	0.0467736	0.0644991
Cre03.g146307.t1.1	0.0664307	NA	NA	0.0528412	NA	0.0152635	NA	NA	NA
Cre03.g146447.t1.1	0.0370417	0.00466666	0.0274391	0.0392665	0.0305078	0.0221213	NA	NA	NA
Cre03.g146487.t1.1	0.0765574	0.0477068	0.0689114	0.0808928	0.0469125	0.0524405	0.0482527	0.0410743	0.0458805
Cre03.g146507.t1.1	0.0435422	0.0320561	0.0373052	0.0523987	0.0332384	0.0299255	0.0174333	0.0118065	0.010185
Cre03.g146527.t1.1	0.104738	0.0570067	0.0968639	0.116177	0.105119	0.0780092	0.0858149	0.093798	0.0858857
Cre03.g146647.t1.1	NA	NA	NA	NA	0.011	NA	NA	NA	NA
Cre03.g146687.t1.1	NA	0.0167968	0.0503481	0.00694361	0.00623257	0.0180333	0.00446085	0.00701661	NA
Cre03.g148000.t1.2	NA	NA	NA	NA	NA	0.0403906	NA	NA	NA
Cre03.g148350.t1.2	NA	NA	NA	NA	0.0171498	NA	NA	NA	NA
Cre03.g148950.t1.2	0.0799774	0.040088	0.0532332	0.0413984	0.0399894	0.0746917	NA	NA	0.00568863
Cre03.g149100.t1.2	0.484147	0.204816	0.530742	0.565107	0.330498	0.556587	1.12428	0.991603	0.874411
Cre03.g149150.t1.2	0.0493933	NA	NA	NA	NA	0.0338582	NA	NA	NA
Cre03.g149250.t1.2	0.0670618	0.0231367	0.0385532	0.0997816	0.0604967	0.0409938	0.0407484	0.0367205	0.0238675
Cre03.g149650.t1.1	0.0774453	0.0364333	0.0521769	0.0634819	NA	0.061382	0.00474501	0.0150037	0.0182921
Cre03.g149800.t1.1	0.0284648	NA	NA	NA	0.0356797	0.131448	0.0174475	NA	0.0124255
Cre03.g149950.t1.1	0.0262896	NA	NA	NA	NA	NA	NA	NA	NA
Cre03.g150300.t1.2	0.137011	0.064244	0.113223	0.247523	0.11762	0.090205	0.152344	0.149314	0.1557
Cre03.g150350.t1.1	0.0143298	NA	NA	NA	NA	NA	NA	NA	NA
Cre03.g150700.t1.1	0.117096	NA	0.0290206	0.141586	0.630138	0.104743	NA	NA	NA
Cre03.g151000.t1.2	0.0155069	0.0727773	0.162874	0.0334676	0.0831449	0.151174	NA	NA	NA
Cre03.g151150.t1.2	0.576733	NA	NA	NA	NA	NA	NA	NA	NA
Cre03.g151200.t1.2	0.0893686	0.0542972	0.0762215	0.10307	0.0620972	0.0974368	NA	NA	NA
Cre03.g151300.t1.1	NA	NA	NA	NA	0.070952	NA	NA	NA	NA
Cre03.g151400.t1.1	NA	NA	0.791134	NA	NA	NA	NA	NA	NA
Cre03.g151500.t1.1	NA	0.00504565	NA	NA	0.00666122	0.124106	NA	NA	NA
Cre03.g151650.t1.1	0.0455017	NA	0.0377752	NA	NA	NA	0.477692	NA	NA
Cre03.g151700.t1.2	0.0422439	0.0216132	0.0675746	NA	0.0677369	0.0351999	NA	NA	NA
Cre03.g151700.t2.1	NA	NA	0.0141622	NA	NA	NA	NA	0.125867	NA
Cre03.g151750.t1.2	0.0636555	0.0380759	0.0530944	0.0823627	0.0527668	0.0449991	0.00676582	0.0081471	0.00742741
Cre03.g151800.t1.2	0.156883	0.143959	0.185177	NA	0.259817	0.150129	NA	NA	NA
Cre03.g152150.t1.2	0.116877	0.0465629	0.108024	0.156948	0.061832	0.0634916	0.16863	0.167103	0.138789
Cre03.g152450.t1.2	0.111746	NA	NA	NA	NA	NA	NA	NA	NA
Cre03.g152550.t1.1	NA	NA	NA	NA	NA	0.0447275	NA	NA	NA
Cre03.g152750.t1.1	NA	NA	NA	NA	0.0054192	NA	NA	NA	NA
Cre03.g153000.t1.1	NA	NA	NA	NA	0.0197229	NA	NA	NA	NA
Cre03.g153150.t1.2	NA	0.0742345	NA	NA	NA	NA	NA	NA	NA
Cre03.g153450.t1.2	0.1516	0.0611488	0.136799	0.134385	NA	0.052563	NA	NA	NA
Cre03.g153950.t1.1	NA	NA	NA	NA	NA	0.008556	NA	NA	NA
Cre03.g154350.t1.2	1.58443	1.21352	1.66356	2.37788	1.29517	1.46505	0.19282	0.183743	0.163099
Cre03.g154550.t1.1	0.106841	0.0523587	0.0930117	0.448309	0.146994	0.0751758	0.12619	0.138952	0.135461
Cre03.g154600.t1.2	0.0347265	0.0139454	0.102745	0.183577	0.0413357	0.0312278	NA	NA	NA
Cre03.g154726.t1.1	NA	NA	NA	0.274663	NA	NA	NA	NA	NA
Cre03.g154900.t1.1	NA	NA	NA	NA	0.0165731	NA	NA	NA	NA
Cre03.g154950.t1.2	0.0848548	0.040872	0.0605673	0.0859458	0.0661125	0.0384205	0.0311252	0.0279	0.0152794
Cre03.g155001.t1.1	0.0293213	0.0156412	0.0287022	0.0840077	0.0260162	0.0377801	0.0127008	NA	0.00720835
Cre03.g155051.t1.1	NA	NA	NA	NA	NA	0.00775344	NA	0.0057141	0.0048145
Cre03.g155200.t1.1	0.0604644	0.0383259	0.0360845	0.0704535	0.035854	0.039618	0.00568212	0.00907918	0.0215464
Cre03.g155250.t1.2	NA	0.0217563	0.0353896	NA	NA	0.0198076	NA	NA	NA
Cre03.g155300.t1.1	0.128909	0.079302	0.108734	0.119381	0.0722667	0.093805	NA	NA	NA
Cre03.g155650.t1.2	0.10314	0.05765	0.0880881	0.192877	0.0881734	0.0896381	0.205155	0.0489822	0.0402682
Cre03.g155750.t1.1	0.0952278	0.0290572	0.0333103	0.135073	0.0594532	0.0425508	NA	NA	NA
Cre03.g155850.t1.1	0.0307259	0.0065949	0.0179397	NA	0.0174861	0.0163443	0.00931769	0.00843443	0.00824568
Cre03.g156050.t1.2	0.178241	0.0758634	0.214867	0.206087	0.144293	0.0723846	0.0571393	0.0518318	0.0439836
Cre03.g156100.t1.2	NA	NA	1.62606	NA	0.00573395	0.0391153	NA	NA	NA
Cre03.g156150.t1.1	NA	NA	NA	NA	0.0277704	0.0143725	NA	NA	NA
Cre03.g156200.t1.1	0.137002	0.0852486	0.1407	NA	0.0613529	0.101301	NA	NA	NA
Cre03.g156250.t1.2	0.133364	0.0957669	0.0855982	0.185686	0.107163	0.0536874	0.0588781	0.0782058	0.0582338
Cre03.g156600.t1.2	0.130357	0.0319992	0.0701774	0.183146	0.0503264	0.0757727	NA	0.0218371	0.0224232
Cre03.g156700.t1.1	NA	NA	NA	NA	NA	NA	NA	NA	0.032324
Cre03.g156750.t1.2	0.160121	0.0665575	0.280033	0.191202	0.178964	0.124095	0.117695	0.125789	0.123941
Cre03.g156900.t1.2	0.712335	0.791387	1.5967	2.57604	0.794236	0.965049	2.03447	2.17238	2.42913
Cre03.g156950.t1.1	0.0963699	0.0551811	0.0698344	0.105965	0.0592013	0.0659524	0.0309333	0.0293802	0.033199
Cre03.g157300.t1.2	NA	NA	0.0273056	NA	0.0251982	0.0155906	NA	0.0129951	0.00905389
Cre03.g157400.t1.2	NA	NA	NA	NA	0.176243	NA	NA	NA	NA
Cre03.g157700.t1.2	0.228693	0.167005	0.232158	0.312816	0.184061	0.224381	0.218196	0.237731	0.226068
Cre03.g157800.t1.1	NA	NA	NA	NA	0.0497564	0.351759	0.0264923	NA	NA
Cre03.g157900.t1.1	NA	NA	NA	NA	0.114631	NA	NA	NA	NA
Cre03.g158000.t1.2	0.348057	0.111777	0.24022	0.447257	0.284434	0.292604	0.303278	0.343574	0.348668
Cre03.g158050.t1.1	0.0533304	0.0366959	0.0752707	NA	NA	0.0335861	NA	NA	NA
Cre03.g158100.t1.2	NA	0.00721586	NA	NA	NA	NA	NA	NA	NA
Cre03.g158200.t1.2	NA	NA	NA	NA	0.0277719	NA	NA	NA	NA
Cre03.g158500.t1.1	0.0222584	0.0176985	NA	NA	0.0290889	0.0272148	NA	NA	NA
Cre03.g158550.t1.2	NA	0.0816124	0.348629	NA	0.120734	0.357019	NA	NA	NA
Cre03.g158750.t1.1	0.0796142	0.0506224	0.0809293	0.0919163	0.0764638	0.0814343	0.0510638	0.0448268	0.0358826
Cre03.g158800.t1.1	0.085746	0.0466754	0.0652068	NA	0.0658108	0.0466117	NA	NA	NA
Cre03.g158800.t3.1	NA	NA	NA	0.125091	NA	NA	0.106013	0.0825649	0.0499169
Cre03.g158900.t1.2	0.502879	0.323486	0.393457	0.554038	0.422052	0.278095	0.528553	0.530118	0.542933
Cre03.g159500.t1.2	NA	NA	NA	NA	0.0347902	NA	NA	NA	NA
Cre03.g159650.t1.2	NA	NA	0.0620031	NA	0.0279323	0.0168105	NA	NA	NA
Cre03.g159950.t1.1	0.0937322	0.103713	NA	NA	NA	0.0963039	NA	NA	NA
Cre03.g160150.t1.2	NA	NA	0.220964	NA	NA	NA	NA	NA	NA
Cre03.g160200.t1.2	NA	NA	NA	NA	0.0230811	NA	NA	NA	NA
Cre03.g160500.t1.2	0.254183	0.120642	0.206905	0.263499	0.177063	0.173216	0.292576	0.310692	0.287237
Cre03.g160650.t1.2	NA	NA	NA	NA	0.0957541	NA	NA	NA	NA
Cre03.g160900.t1.2	NA	NA	NA	NA	0.0295735	NA	NA	NA	NA
Cre03.g161150.t1.1	NA	NA	NA	0.0356313	NA	NA	NA	NA	NA
Cre03.g161400.t1.2	0.131523	0.0383806	0.0910944	0.14754	0.0571844	0.111894	0.0625078	0.0704716	0.0635429
Cre03.g161550.t1.2	0.0260272	0.0172245	0.0332592	NA	NA	0.0229542	NA	NA	NA
Cre03.g161750.t1.1	NA	NA	NA	NA	0.0914666	NA	NA	NA	NA
Cre03.g161800.t1.2	NA	NA	NA	NA	NA	0.0201351	0.068683	0.0761214	0.0608077
Cre03.g162150.t1.1	0.0172295	NA	0.00641283	NA	0.0101164	0.00476549	NA	NA	NA
Cre03.g162450.t1.1	NA	NA	NA	NA	NA	NA	NA	NA	0.00694761
Cre03.g162550.t1.1	0.0498039	0.019978	0.0397922	0.0754005	0.0341371	0.0405111	0.240665	0.149189	0.206126
Cre03.g162750.t1.2	0.0402307	NA	0.0466552	NA	NA	0.0195317	NA	NA	NA
Cre03.g162800.t1.2	NA	NA	NA	NA	NA	NA	0.0998309	0.104559	0.103152
Cre03.g162950.t1.2	NA	NA	NA	NA	0.055035	0.0604956	NA	NA	NA
Cre03.g163700.t1.2	0.670209	0.00250499	0.00857318	NA	NA	0.0128728	0.0158768	0.0181554	NA
Cre03.g164000.t1.2	0.309295	0.110515	0.219764	0.240352	0.0719299	0.172703	0.175131	0.187878	0.19696
Cre03.g164050.t1.1	0.054322	NA	NA	NA	NA	0.0693808	NA	NA	NA
Cre03.g164101.t1.1	NA	NA	0.0506308	NA	0.0515176	0.0754947	NA	NA	NA
Cre03.g164150.t1.1	NA	NA	NA	NA	0.13347	0.00887491	NA	NA	NA
Cre03.g164300.t1.2	0.188288	0.0998111	0.18758	0.307251	0.185426	0.167568	0.0301123	0.0218939	0.0217482
Cre03.g164350.t1.1	0.0887392	0.112792	0.0763203	0.0857169	0.0969034	0.0880236	0.0208886	NA	0.0119172
Cre03.g164600.t1.2	0.0892979	0.046999	0.0787641	0.0696059	0.0599829	0.0486311	0.0129119	0.0408046	0.0277659
Cre03.g164650.t1.2	NA	0.00228438	NA	NA	NA	NA	NA	NA	NA
Cre03.g164700.t1.2	0.0622535	0.0434476	0.0776476	0.0445853	0.0567971	0.0612418	0.0246676	0.0414848	0.027061
Cre03.g164900.t1.1	0.0300368	0.0173664	0.0335443	NA	0.044873	0.0277162	NA	NA	NA
Cre03.g164900.t2.1	NA	NA	NA	0.063902	NA	NA	NA	NA	NA
Cre03.g164950.t1.1	0.0493299	0.0207167	NA	NA	0.0320567	NA	NA	NA	NA
Cre03.g165000.t1.2	0.059737	0.0243097	0.0405583	0.0706919	NA	0.029583	0.00299733	0.0198934	0.0091402
Cre03.g165050.t1.2	NA	NA	NA	0.0402066	NA	NA	NA	NA	NA
Cre03.g165300.t1.1	NA	NA	NA	NA	NA	NA	NA	NA	0.259942
Cre03.g165350.t1.1	NA	NA	NA	0.168079	NA	NA	NA	NA	NA
Cre03.g165650.t1.1	NA	NA	NA	NA	0.0210489	NA	NA	NA	NA
Cre03.g165700.t1.1	0.0389787	0.0190239	0.0324596	0.0752357	0.0178761	0.0432464	0.156339	0.134311	0.138826
Cre03.g166000.t1.1	NA	0.00317853	NA	NA	NA	NA	NA	NA	NA
Cre03.g166050.t1.2	0.13833	0.115655	0.103034	0.232113	0.161474	0.068736	0.231684	0.237578	0.243095
Cre03.g166550.t1.1	NA	NA	NA	NA	NA	NA	NA	NA	0.0172573
Cre03.g166650.t1.1	NA	NA	NA	NA	0.023857	0.0062105	NA	NA	NA
Cre03.g166750.t1.2	NA	NA	NA	NA	NA	0.131411	NA	NA	NA
Cre03.g166850.t1.1	NA	NA	NA	NA	NA	NA	NA	NA	0.197293
Cre03.g167051.t1.2	0.0528794	0.012683	0.0352821	0.0904549	0.0182739	0.0520085	0.00768503	0.0187886	0.00903113
Cre03.g167101.t1.1	0.0433868	0.0154118	0.0172676	NA	0.044717	NA	NA	NA	NA
Cre03.g167250.t1.2	0.0293501	0.0242013	0.0241796	0.0423272	0.0294762	0.01467	0.0196503	0.0482282	0.0423906
Cre03.g167500.t1.2	0.0575397	NA	NA	NA	NA	NA	NA	NA	NA
Cre03.g167550.t1.1	0.363088	0.0909581	0.233711	NA	0.486542	NA	NA	NA	NA
Cre03.g167600.t1.2	NA	0.00586422	0.00564962	NA	NA	NA	NA	NA	NA
Cre03.g167924.t1.1	NA	NA	NA	NA	0.0392505	NA	NA	NA	NA
Cre03.g168150.t1.2	NA	0.0112966	0.606331	NA	0.872243	0.920563	NA	NA	NA
Cre03.g168200.t1.2	NA	NA	NA	NA	NA	0.0123005	NA	NA	NA
Cre03.g168450.t1.2	0.209685	0.0913584	0.15711	0.237222	0.201266	0.134385	0.138767	0.156037	0.149642
Cre03.g168550.t1.1	0.0710951	NA	NA	NA	NA	3.6598	0.010042	0.0106825	0.00642982
Cre03.g168650.t1.1	NA	NA	NA	NA	0.00280186	NA	NA	NA	NA
Cre03.g168700.t1.2	0.177865	0.116048	0.180769	0.165286	0.15894	0.16802	0.0434906	0.0521603	0.0493927
Cre03.g169150.t1.2	0.0332318	0.0265535	0.0275896	NA	0.0329242	0.0246003	NA	NA	NA
Cre03.g169150.t2.1	NA	NA	NA	0.0549656	NA	NA	0.00795657	0.00949336	0.0119679
Cre03.g169400.t1.2	0.259233	0.0997767	0.183571	0.271526	0.12732	0.14284	0.38841	0.402908	0.332409
Cre03.g169550.t1.1	NA	NA	NA	NA	0.0441438	NA	NA	NA	NA
Cre03.g169700.t1.2	NA	0.0496156	0.0539435	NA	0.0384871	0.139326	NA	NA	NA
Cre03.g169850.t1.2	0.061591	0.0292448	0.0393779	0.0611204	0.0861197	0.048022	0.0097753	0.0143631	0.0120933
Cre03.g169900.t1.2	0.0979794	0.0460165	0.0814894	0.0954812	0.0624731	0.0553391	0.0100987	0.029386	0.0361335
Cre03.g170150.t1.1	NA	0.0295104	NA	NA	NA	NA	NA	NA	NA
Cre03.g170200.t1.1	NA	0.020431	NA	NA	0.0285871	0.00645956	NA	NA	NA
Cre03.g170200.t2.1	NA	NA	NA	NA	NA	NA	NA	NA	0.0061971
Cre03.g170350.t1.2	0.0290209	0.0280861	0.0354209	0.0507811	0.0460223	0.0235472	0.00966633	0.00692219	0.0726183
Cre03.g170450.t1.2	0.167118	0.0955915	0.106455	0.138311	NA	0.0879126	0.0566664	0.0671394	0.0607288
Cre03.g170601.t1.2	0.002096	NA	NA	NA	0.000169274	NA	NA	NA	NA
Cre03.g170750.t1.2	NA	NA	NA	NA	NA	0.0483884	NA	NA	NA
Cre03.g170800.t1.2	0.0222295	0.0120557	0.245428	0.0356837	0.0818406	0.0389973	NA	NA	NA
Cre03.g170850.t1.1	NA	0.0228485	0.0380428	NA	NA	NA	NA	NA	NA
Cre03.g170900.t1.1	NA	NA	NA	0.648068	NA	NA	NA	NA	NA
Cre03.g170950.t1.2	NA	NA	NA	NA	NA	NA	1.20573	0.0680437	0.012372
Cre03.g171050.t1.1	0.0847413	0.0376772	0.0558044	0.122993	0.0762023	0.0482599	0.0198967	NA	0.0452523
Cre03.g171100.t1.1	0.187851	0.0848832	0.122869	0.206376	0.109394	0.118362	0.0368969	0.0289601	0.0329077
Cre03.g171350.t1.2	0.158485	0.0628583	0.0893698	0.160242	0.136363	0.119773	0.168578	0.182103	0.189886
Cre03.g171550.t1.1	NA	NA	NA	0.0136003	NA	NA	NA	NA	NA
Cre03.g171600.t1.1	NA	NA	0.0126751	NA	NA	NA	NA	NA	NA
Cre03.g171900.t1.1	0.0293706	0.0109357	0.111962	NA	NA	0.0586811	NA	NA	NA
Cre03.g171950.t1.1	0.0786073	0.0379748	0.067346	0.0746807	0.0731755	0.0680481	0.10809	0.0982199	0.11235
Cre03.g172000.t1.2	0.393394	0.119201	0.308206	0.315389	0.227904	0.267702	0.378664	0.307911	0.329587
Cre03.g172100.t1.2	NA	0.233997	NA	NA	NA	NA	NA	NA	NA
Cre03.g172150.t1.2	NA	NA	NA	0.00597276	NA	0.0266361	NA	0.0430163	NA
Cre03.g172200.t1.1	NA	NA	NA	NA	0.00420874	NA	NA	NA	NA
Cre03.g172300.t1.2	0.422243	0.234288	0.364701	0.880089	0.278451	0.310772	0.799946	0.842726	0.711269
Cre03.g172400.t1.1	NA	NA	NA	NA	NA	NA	0.0111751	NA	NA
Cre03.g172500.t1.1	0.0515967	0.0216246	0.0190226	0.0666424	0.0472718	0.0259821	0.00901151	0.024151	0.0226765
Cre03.g172550.t1.2	0.174826	0.0874967	0.154091	0.221479	0.150227	0.181299	0.0327989	0.037957	0.031882
Cre03.g172600.t1.2	NA	NA	NA	NA	0.203179	NA	NA	NA	NA
Cre03.g172850.t1.2	0.17883	0.102183	0.111957	0.303624	0.155912	0.059597	0.0558421	0.0629389	0.0555624
Cre03.g172950.t1.2	0.142097	0.0610376	0.10056	0.155808	0.0681715	0.10933	0.0828791	0.071168	0.093187
Cre03.g173000.t1.1	0.107364	0.0103189	0.0160054	NA	0.187021	0.019745	NA	NA	NA
Cre03.g173350.t1.2	0.0724696	0.0323282	0.0644157	NA	0.0681959	0.0415458	NA	NA	NA
Cre03.g173350.t2.1	NA	NA	NA	0.0652421	NA	NA	0.112663	0.128494	0.112896
Cre03.g173600.t1.2	0.0576078	0.0991673	0.181864	NA	0.0522044	NA	NA	NA	NA
Cre03.g173800.t1.2	NA	NA	NA	NA	0.01972	NA	NA	NA	NA
Cre03.g173900.t1.2	NA	0.0187373	NA	NA	0.0151411	NA	NA	NA	NA
Cre03.g174050.t1.2	0.0677761	0.0457042	NA	NA	NA	NA	NA	NA	NA
Cre03.g174200.t1.1	0.0219551	NA	NA	NA	0.0153509	NA	NA	NA	NA
Cre03.g174300.t1.2	1.14796	NA	NA	NA	NA	NA	NA	NA	NA
Cre03.g174500.t1.1	0.0192526	0.00432921	0.0109099	NA	0.020808	0.00877984	0.00301421	0.00305656	0.00636496
Cre03.g174750.t1.2	0.0944529	0.0247285	0.0773995	0.360915	NA	0.0261535	NA	0.0117553	0.00588137
Cre03.g175200.t1.2	0.136589	0.0698677	0.151715	0.147154	0.112706	0.098006	0.0785557	0.0801212	0.0830837
Cre03.g175250.t1.2	0.0369808	0.0135741	0.0274183	NA	0.0361311	0.0274533	NA	NA	NA
Cre03.g175250.t2.1	NA	NA	NA	0.0385842	NA	NA	0.0110933	NA	0.0137026
Cre03.g175400.t1.2	0.305408	0.117163	0.181554	0.00446131	0.158984	0.178033	NA	NA	NA
Cre03.g175400.t2.1	NA	NA	NA	0.259271	NA	NA	0.307806	0.333584	0.315877
Cre03.g175500.t1.2	NA	0.170626	NA	NA	0.15908	NA	NA	NA	NA
Cre03.g175750.t1.2	0.0483537	0.0366103	0.0440683	0.0645294	0.0375032	0.0398408	0.0954481	0.00785436	0.0179212
Cre03.g175850.t1.1	NA	NA	NA	NA	0.00483413	NA	NA	NA	NA
Cre03.g176100.t1.2	0.108539	0.0428035	0.0696126	0.0935149	0.0839892	0.0720811	0.113164	0.125549	0.11179
Cre03.g176250.t1.2	0.120861	0.0638504	0.0923103	0.104085	0.103142	0.100911	0.0743823	0.0933923	0.0810702
Cre03.g176350.t1.2	NA	NA	NA	NA	NA	1.67682	NA	NA	NA
Cre03.g176400.t1.1	NA	0.0559371	NA	NA	0.3094	0.081128	0.025733	0.0303503	0.0273423
Cre03.g176500.t1.2	0.0271496	0.0142499	NA	0.0823553	NA	0.0422477	NA	NA	NA
Cre03.g176550.t1.1	0.107625	0.0418806	0.0932278	0.114994	0.0491395	0.0719341	0.0112636	0.0102972	0.0118396
Cre03.g176651.t1.1	0.0302063	0.0253821	0.0530976	0.0167438	0.0342517	0.0232353	NA	0.0659075	NA
Cre03.g176700.t1.1	0.0246314	NA	0.0757137	NA	0.0336022	0.115405	0.00994782	NA	NA
Cre03.g176833.t1.1	NA	NA	NA	0.122146	NA	NA	NA	NA	NA
Cre03.g177053.t1.1	0.0401503	0.0246307	0.0389941	0.067573	0.0381794	0.0318179	0.0639629	0.0829417	0.0641354
Cre03.g177200.t1.2	0.271308	0.110278	0.260736	0.345572	0.175192	0.235613	0.0752622	0.0968118	0.0896212
Cre03.g177350.t1.1	0.0835631	0.040736	0.0946004	0.0900573	0.0472275	0.0732754	0.118625	0.138034	0.0908205
Cre03.g177400.t1.1	NA	NA	NA	NA	NA	NA	0.0237028	0.123358	NA
Cre03.g177500.t1.1	0.0514624	0.0323272	0.035456	0.130637	0.0961851	0.0328466	0.0199663	0.0302352	0.0226161
Cre03.g177850.t1.2	0.13102	0.0281316	NA	NA	NA	NA	NA	NA	NA
Cre03.g177900.t1.2	0.0664238	0.0393734	0.042677	NA	0.050004	0.155711	0.0203009	NA	NA
Cre03.g177950.t1.1	NA	0.0454911	NA	0.0310319	NA	NA	NA	NA	NA
Cre03.g178100.t1.1	0.143702	NA	0.0246753	NA	NA	NA	NA	NA	NA
Cre03.g178150.t1.1	0.379878	0.219153	0.308192	0.576414	0.376578	0.279436	0.326668	0.350151	0.370171
Cre03.g178250.t1.2	0.214996	0.13291	0.192029	0.34081	0.164004	0.172633	0.0503677	0.0522837	0.0477003
Cre03.g178300.t1.2	0.0305583	0.0253326	0.0784633	NA	0.0531787	0.0859908	NA	NA	NA
Cre03.g178350.t1.1	0.0944567	0.0475965	0.0834196	NA	0.0544622	0.0748107	NA	NA	NA
Cre03.g178400.t1.1	0.0348496	0.0141803	0.0244251	0.0212482	0.0307464	0.0207392	0.00648965	0.00434075	0.00846771
Cre03.g178450.t1.2	0.540768	0.300605	0.393059	0.757102	1.43789	0.42622	0.281304	0.284568	0.360875
Cre03.g178500.t1.2	NA	0.0454245	NA	NA	0.0776495	0.0696725	NA	NA	NA
Cre03.g178600.t1.1	0.0255775	0.00602382	0.00749492	0.0180135	0.00910202	0.0372159	NA	NA	NA
Cre03.g178650.t1.1	0.20603	NA	NA	NA	NA	NA	0.0116297	NA	0.00919996
Cre03.g178700.t1.2	0.126251	0.0207893	0.302528	NA	0.330067	0.0317959	NA	NA	NA
Cre03.g179800.t1.2	0.0576828	0.0642372	0.0534609	0.105302	0.0600921	0.0541962	0.00602347	0.00723066	0.00567634
Cre03.g179860.t1.1	0.110496	0.0271595	0.0305044	NA	0.0236862	0.0438453	0.0120417	0.0114141	0.0136873
Cre03.g179901.t1.1	0.0307552	0.0168862	0.0267425	0.0524711	NA	0.024676	NA	NA	NA
Cre03.g179941.t1.1	0.0874065	0.0108451	0.0124106	NA	0.0153834	0.00727042	NA	NA	NA
Cre03.g180000.t1.2	NA	NA	NA	NA	NA	0.081255	NA	NA	NA
Cre03.g180250.t1.2	0.074922	NA	0.0237207	0.0667026	0.0128909	0.0363388	0.150639	0.046735	0.0479134
Cre03.g180300.t1.2	0.0196949	0.0256012	NA	0.10369	0.0627859	2.49843	NA	NA	NA
Cre03.g180350.t1.2	NA	NA	NA	0.0335572	NA	NA	0.0164255	0.0220427	0.023435
Cre03.g180650.t1.1	0.051376	NA	NA	NA	NA	0.0705218	NA	NA	NA
Cre03.g180750.t1.2	0.774634	0.209216	0.531386	0.832299	0.0744321	0.311476	1.92393	2.16231	2.03558
Cre03.g180800.t1.1	0.0289935	0.0242474	0.0368543	0.0455861	0.0419201	0.0426888	0.0526489	0.0472614	0.0672895
Cre03.g180850.t1.2	0.0236141	0.0250627	0.0422114	0.0264779	0.0576234	0.0349934	0.0287696	0.0277376	0.0572726
Cre03.g181100.t1.1	0.107685	0.10009	0.143577	0.411187	0.160062	0.0683637	NA	NA	NA
Cre03.g181150.t1.1	0.358383	0.27429	0.303394	0.315694	0.28515	0.262657	0.0603361	0.0387844	0.0501113
Cre03.g181200.t1.2	NA	0.0378993	NA	NA	0.0374344	0.0248283	NA	NA	NA
Cre03.g181250.t1.1	0.0369581	0.0144927	0.0382544	0.0409047	NA	0.0402653	NA	NA	NA
Cre03.g181300.t1.2	0.171655	0.0735966	0.128425	0.146607	0.133599	0.197438	0.159615	0.167641	0.162784
Cre03.g181500.t1.2	0.0901582	0.0576877	0.0718593	0.20478	0.0965172	0.0719591	0.0662777	0.0735114	0.05778
Cre03.g181750.t1.2	NA	NA	NA	NA	0.00449706	NA	NA	NA	NA
Cre03.g182050.t1.2	0.0602986	0.0522023	0.0602755	0.141754	0.0649812	0.0430697	0.218234	0.0836614	0.41293
Cre03.g182100.t1.1	NA	NA	NA	NA	0.372932	NA	NA	NA	NA
Cre03.g182150.t1.2	0.572566	0.320671	0.545851	0.807357	0.544523	0.460378	0.28513	0.34989	0.326175
Cre03.g182200.t1.1	NA	NA	0.0424713	NA	NA	NA	NA	NA	NA
Cre03.g182350.t1.2	0.101981	0.06511	0.00387386	0.170937	0.071059	0.00252688	NA	NA	NA
Cre03.g182450.t1.2	0.174236	0.0644444	0.088612	0.100141	0.142196	0.142129	0.11048	0.127513	0.108283
Cre03.g182500.t1.2	0.0186441	0.0098549	0.017382	0.0280211	0.0130551	0.018173	0.00809904	0.0125403	0.00905908
Cre03.g182551.t1.2	0.432377	0.286583	0.302476	0.552243	0.441127	0.154561	6.13926	8.65177	7.27134
Cre03.g182600.t1.1	0.0905959	0.0427008	0.0782645	0.0926486	0.0709074	0.0619089	0.0118046	0.013694	0.0127905
Cre03.g182800.t1.1	0.0268282	0.0253988	0.0256205	0.0859016	0.0255906	0.0272472	NA	NA	NA
Cre03.g182900.t1.2	0.0434055	0.0157371	0.0506743	NA	NA	0.0219132	NA	NA	NA
Cre03.g182950.t1.2	0.0665595	0.027167	0.072187	0.085885	0.0829189	0.0616814	0.0245949	0.0373151	0.0376238
Cre03.g183100.t1.2	0.0485478	0.0436216	0.0172777	0.0399865	0.0354146	0.0292504	0.0170086	0.0220573	0.018608
Cre03.g183200.t1.2	0.0134718	0.0162282	0.088495	NA	NA	0.0224898	NA	NA	NA
Cre03.g183300.t1.1	NA	NA	NA	NA	0.0486188	NA	NA	NA	NA
Cre03.g183350.t1.1	NA	NA	0.0609168	NA	NA	NA	NA	NA	NA
Cre03.g183400.t1.1	0.10719	0.031946	0.0805838	0.0608663	0.0358874	0.043987	NA	NA	0.0126368
Cre03.g183850.t1.2	0.0488202	0.00760597	0.0209382	0.0300742	0.01859	0.0484191	NA	NA	NA
Cre03.g183900.t1.2	0.0679589	0.0452563	0.0860971	0.202703	0.0720032	0.0525968	0.0438631	0.0434542	0.0101302
Cre03.g184151.t1.1	0.0383699	0.0669236	0.117021	0.096959	NA	0.0581289	0.00458871	NA	0.0203149
Cre03.g184250.t1.2	0.0306437	0.0496908	0.0848071	0.0441164	NA	0.0459325	NA	NA	NA
Cre03.g184400.t1.2	0.0353748	0.0232987	0.0255935	0.0630353	NA	0.0294898	0.0109289	0.0153754	0.0362583
Cre03.g184450.t1.1	NA	NA	NA	NA	NA	NA	NA	NA	0.357781
Cre03.g184500.t1.2	0.0520873	NA	0.0576141	NA	NA	NA	0.00462106	0.00448375	0.00657854
Cre03.g184550.t1.2	0.0593637	0.0273091	0.0435811	0.0847591	0.0877232	0.0697507	0.00471949	NA	0.00506683
Cre03.g184700.t1.2	0.0492392	0.0201875	0.0279476	NA	NA	0.0191274	NA	NA	NA
Cre03.g184700.t2.1	NA	NA	NA	0.060937	NA	NA	0.0249275	0.0328144	0.0242346
Cre03.g185050.t1.1	2.1544	0.0110227	0.027925	NA	0.0322384	0.0314498	NA	NA	NA
Cre03.g185200.t1.2	NA	0.00877975	NA	0.0302211	NA	0.088717	NA	NA	NA
Cre03.g185250.t1.2	0.202247	4.7866	0.0348957	16.4713	0.0381562	0.036462	NA	NA	NA
Cre03.g185300.t1.2	NA	NA	NA	NA	0.0225468	NA	NA	NA	NA
Cre03.g185500.t1.1	0.0495752	0.01399	0.0285026	0.014305	0.0261102	0.0189149	0.0587617	0.0278629	0.029395
Cre03.g185550.t1.2	0.825436	0.480786	0.666171	1.17989	0.661651	0.566338	1.54496	4.95902	3.19851
Cre03.g185600.t1.1	0.0866248	0.0681048	0.0932886	0.271428	0.109073	0.085597	0.0341472	0.0302192	0.0233599
Cre03.g185650.t1.2	NA	0.182023	NA	NA	NA	NA	NA	NA	NA
Cre03.g185950.t1.1	NA	0.0605574	NA	NA	NA	NA	NA	NA	NA
Cre03.g186000.t1.2	0.0381779	0.0213328	0.0331419	0.0747322	0.0387619	0.0246106	0.0080986	0.00639169	0.00655511
Cre03.g186200.t1.2	0.0586797	0.0207351	0.0366864	0.0500897	0.0346979	0.0335323	0.00659279	0.00564651	0.00278937
Cre03.g186300.t1.2	NA	0.0231432	0.0278387	NA	NA	NA	NA	NA	NA
Cre03.g187000.t1.1	0.144951	NA	0.0637933	0.050564	0.02904	NA	NA	NA	NA
Cre03.g187200.t1.2	0.0359969	0.0373143	0.0408171	0.0297532	0.0338902	0.0356393	NA	0.0117988	NA
Cre03.g187250.t1.2	0.907478	0.448758	NA	1.05629	NA	NA	NA	NA	NA
Cre03.g187400.t1.2	0.0674046	NA	NA	NA	NA	NA	NA	NA	NA
Cre03.g187450.t1.2	0.447707	0.0535023	0.19193	0.134836	0.181901	0.0580573	0.468407	0.463297	0.413655
Cre03.g187700.t1.1	NA	NA	NA	NA	NA	NA	0.069187	NA	NA
Cre03.g188200.t1.2	0.00928184	NA	NA	NA	NA	0.0314755	NA	NA	NA
Cre03.g188250.t1.2	0.247213	0.146384	0.23448	0.502034	0.260783	0.232296	1.30765	1.49113	0.335009
Cre03.g188500.t1.2	0.0681592	0.0323195	0.0472183	0.0624303	0.0560902	0.037157	0.00592428	0.00576182	0.00753206
Cre03.g188550.t1.1	NA	NA	0.0223638	NA	NA	NA	NA	0.0276071	NA
Cre03.g188650.t1.2	0.346452	0.0103725	0.169263	NA	0.0509363	0.00635936	NA	NA	NA
Cre03.g188700.t1.2	0.0243126	0.00858014	NA	NA	0.0355609	NA	NA	NA	NA
Cre03.g188800.t1.1	0.0612871	0.032328	0.0536272	0.0777258	0.0592137	0.0479478	NA	NA	NA
Cre03.g189250.t1.2	0.144557	0.0729169	0.106241	0.200322	0.105479	0.0778848	0.10104	0.0888268	0.126547
Cre03.g189300.t1.1	0.0657499	0.0867688	0.0819667	0.113732	0.0504543	0.0937463	0.033576	0.0314628	0.0469131
Cre03.g189350.t1.2	NA	NA	NA	NA	NA	NA	0.00647991	NA	0.00632971
Cre03.g189400.t1.2	0.159459	0.0771374	0.142128	0.197069	0.11336	0.12719	0.119544	0.133356	0.119708
Cre03.g189450.t1.2	NA	0.0775663	0.106855	NA	0.0919828	0.0709927	0.0176293	0.0137708	0.0187126
Cre03.g189500.t1.2	0.0797608	0.0356061	0.0665834	0.0756499	0.0765998	0.0555903	0.00977549	0.0165441	0.00956283
Cre03.g189605.t1.2	0.0494445	0.0408305	0.0679882	NA	0.0260088	0.0979423	NA	NA	NA
Cre03.g189650.t1.1	NA	0.0953835	0.0580297	NA	NA	NA	NA	NA	0.0224755
Cre03.g189800.t1.2	0.299553	0.182895	0.382201	0.59814	0.220817	0.201529	0.516526	0.474614	0.983935
Cre03.g189950.t1.2	0.133863	0.0607852	0.142908	0.215941	0.273141	0.0762944	0.124248	0.291655	0.409756
Cre03.g190100.t1.1	0.135507	0.0623245	0.127311	0.126597	0.0937796	0.106934	0.173816	0.205884	0.192061
Cre03.g190150.t1.1	0.0550554	0.0238135	0.0143419	0.0936145	0.0202846	0.0102964	0.0198642	0.00605881	0.00661029
Cre03.g190500.t1.2	0.0701979	0.0370376	0.061712	0.155147	0.0690066	0.0547556	0.233027	0.317769	0.173706
Cre03.g190850.t1.2	0.0373252	NA	NA	NA	0.0610811	NA	0.00740542	NA	NA
Cre03.g191050.t1.2	0.548908	0.262012	0.444873	0.500745	0.565319	0.412801	0.722335	0.710108	0.601651
Cre03.g191150.t1.2	NA	NA	NA	NA	0.025919	NA	NA	NA	NA
Cre03.g191350.t1.1	NA	NA	NA	NA	0.101214	NA	NA	NA	NA
Cre03.g191600.t1.1	NA	0.067685	0.107272	0.207307	0.0686716	0.0812591	NA	NA	NA
Cre03.g191850.t1.1	0.338149	0.0365308	0.282192	0.102503	0.127307	0.122231	NA	NA	NA
Cre03.g191900.t1.2	NA	NA	NA	NA	NA	NA	NA	0.0120406	NA
Cre03.g191950.t1.2	NA	NA	0.0680845	NA	NA	0.0544671	NA	NA	NA
Cre03.g192050.t1.1	0.0559247	0.15293	NA	0.0519064	NA	0.111722	NA	NA	NA
Cre03.g192201.t1.1	NA	NA	0.0569665	NA	NA	NA	NA	NA	NA
Cre03.g192250.t1.1	0.0211288	0.00710893	NA	NA	NA	NA	NA	NA	NA
Cre03.g192350.t1.1	0.055342	0.0242384	0.108646	0.0668455	NA	0.0866525	NA	NA	NA
Cre03.g192450.t1.1	NA	NA	NA	NA	NA	NA	NA	0.0280853	NA
Cre03.g192550.t1.1	0.0858911	NA	0.185301	0.372266	NA	NA	NA	NA	NA
Cre03.g192850.t1.2	0.0370063	0.016489	0.025906	0.106808	0.0420592	0.0295319	0.114401	0.113261	0.0682199
Cre03.g193050.t1.1	NA	NA	NA	NA	0.0434639	NA	NA	NA	NA
Cre03.g193550.t1.1	NA	0.00815455	NA	0.0474488	NA	NA	NA	NA	NA
Cre03.g193700.t1.1	0.0474374	NA	0.0360673	0.501348	NA	NA	0.0215143	0.0243246	0.206712
Cre03.g193750.t1.1	0.320055	0.132166	0.175578	0.284304	0.233396	0.133284	0.257709	0.275844	0.246752
Cre03.g193800.t1.1	0.171688	0.0756497	0.126308	0.184368	0.140462	0.139505	0.242186	0.17569	0.217357
Cre03.g193850.t1.2	0.135596	0.0866399	0.106736	0.194548	0.117421	0.05946	0.240738	0.242329	0.214256
Cre03.g193950.t1.2	0.120615	0.110768	0.0928185	0.128838	0.181342	0.178873	0.0163218	0.0175133	0.0386947
Cre03.g194000.t1.1	NA	NA	NA	NA	0.011316	NA	NA	NA	NA
Cre03.g194200.t1.2	0.386982	0.173294	0.314521	0.396801	0.246377	0.233825	0.214416	0.223236	0.218588
Cre03.g194250.t1.2	0.0804962	0.0388206	0.0567111	0.111112	0.0603625	0.0518362	0.00827918	0.0110798	0.0167232
Cre03.g194350.t1.2	0.0902246	0.0355887	0.0739679	0.117879	0.0499652	0.0574135	0.13101	0.162708	0.14372
Cre03.g194400.t1.2	0.187497	0.0895543	0.165949	0.235161	0.148651	0.156352	0.230263	0.137312	0.138264
Cre03.g194650.t1.1	NA	NA	0.0184903	NA	0.0176439	NA	NA	NA	NA
Cre03.g194800.t1.2	NA	NA	NA	NA	NA	0.0405693	NA	NA	NA
Cre03.g194850.t1.2	1.0013	0.674094	0.972649	1.78492	0.741762	1.01855	1.98954	1.9435	1.7998
Cre03.g195200.t1.2	0.00991386	0.0105265	0.0102852	0.0230831	0.0110818	0.00999402	NA	NA	NA
Cre03.g195388.t1.1	0.22022	0.059448	0.145288	0.272861	0.3689	0.170065	NA	0.0236924	0.0219431
Cre03.g195500.t1.2	NA	NA	NA	NA	0.0703996	NA	NA	NA	NA
Cre03.g195650.t1.2	0.0944872	0.0400206	0.0813889	0.0786236	0.0596384	0.123856	0.0440124	0.0517723	0.0479978
Cre03.g195750.t1.1	NA	NA	NA	NA	0.197051	NA	NA	NA	NA
Cre03.g195850.t1.2	0.037523	0.0205816	0.0159529	0.0378473	NA	0.065738	NA	NA	NA
Cre03.g196350.t1.2	NA	NA	0.0188409	NA	NA	NA	NA	NA	NA
Cre03.g196450.t1.2	0.00689214	NA	NA	NA	NA	NA	NA	NA	NA
Cre03.g196550.t1.2	0.114433	0.0568042	0.100483	0.121667	NA	0.0615732	0.0300162	0.0320342	0.0266074
Cre03.g196850.t1.2	NA	NA	NA	NA	NA	0.0259305	NA	NA	NA
Cre03.g196900.t1.2	0.0539568	0.0243535	0.0345359	0.0937197	0.0621686	0.0504787	0.0640611	0.0685015	0.0652464
Cre03.g197000.t1.2	0.0511309	0.0302189	0.0383661	NA	NA	0.0544271	0.00869583	NA	0.0119354
Cre03.g197050.t1.2	NA	0.0287084	NA	NA	0.0291865	NA	NA	NA	NA
Cre03.g197350.t1.2	0.0666156	0.0131292	0.0489917	0.0270785	0.0393087	0.0427203	0.0122038	0.00688939	0.0196106
Cre03.g197500.t1.2	0.128967	0.0501452	0.0726898	0.11095	0.0718834	0.0969516	0.26153	0.23479	0.244507
Cre03.g197650.t1.2	0.0542106	0.0259913	0.0490283	0.0285386	0.0693792	0.0344697	NA	NA	NA
Cre03.g198050.t1.2	NA	NA	NA	NA	NA	0.299923	NA	NA	NA
Cre03.g198700.t1.1	NA	NA	NA	NA	NA	NA	NA	NA	0.0263324
Cre03.g198750.t1.1	NA	NA	NA	NA	NA	0.0140416	NA	NA	NA
Cre03.g198850.t1.2	0.137452	0.134843	0.130932	0.217224	0.18821	0.097238	NA	NA	NA
Cre03.g198863.t1.1	0.105815	0.0613829	0.128283	0.138647	0.119125	0.0784989	NA	NA	NA
Cre03.g198950.t1.2	0.121876	0.0886452	0.102048	0.124135	0.066846	0.0878644	0.0514308	0.069949	0.0737234
Cre03.g199000.t1.2	0.0821268	0.0553566	0.0728027	0.0928841	0.108045	0.0875241	0.434007	0.105501	0.477896
Cre03.g199050.t1.2	NA	NA	NA	NA	NA	NA	0.00889282	0.00493545	0.00558855
Cre03.g199150.t1.2	0.00851185	0.0403046	0.0317892	0.0625469	0.0469882	NA	0.0170858	0.0102332	0.00832377
Cre03.g199300.t1.2	0.0250698	0.0213234	0.0157956	0.0345	0.109502	0.0218072	NA	0.00751745	0.0104114
Cre03.g199423.t1.1	0.0724927	0.0270133	0.0451062	0.0652385	0.049753	0.0546878	0.00682427	0.00794204	0.00648474
Cre03.g199535.t1.1	0.549445	0.187054	0.334646	0.408574	0.421295	0.268747	0.122321	0.111143	0.170063
Cre03.g199550.t1.2	NA	0.0770962	NA	NA	NA	NA	NA	NA	NA
Cre03.g199647.t1.1	0.0793867	0.0390999	0.0687241	1.48789	0.0754869	0.0591039	0.205537	0.169025	0.133064
Cre03.g199759.t1.1	0.0403454	0.0134676	0.0293538	NA	0.0082423	0.0265104	NA	NA	NA
Cre03.g199759.t2.1	NA	NA	NA	0.0667507	NA	NA	0.00717645	0.0188978	0.00802655
Cre03.g199800.t1.1	0.0814733	NA	0.0340976	NA	0.0168451	0.0826497	NA	NA	NA
Cre03.g199850.t1.2	0.612624	NA	0.55972	NA	NA	0.24741	NA	NA	NA
Cre03.g199900.t1.2	0.234516	0.123702	0.155042	0.255678	0.174807	0.183167	0.188267	0.178883	0.159174
Cre03.g199950.t1.1	0.0169063	0.358193	0.472514	NA	0.030412	NA	NA	NA	NA
Cre03.g199983.t1.1	0.0780669	0.0314281	0.0387719	0.0457276	NA	0.0271653	0.00609025	0.00642897	0.00527089
Cre03.g200050.t1.2	0.071343	0.0319569	0.125934	0.164298	0.0548541	0.0712698	NA	NA	NA
Cre03.g200100.t1.1	NA	0.0037368	0.0370215	NA	0.0192937	NA	NA	NA	NA
Cre03.g200250.t1.2	0.189984	0.0895414	0.219015	0.24631	0.179362	0.135437	0.109377	0.111594	0.1078
Cre03.g200351.t1.1	0.13473	0.0533232	0.0851764	0.179397	0.0783048	0.055455	NA	0.0327839	NA
Cre03.g200431.t1.1	NA	NA	NA	NA	NA	0.0361814	NA	NA	NA
Cre03.g200543.t1.1	0.0223046	0.018911	0.0215182	NA	0.013561	0.0182011	NA	NA	NA
Cre03.g200550.t1.2	NA	NA	NA	NA	NA	0.0444225	NA	NA	NA
Cre03.g200600.t1.1	NA	0.373702	NA	NA	NA	NA	NA	NA	NA
Cre03.g200600.t2.1	NA	NA	NA	NA	NA	NA	NA	0.686532	NA
Cre03.g200650.t1.1	NA	0.0321241	NA	NA	NA	NA	NA	NA	NA
Cre03.g200655.t2.1	NA	NA	NA	NA	NA	NA	0.308585	NA	NA
Cre03.g200991.t1.1	0.0358333	0.0292856	0.0496776	0.0370148	0.0264533	0.0344212	NA	NA	NA
Cre03.g201000.t1.1	NA	NA	NA	NA	NA	0.115769	NA	NA	NA
Cre03.g201100.t1.2	0.0368781	0.014381	0.0349902	0.0403468	0.0279854	0.0279158	0.0124523	NA	0.0293795
Cre03.g201300.t1.1	NA	0.0147654	NA	NA	NA	NA	NA	NA	NA
Cre03.g201400.t1.2	0.0836589	0.0127347	0.0420323	0.0690345	0.0372619	0.0117622	0.0353054	0.0106464	0.0116603
Cre03.g201450.t1.1	NA	NA	NA	NA	0.166182	NA	NA	NA	NA
Cre03.g201550.t1.2	0.0426408	0.0210978	0.0233279	NA	0.0250501	0.0198448	NA	NA	NA
Cre03.g201650.t1.1	NA	0.147898	0.181647	NA	NA	NA	NA	NA	NA
Cre03.g201750.t1.2	0.0387671	0.0452	0.026012	0.088291	0.0163446	0.0183714	NA	NA	NA
Cre03.g201776.t1.1	0.0626368	0.0384919	0.0726939	0.0856514	0.0661236	0.0573402	0.0182821	0.0123206	0.0164726
Cre03.g201850.t1.1	NA	NA	NA	NA	0.00719608	NA	NA	NA	NA
Cre03.g201900.t1.1	0.0336447	0.0216473	0.0285268	NA	0.0416982	0.0253197	NA	NA	NA
Cre03.g202000.t1.2	0.354998	NA	0.355947	NA	NA	NA	NA	NA	NA
Cre03.g202113.t1.1	0.0967644	0.0399833	0.0507307	0.0873589	0.0523955	0.0826821	0.160488	0.0646598	0.0387347
Cre03.g202200.t1.1	0.18681	NA	NA	NA	0.0513212	NA	NA	NA	NA
Cre03.g202400.t1.2	0.0922134	0.0181916	0.0325419	0.0880595	1.68893	0.0557442	NA	NA	NA
Cre03.g202500.t1.2	NA	0.00792322	NA	NA	NA	0.0173854	NA	NA	NA
Cre03.g202561.t1.1	0.123868	NA	NA	NA	NA	NA	NA	NA	NA
Cre03.g202897.t1.1	NA	NA	NA	NA	NA	0.101816	NA	NA	NA
Cre03.g202950.t1.1	0.148075	0.0832815	0.157187	0.146453	0.13387	0.0722215	0.0695645	0.0745653	0.0695538
Cre03.g203000.t1.1	0.0888543	0.196409	NA	NA	NA	0.0624332	NA	NA	0.00594609
Cre03.g203050.t1.1	NA	NA	NA	NA	NA	NA	NA	NA	0.0080368
Cre03.g203100.t1.2	NA	NA	NA	NA	NA	NA	NA	0.00365738	NA
Cre03.g203300.t1.1	NA	NA	NA	NA	NA	NA	0.0341527	NA	NA
Cre03.g203345.t1.1	0.0478231	0.0655205	0.0343268	0.107416	0.0495928	0.0329107	NA	NA	NA
Cre03.g203450.t1.2	0.296684	0.216167	0.214693	0.273761	0.319337	0.263731	0.178695	0.205012	0.206762
Cre03.g203451.t1.1	NA	NA	NA	NA	NA	NA	NA	0.0104492	NA
Cre03.g203681.t1.1	NA	0.013741	NA	NA	0.0247029	NA	NA	NA	NA
Cre03.g203750.t1.2	0.0363065	0.0394227	0.0329219	0.0434708	0.0409224	0.034203	NA	NA	NA
Cre03.g203800.t1.2	0.0418328	0.0221098	0.0215314	0.0413987	0.114509	0.0277882	NA	NA	0.00763397
Cre03.g203850.t1.2	0.352502	0.0834076	0.207329	0.372446	0.175184	0.234276	0.535104	0.565015	0.442475
Cre03.g204150.t1.2	0.0526011	0.0961913	0.184752	0.0359443	0.0556361	0.103004	NA	NA	NA
Cre03.g204250.t1.2	1.24085	0.565139	0.915105	1.72792	0.670201	0.721699	6.93604	7.61788	6.84102
Cre03.g204300.t1.1	0.032885	0.0288807	0.0436168	NA	NA	0.0354783	NA	NA	NA
Cre03.g204350.t1.2	0.0807609	0.0456014	0.075206	0.0885015	0.136913	0.068332	0.0122841	0.00952362	0.0141881
Cre03.g204450.t1.2	NA	NA	NA	0.0474319	NA	NA	NA	NA	NA
Cre03.g204601.t1.1	0.176699	0.074796	0.128189	0.280882	0.0964828	0.116752	0.238814	0.248162	0.212336
Cre03.g204650.t1.2	0.03458	0.0227492	0.0500431	0.0358317	0.0511364	0.0239075	NA	NA	NA
Cre03.g204800.t1.2	0.0701576	0.0242234	0.0499711	0.0595788	0.0393166	0.032933	0.014083	0.0167497	0.0157757
Cre03.g204950.t1.2	0.0151769	0.0546944	0.0565877	0.132392	0.035786	0.0828737	NA	NA	NA
Cre03.g205050.t1.2	NA	NA	NA	NA	0.0233782	NA	NA	NA	NA
Cre03.g205137.t1.1	NA	NA	NA	NA	NA	NA	NA	0.0188677	NA
Cre03.g205473.t1.1	NA	0.0238338	NA	NA	NA	0.0175572	NA	NA	NA
Cre03.g205550.t1.1	0.019467	NA	0.00572492	NA	NA	0.0083897	NA	NA	NA
Cre03.g205800.t1.2	0.0050006	0.00558215	NA	0.0224701	0.00693334	0.00496022	0.036166	NA	NA
Cre03.g205809.t1.1	0.0096979	0.00128614	0.0250927	0.00265325	0.00566338	NA	NA	NA	NA
Cre03.g205950.t1.1	NA	NA	NA	NA	NA	0.0281613	NA	NA	NA
Cre03.g206450.t1.2	0.0969655	0.00547604	0.0919442	0.123715	0.0489991	0.0745463	0.0282353	0.030132	0.0217342
Cre03.g206452.t1.1	0.0133182	0.00881681	0.00928327	NA	NA	NA	NA	NA	NA
Cre03.g206550.t1.2	0.105478	0.0556933	0.0823071	0.0776306	0.061387	0.0697662	0.0210726	0.0226549	0.0253992
Cre03.g206600.t1.2	0.409392	0.183179	0.298326	0.430568	0.368455	0.311946	0.440951	0.440709	0.366891
Cre03.g206750.t1.2	0.171464	0.0529297	0.0325854	0.140887	0.0468392	0.518239	0.0350321	0.0241667	NA
Cre03.g206800.t1.1	0.0979812	0.0501455	0.0741748	0.158037	0.0594425	0.0508246	NA	NA	0.00996806
Cre03.g206850.t1.1	0.0296015	0.0100066	0.015871	0.0673957	0.0274372	0.0392139	0.110518	0.079601	0.118874
Cre03.g206900.t1.1	0.309126	NA	NA	NA	0.114855	NA	NA	NA	NA
Cre03.g206929.t1.1	0.0400482	0.0149881	0.0240078	0.0470423	0.0350751	0.0283567	0.013298	0.0150954	0.0129332
Cre03.g207000.t1.2	NA	0.207698	0.255772	0.39843	NA	0.180837	NA	NA	0.00699629
Cre03.g207400.t1.2	0.0528271	0.0145034	NA	0.0600932	NA	NA	0.0449848	0.0345528	0.024727
Cre03.g207700.t1.1	0.118936	0.0426497	0.116987	0.167638	0.0704339	0.101419	0.115894	0.0992594	0.0979029
Cre03.g207713.t1.1	0.0820352	0.0291421	0.056809	0.0673196	0.0416541	0.0530042	0.0384141	0.0444648	0.0417643
Cre03.g207750.t1.1	NA	NA	NA	NA	NA	NA	NA	NA	0.0125267
Cre03.g207800.t1.2	NA	NA	NA	0.488992	NA	0.0606619	0.0402346	0.0683599	NA
Cre03.g207825.t1.1	0.0378565	0.0109193	0.0350144	NA	0.0350151	0.0283008	NA	NA	NA
Cre03.g207825.t3.1	NA	NA	NA	0.028284	NA	NA	0.0307918	0.0103109	0.0201977
Cre03.g208000.t1.1	0.185893	0.0638618	0.124583	0.262938	0.0804949	0.0938443	0.147958	0.134369	0.129661
Cre03.g208100.t1.1	0.0148568	0.00545395	0.00937162	0.0372922	0.0969339	0.0137495	0.00433372	0.0244288	NA
Cre03.g208161.t1.1	NA	NA	0.958243	NA	NA	NA	NA	NA	NA
Cre03.g209505.t1.1	NA	NA	NA	NA	0.0630394	NA	NA	NA	0.00837228
Cre03.g210065.t1.1	NA	NA	0.060383	NA	NA	NA	NA	NA	NA
Cre03.g210177.t1.1	0.075295	0.0206075	0.517385	NA	NA	0.014324	NA	NA	NA
Cre03.g210513.t1.1	NA	NA	NA	0.141817	NA	NA	NA	NA	NA
Cre03.g210961.t1.1	NA	NA	NA	0.0399309	NA	NA	NA	NA	0.071504
Cre03.g211073.t1.1	0.162376	0.0589261	0.124254	NA	NA	NA	NA	NA	NA
Cre03.g211409.t1.1	NA	0.00596205	NA	NA	NA	0.0150323	NA	NA	NA
Cre03.g211521.t1.1	NA	0.0384099	0.199622	NA	0.0332191	0.0716422	NA	NA	NA
Cre03.g211745.t1.1	NA	NA	NA	NA	0.0482145	0.02487	NA	NA	NA
Cre03.g213201.t1.1	NA	NA	NA	NA	NA	NA	NA	NA	0.0116946
Cre03.g213313.t1.1	0.089678	0.0773054	0.0797955	0.123925	0.105918	0.0778814	0.00898006	0.0163172	0.00864942
Cre03.g213425.t1.1	0.0264829	0.0275314	0.0141137	0.0576359	0.0481464	0.0294209	0.00800256	0.0120831	0.0175372
Cre03.g213537.t1.1	0.149212	0.0676106	0.126177	0.179132	0.107791	0.105107	0.116717	0.0920833	0.0791618
Cre03.g213649.t1.1	0.0185825	0.116978	0.0064128	0.0218161	0.0246103	0.010481	NA	NA	0.0132053
Cre04.g211600.t1.1	0.0127711	0.0119155	0.0175535	NA	0.0176139	0.013493	0.0189103	NA	NA
Cre04.g211800.t1.2	0.710294	0.292755	0.630031	0.647727	0.34346	0.519705	0.480076	0.595397	0.500635
Cre04.g212300.t1.1	0.0499055	0.0225813	NA	NA	0.025793	NA	NA	0.006924	NA
Cre04.g212500.t1.2	0.0177028	0.00538014	0.0129837	NA	0.0203513	NA	NA	NA	NA
Cre04.g213050.t1.2	0.188784	0.148435	0.18861	NA	0.179521	0.189253	0.0259801	0.0247346	0.024324
Cre04.g213100.t1.1	0.0431823	0.00845956	0.0889075	0.0546352	0.0197356	0.0100016	0.0187538	NA	0.0321628
Cre04.g213250.t1.2	0.072808	0.0424687	0.126479	0.0960725	0.0606933	0.0616835	0.140615	0.148434	0.121426
Cre04.g213251.t1.1	0.093634	0.0484974	0.0733116	0.0865102	0.0670754	0.0801913	0.0501054	0.0453869	0.0416509
Cre04.g213450.t1.2	NA	NA	NA	NA	NA	NA	NA	0.013298	NA
Cre04.g213652.t1.1	0.0435215	0.0419915	NA	NA	0.0600117	NA	NA	NA	NA
Cre04.g213761.t1.1	NA	0.0127659	NA	NA	NA	NA	NA	NA	NA
Cre04.g213905.t1.1	0.230588	0.191026	0.0292362	NA	0.0387482	0.0461655	NA	NA	NA
Cre04.g213905.t2.1	NA	NA	NA	0.37703	NA	NA	NA	0.0110226	0.00797732
Cre04.g213985.t1.1	0.0510684	0.0248906	0.0349586	0.0485487	NA	0.0426888	0.0311644	0.0199387	0.0251834
Cre04.g214097.t1.1	NA	NA	0.0822059	NA	0.24982	NA	NA	NA	0.007805
Cre04.g214100.t1.2	NA	NA	NA	0.0278416	0.0195187	NA	NA	NA	NA
Cre04.g214150.t1.1	1.23162	0.0364147	0.28204	0.859622	0.204909	0.190718	0.361476	0.507729	0.452897
Cre04.g214250.t1.1	0.03448	0.0225985	0.0562095	NA	0.0523198	0.0485072	NA	NA	NA
Cre04.g214250.t2.1	NA	NA	NA	0.0830132	NA	NA	NA	NA	NA
Cre04.g214500.t1.1	0.183318	0.146783	0.221896	0.277672	0.177786	0.176602	0.59037	0.603871	0.514373
Cre04.g214501.t1.1	0.0733856	0.034654	0.0692695	0.0892299	0.0389256	0.0514964	0.0378689	0.0348914	0.0321524
Cre04.g214502.t1.1	0.265443	0.0708307	0.120976	0.246052	0.124995	0.170727	0.105112	0.0854902	0.0874288
Cre04.g214503.t1.1	0.0798691	0.026647	0.06376	NA	0.0593552	0.0139491	NA	NA	NA
Cre04.g214503.t2.1	NA	NA	NA	0.0437963	NA	NA	0.00342	0.00603036	0.0039981
Cre04.g214504.t1.1	NA	0.016619	NA	NA	NA	NA	NA	NA	NA
Cre04.g214650.t1.1	NA	NA	NA	0.114426	NA	NA	NA	NA	NA
Cre04.g214690.t1.2	NA	NA	NA	NA	0.540106	NA	NA	NA	NA
Cre04.g215150.t1.2	NA	NA	0.0287201	NA	0.0729077	0.028072	NA	NA	NA
Cre04.g215150.t2.1	NA	NA	NA	0.0501071	NA	NA	0.03951	NA	NA
Cre04.g215350.t1.1	0.0136634	NA	NA	NA	NA	0.018619	NA	NA	NA
Cre04.g215600.t1.2	0.0312968	0.032304	0.0274353	NA	0.026101	0.0202028	NA	NA	NA
Cre04.g215600.t2.1	NA	NA	NA	0.050507	NA	NA	0.0179773	0.0132146	0.0846913
Cre04.g215650.t1.1	0.117304	0.143162	0.152682	0.448119	0.0787175	0.159456	NA	NA	NA
Cre04.g215750.t1.2	NA	NA	0.0473722	NA	0.0140274	0.0408849	NA	NA	NA
Cre04.g215800.t1.1	0.0184523	0.0111795	0.0412602	NA	NA	NA	NA	NA	0.0260627
Cre04.g215850.t1.2	0.151727	0.0462789	0.111175	0.159982	0.125049	0.0898649	0.341749	0.197894	0.229157
Cre04.g215950.t1.1	NA	0.00647261	NA	NA	0.0386737	NA	NA	NA	NA
Cre04.g216100.t1.1	0.0776857	0.0420948	0.0688619	0.0876482	0.104692	0.0507659	0.026121	0.0450157	0.0244792
Cre04.g216350.t1.2	NA	0.029139	0.0297953	0.0501196	NA	0.0324646	NA	NA	NA
Cre04.g216600.t1.2	0.0553599	0.0367873	0.0540659	0.118111	0.036204	0.0413669	0.240862	0.0748988	0.221895
Cre04.g216902.t1.1	0.105579	0.0197507	0.0790458	0.0335733	0.0937144	0.0182365	NA	NA	NA
Cre04.g216902.t2.1	NA	0.288226	NA	0.0823782	NA	0.0426411	0.0734918	NA	0.0237559
Cre04.g216950.t1.2	0.0877102	0.0623025	0.0833368	0.0808522	0.0536288	0.0758129	0.0296667	0.0292206	0.0272704
Cre04.g217050.t1.1	NA	NA	NA	NA	0.00512289	NA	NA	NA	NA
Cre04.g217200.t1.1	NA	NA	NA	NA	0.0253208	NA	NA	NA	NA
Cre04.g217550.t1.1	0.114585	0.0483151	0.0959077	0.153039	0.0949567	0.0890907	0.707032	0.718951	0.653995
Cre04.g217750.t1.1	NA	NA	NA	NA	0.0300606	NA	NA	NA	NA
Cre04.g217800.t1.1	0.0349761	0.0114725	0.0233423	NA	NA	0.0323961	0.031729	NA	0.0311777
Cre04.g217850.t1.1	NA	NA	NA	NA	NA	0.011733	NA	NA	NA
Cre04.g217907.t1.1	NA	NA	NA	NA	NA	0.0439641	NA	NA	NA
Cre04.g217908.t1.1	NA	NA	NA	NA	NA	0.756067	NA	NA	NA
Cre04.g217910.t1.1	0.0531356	0.0168362	0.0653941	0.486817	0.0209424	0.0703841	NA	NA	0.00532758
Cre04.g217914.t1.1	0.0991696	0.0190667	0.233749	NA	0.657709	0.0737289	NA	NA	NA
Cre04.g217915.t1.1	0.00978727	0.168234	NA	NA	0.246239	0.366664	NA	NA	NA
Cre04.g217919.t1.1	NA	NA	0.0333261	NA	NA	0.0302963	NA	NA	NA
Cre04.g217921.t1.1	0.105286	0.0473074	0.0888939	0.12026	0.0849097	0.0584106	0.170169	0.186044	0.123933
Cre04.g217929.t1.1	0.0535276	0.0339138	0.047513	0.0906925	NA	0.0519282	NA	NA	0.050187
Cre04.g217930.t1.1	0.0149825	NA	NA	NA	0.0119234	NA	NA	NA	NA
Cre04.g217932.t1.1	1.09465	0.463379	0.580878	0.546755	0.681201	0.660126	0.0552709	0.0465218	0.0668609
Cre04.g217933.t1.1	0.0406711	0.0180305	0.0288223	NA	0.0513387	0.0288427	0.0207052	0.0163767	0.0171803
Cre04.g217934.t1.1	0.108906	0.0312508	0.0663396	0.0739982	0.0526128	0.0514762	0.0262107	0.0282213	0.0238855
Cre04.g217935.t1.1	0.0385583	0.0147256	0.0362095	0.100152	0.0460825	0.0372521	0.0091962	0.0119266	0.0103331
Cre04.g217946.t1.1	NA	NA	NA	NA	0.0203295	NA	NA	NA	NA
Cre04.g217954.t1.1	0.149019	NA	0.0778597	NA	NA	NA	NA	NA	NA
Cre04.g217966.t1.1	NA	0.0297492	0.0492605	NA	NA	0.0661452	NA	NA	NA
Cre04.g218100.t1.2	0.0727955	0.0411526	0.0808095	0.131206	0.054924	0.0661673	NA	NA	NA
Cre04.g218150.t1.2	0.100066	0.0680342	0.0752258	0.157276	0.0381878	0.0972852	0.0345747	0.051127	0.0529514
Cre04.g218250.t1.2	0.147941	0.125773	0.169749	0.210156	0.171089	0.155359	0.096073	0.111872	0.120079
Cre04.g218300.t1.2	NA	NA	NA	NA	NA	NA	0.00850821	0.0115523	0.0090358
Cre04.g218500.t1.2	0.030826	0.0377875	0.0234262	0.0264491	0.0443036	0.0218717	NA	NA	NA
Cre04.g218700.t1.2	0.0751567	0.0322444	0.0663987	0.0869648	0.0892221	0.0690016	0.0174534	0.0406245	0.0133248
Cre04.g218750.t1.2	NA	0.0142645	NA	NA	NA	NA	NA	NA	NA
Cre04.g218800.t1.1	NA	1.37109	NA	NA	NA	0.526773	NA	NA	NA
Cre04.g219050.t1.1	NA	0.0824332	NA	NA	0.0989467	0.0474044	NA	NA	NA
Cre04.g219250.t1.2	0.119562	0.0422428	0.0958855	NA	0.0486075	0.0723274	NA	NA	NA
Cre04.g219950.t1.2	0.0470219	0.0502186	0.0553326	0.0490625	0.0503953	0.0151581	0.0377576	0.0196702	0.0278704
Cre04.g220100.t1.1	NA	NA	NA	NA	NA	0.128318	NA	NA	NA
Cre04.g220200.t1.2	0.0703967	0.0479043	0.0606381	NA	0.0458172	0.0490004	NA	NA	NA
Cre04.g220200.t2.1	NA	0.0129358	0.0158857	NA	NA	NA	NA	NA	NA
Cre04.g220200.t3.1	NA	NA	NA	0.076558	NA	NA	0.0835785	0.0933126	0.0727509
Cre04.g220250.t1.1	NA	0.0685088	0.0844263	NA	0.0768323	NA	NA	NA	NA
Cre04.g220350.t1.2	0.0864718	0.0497848	0.0421621	NA	0.0774833	0.0565216	NA	NA	NA
Cre04.g220350.t2.1	NA	NA	NA	0.138277	NA	NA	0.0410615	0.0566996	0.0497482
Cre04.g220768.t1.1	0.36998	NA	NA	NA	NA	NA	NA	NA	NA
Cre04.g221000.t1.2	NA	NA	NA	NA	NA	0.0170488	NA	NA	NA
Cre04.g221250.t1.2	0.0743309	0.0554377	0.0689273	0.0499313	0.0851503	0.060775	NA	NA	NA
Cre04.g221350.t1.2	0.0615285	0.038572	0.0430558	NA	0.0390037	0.207016	0.02867	NA	NA
Cre04.g221400.t1.2	0.116661	0.0534374	0.0987376	0.175366	0.0688526	0.123029	0.162101	0.148874	0.120001
Cre04.g221450.t1.2	NA	0.031017	NA	NA	NA	NA	NA	NA	NA
Cre04.g221550.t1.2	0.0528813	0.035096	0.0278956	0.0371681	0.087946	0.0518656	NA	NA	NA
Cre04.g221700.t1.2	0.239127	0.111823	0.120695	0.145875	0.186152	0.121853	0.0277638	NA	0.0229469
Cre04.g221850.t1.2	NA	NA	NA	0.02537	NA	NA	NA	NA	NA
Cre04.g222150.t1.2	NA	NA	NA	NA	0.151395	NA	NA	NA	NA
Cre04.g222350.t1.1	NA	NA	NA	NA	NA	NA	0.00843866	0.0189143	0.0147824
Cre04.g222500.t1.1	NA	NA	1.38439	NA	NA	NA	0.448666	NA	0.567739
Cre04.g222700.t1.2	0.4308	0.205697	0.298064	0.497903	0.261638	0.366398	0.679253	0.7862	0.746423
Cre04.g222750.t1.1	0.212451	0.412089	NA	NA	NA	NA	0.542547	0.658624	0.748975
Cre04.g222800.t1.2	0.0918507	0.0381302	NA	NA	NA	NA	0.0628347	0.0594649	0.0584993
Cre04.g222950.t1.2	NA	NA	NA	NA	0.0274926	0.0204532	NA	NA	NA
Cre04.g223050.t1.2	0.0246778	0.0174305	NA	NA	NA	0.111692	NA	NA	NA
Cre04.g223100.t1.2	3.55763	1.41197	1.81115	1.08166	2.05833	1.58566	0.0121906	0.0107564	0.0140069
Cre04.g223250.t1.1	NA	0.14781	NA	NA	NA	NA	0.0622895	0.114721	0.0326021
Cre04.g223300.t1.2	0.072951	0.134482	NA	NA	NA	NA	0.274581	0.234246	0.352889
Cre04.g223550.t1.1	NA	NA	NA	NA	NA	0.462999	0.0766509	NA	NA
Cre04.g223800.t1.2	0.072125	0.0388144	0.0650242	0.0895584	0.0666417	0.034665	NA	NA	NA
Cre04.g223850.t1.2	0.200597	0.0924122	0.152698	0.256453	0.136564	0.140145	0.137166	0.142699	0.14075
Cre04.g224002.t1.1	NA	0.0275642	NA	NA	NA	NA	NA	NA	NA
Cre04.g224150.t1.2	NA	NA	NA	0.0705733	NA	0.0586101	NA	NA	NA
Cre04.g224200.t1.2	0.0643527	0.0495022	0.113798	NA	NA	0.14426	NA	NA	NA
Cre04.g224400.t1.1	0.151413	0.0757404	0.103565	0.114566	0.121579	0.110963	0.0349486	0.0303097	NA
Cre04.g224750.t1.2	0.0597253	0.0248266	0.0624816	0.0490626	0.0629216	0.0345428	0.0143462	0.0121149	0.0183863
Cre04.g224800.t1.2	NA	NA	NA	NA	0.0152333	NA	NA	NA	NA
Cre04.g225050.t1.1	0.0105426	0.0028947	NA	0.00545818	0.00299772	NA	0.00555493	0.00527275	0.0116408
Cre04.g225200.t1.1	NA	0.0104452	0.0452157	NA	NA	0.0471549	0.169153	NA	NA
Cre04.g225350.t1.1	0.0400712	0.01321	0.022398	NA	0.0277629	0.0225379	NA	NA	NA
Cre04.g225350.t2.1	NA	NA	NA	0.0342019	NA	NA	0.0296996	0.0380252	0.0305701
Cre04.g225400.t1.2	0.0773031	0.0431915	0.0592189	0.0863291	0.0475853	0.0593019	0.009749	0.0160824	0.0126131
Cre04.g225600.t1.1	0.0451283	0.0494175	0.0483256	0.0567878	0.0353485	0.0469061	0.00383842	NA	NA
Cre04.g225650.t1.2	NA	NA	NA	0.0914183	NA	NA	NA	NA	NA
Cre04.g225800.t1.2	NA	0.0528855	0.0820604	NA	NA	NA	NA	NA	NA
Cre04.g225900.t1.2	0.0794943	0.0244871	0.0157176	0.0619028	0.017108	0.0120829	0.010432	0.0145214	0.0156087
Cre04.g226050.t1.1	0.0788567	0.025959	0.0680025	0.0698085	0.082593	0.0525307	NA	NA	NA
Cre04.g226450.t1.1	NA	0.02642	NA	NA	0.0346609	0.0237316	NA	NA	NA
Cre04.g226550.t1.2	0.073749	0.0499966	NA	NA	NA	0.0647829	NA	NA	NA
Cre04.g226800.t1.1	0.213143	0.145088	0.13106	NA	0.421642	0.0494309	NA	NA	NA
Cre04.g226850.t1.2	0.160042	0.143609	0.129201	0.261642	0.142411	0.117475	0.123025	0.157669	0.126474
Cre04.g226950.t1.2	NA	NA	NA	NA	NA	0.0410981	NA	NA	NA
Cre04.g227350.t1.1	0.0282553	0.0147887	NA	NA	0.0280945	0.0182702	NA	0.0113619	0.0102713
Cre04.g227900.t1.2	0.0417212	0.00572396	0.0728701	NA	0.00928907	0.0913329	NA	NA	NA
Cre04.g228350.t1.1	NA	0.0275623	NA	NA	0.0354739	0.0205236	NA	NA	NA
Cre04.g228650.t1.2	NA	0.0579157	NA	NA	NA	NA	NA	NA	NA
Cre04.g228800.t1.1	NA	0.0146435	NA	NA	0.0262298	NA	NA	NA	NA
Cre04.g229000.t1.1	NA	0.236804	0.260844	NA	NA	NA	NA	NA	NA
Cre04.g229300.t1.1	0.262245	0.204971	0.255037	0.229598	0.233268	0.241582	0.349352	0.331823	0.189983
Cre04.g229494.t1.1	NA	NA	0.00332781	NA	NA	NA	NA	NA	NA
Cre04.g229700.t1.2	0.118555	0.0659878	0.108044	0.367855	0.101811	0.088316	0.148159	0.18663	0.11557
Cre04.g229750.t1.2	NA	NA	0.112794	NA	NA	NA	NA	NA	NA
Cre04.g229948.t1.1	0.0228233	NA	0.0193394	NA	NA	0.0221762	NA	NA	0.0103768
Cre04.g230340.t1.1	0.171804	NA	NA	NA	NA	NA	NA	NA	NA
Cre04.g230536.t1.1	NA	NA	NA	NA	NA	0.0161554	NA	NA	NA
Cre04.g230830.t1.1	NA	NA	0.102579	NA	NA	NA	NA	NA	NA
Cre04.g231026.t1.1	0.14307	0.0159953	0.0351985	0.0375837	0.0580065	0.0327523	NA	0.0101942	0.010237
Cre04.g231124.t1.1	0.0299348	0.0135577	0.0202286	0.0203139	0.0178107	0.0160279	0.00401807	0.00946964	0.00374177
Cre04.g231222.t1.1	0.29649	0.119314	0.276415	NA	0.331776	0.236515	NA	NA	NA
Cre04.g231222.t2.1	NA	NA	NA	0.364133	NA	NA	0.570774	0.48744	0.609987
Cre04.g231614.t1.1	0.0430628	NA	NA	NA	NA	0.0590819	NA	NA	NA
Cre04.g232006.t1.1	NA	NA	0.156742	NA	NA	NA	NA	NA	NA
Cre04.g232104.t1.1	22.6005	14.0032	19.9758	27.2836	18.1799	11.5904	3.37789	3.49838	3.7009
Cre04.g232402.t1.1	NA	NA	NA	NA	0.0321217	0.0639611	NA	NA	NA
Cre04.g232602.t1.1	0.836616	0.171887	0.0278999	0.0487603	0.124825	0.318456	0.15134	0.145154	0.14771
Cre04.g233003.t1.1	NA	0.0736527	NA	NA	NA	NA	NA	NA	NA
Cre05.g230600.t1.1	0.0302859	0.0235747	0.0361679	NA	0.0215845	0.0296975	NA	NA	NA
Cre05.g230850.t1.1	0.0403499	0.019473	0.0435662	0.0618491	0.0232516	0.0328199	0.0458605	0.0163641	0.0346682
Cre05.g230900.t1.1	NA	NA	NA	NA	0.0270218	0.0462841	NA	NA	NA
Cre05.g230950.t1.1	NA	NA	NA	NA	0.0341882	NA	NA	NA	NA
Cre05.g232002.t1.1	0.0626592	0.453609	0.0492743	NA	0.10247	0.0583039	NA	NA	NA
Cre05.g232002.t2.1	NA	NA	NA	0.0854824	NA	NA	NA	NA	0.0120138
Cre05.g232004.t1.1	0.100306	0.0540034	0.0609716	0.0948827	0.0631817	0.0455187	NA	NA	NA
Cre05.g232150.t1.2	0.0693205	0.0764802	0.0750487	0.110795	0.113481	0.129	0.0331039	0.0336755	0.0330505
Cre05.g232200.t1.2	0.135048	0.0483983	0.0356417	0.107657	0.0639824	0.0705001	0.0381784	0.00734767	0.0420846
Cre05.g232550.t1.2	NA	0.0214115	NA	NA	NA	0.0425548	NA	NA	NA
Cre05.g232600.t1.1	0.0669867	0.0731603	0.115056	0.129811	0.0250946	1.54949	NA	NA	NA
Cre05.g232750.t1.2	0.0967421	0.0675523	0.0946107	0.0923984	0.0904401	0.0936347	0.0632448	0.073714	0.0687534
Cre05.g232751.t1.1	NA	0.0107568	NA	0.0287715	0.0136006	NA	0.00822794	NA	NA
Cre05.g232752.t1.1	0.0277489	0.0102981	0.186425	0.025778	0.0130006	0.270478	0.0077389	0.0898184	NA
Cre05.g232900.t1.1	NA	0.230975	0.250349	NA	0.216718	0.00565604	NA	NA	NA
Cre05.g233050.t1.2	0.65577	0.272441	0.469596	0.887811	0.402228	0.415155	0.927191	0.892735	0.711987
Cre05.g233300.t1.2	NA	0.0167115	NA	NA	NA	0.020467	NA	0.19958	NA
Cre05.g233303.t1.1	0.0418327	0.0205277	0.0557257	NA	0.038618	0.0251324	NA	NA	NA
Cre05.g233303.t2.1	NA	NA	NA	0.0609043	NA	NA	0.012146	0.0219258	0.00900603
Cre05.g233305.t1.1	0.17774	0.0949292	0.138496	NA	0.127367	0.0900972	NA	NA	NA
Cre05.g233305.t2.1	NA	NA	NA	0.246017	NA	NA	0.0723807	0.0437337	0.0566461
Cre05.g233650.t1.1	0.0305148	NA	NA	NA	NA	0.0189597	NA	NA	NA
Cre05.g233800.t1.2	0.172028	0.0705936	0.11947	0.149777	0.130708	0.11004	0.298088	0.343272	0.253294
Cre05.g233850.t1.1	0.666051	NA	NA	NA	NA	NA	NA	NA	NA
Cre05.g233900.t1.2	0.196285	0.075359	0.215256	0.213399	0.174474	0.170858	0.237077	0.260129	0.213489
Cre05.g233950.t1.2	0.237291	0.136614	0.168025	0.460808	0.226917	0.0953421	0.069386	0.0172499	0.0556662
Cre05.g234050.t1.2	0.0826698	0.0405981	0.0608575	0.124344	0.054492	0.0546031	NA	NA	NA
Cre05.g234100.t1.2	NA	NA	NA	NA	NA	NA	NA	NA	0.00490569
Cre05.g234200.t1.2	NA	NA	0.00491085	NA	NA	NA	NA	NA	NA
Cre05.g234300.t1.2	0.652706	0.109027	0.179615	0.102213	0.264378	0.0555255	0.0168204	NA	0.038697
Cre05.g234550.t1.2	1.48849	0.506325	0.676067	NA	0.861753	0.815557	NA	NA	NA
Cre05.g234550.t2.1	NA	NA	NA	1.15447	NA	NA	8.05712	8.30896	7.25391
Cre05.g234637.t1.1	0.66261	0.224002	0.402561	0.298737	0.390139	0.274693	3.33252	1.15139	3.80389
Cre05.g234638.t1.1	0.111264	0.0532609	0.0802673	0.157405	0.0885007	0.0862851	0.10486	0.0978519	0.455387
Cre05.g234639.t1.1	0.163801	0.0712979	0.119551	0.154808	0.221057	0.123192	0.0995709	0.0937083	0.110069
Cre05.g234648.t1.1	0.0591845	0.0298545	0.055285	NA	NA	0.045463	NA	NA	NA
Cre05.g234651.t1.1	0.0940317	0.0540372	0.0594247	NA	0.0417809	0.0524888	NA	NA	NA
Cre05.g234651.t2.1	NA	NA	NA	0.0487932	NA	NA	0.0303983	0.0385683	0.0274138
Cre05.g234652.t1.1	0.077959	0.0409824	0.0788981	0.0578078	0.0701449	0.0276847	0.0375707	0.0388265	0.0341438
Cre05.g234655.t1.1	NA	0.0156087	0.0199183	NA	0.0189189	NA	NA	NA	NA
Cre05.g234658.t1.1	NA	0.00469228	NA	NA	NA	NA	NA	NA	NA
Cre05.g234661.t1.1	NA	NA	NA	NA	NA	NA	0.0144059	NA	NA
Cre05.g234700.t1.1	0.0559382	0.0283876	0.0556466	0.0808548	0.0426342	0.0350795	0.0451342	0.0714791	0.0160011
Cre05.g234850.t1.1	0.0822853	NA	NA	NA	NA	NA	NA	NA	NA
Cre05.g235550.t1.1	0.0916368	NA	NA	NA	NA	0.0316872	NA	NA	NA
Cre05.g235650.t1.1	3.30689	1.08776	2.19708	3.02892	0.415063	2.35002	NA	NA	NA
Cre05.g235950.t1.2	NA	NA	NA	0.346303	NA	NA	NA	NA	NA
Cre05.g236050.t1.1	0.0467117	0.00780559	0.104209	0.0157968	0.0875899	0.0105379	NA	NA	0.0320935
Cre05.g236100.t1.1	NA	0.373611	NA	NA	NA	NA	NA	NA	NA
Cre05.g236150.t1.1	0.028617	NA	0.0124742	0.0652577	NA	NA	0.00478435	0.00435651	0.00701136
Cre05.g237000.t1.2	0.0815528	0.0240722	0.0658589	0.0897463	0.0504441	0.0613314	NA	NA	NA
Cre05.g237400.t1.2	0.102656	0.0540761	0.060029	0.104488	0.0532592	0.0748347	0.353676	0.378546	0.374613
Cre05.g237450.t1.2	0.467139	0.226119	0.362839	0.511344	0.37084	0.496433	0.215687	0.224892	0.243454
Cre05.g237700.t1.2	0.0915585	0.0235632	0.0794958	0.0544225	0.0234344	0.0806111	0.0155563	0.0154432	0.0169397
Cre05.g238000.t1.2	NA	NA	NA	NA	0.0571877	0.049567	NA	NA	NA
Cre05.g238100.t1.2	NA	NA	NA	NA	NA	0.0556832	NA	NA	NA
Cre05.g238200.t1.2	0.085046	NA	NA	NA	0.0521705	NA	NA	NA	NA
Cre05.g238280.t1.1	NA	0.0500902	NA	NA	NA	NA	NA	NA	NA
Cre05.g238322.t1.1	0.0390021	0.022081	0.0358994	0.0447347	0.0295282	0.0357002	NA	NA	NA
Cre05.g238332.t1.1	0.67522	0.405943	0.779391	1.17793	1.1993	0.48153	3.70205	4.05184	2.62304
Cre05.g238600.t1.2	NA	0.0517061	0.130844	NA	0.00124488	NA	NA	NA	NA
Cre05.g238650.t1.1	0.437879	0.331369	0.495961	NA	0.252503	0.271923	NA	NA	NA
Cre05.g238687.t1.1	0.261993	0.155984	0.225381	0.0861829	0.137282	0.118765	NA	NA	NA
Cre05.g238900.t1.1	0.0731765	0.0156915	0.0635733	NA	0.0158372	0.0437689	0.00622212	0.00608645	0.00557174
Cre05.g238950.t1.1	0.0118802	0.00610757	NA	NA	0.0160848	NA	NA	NA	NA
Cre05.g239000.t1.1	NA	NA	0.0331374	NA	NA	NA	NA	NA	NA
Cre05.g239350.t1.1	NA	NA	NA	NA	NA	0.118986	NA	NA	NA
Cre05.g239500.t1.1	NA	NA	NA	NA	0.0330917	NA	0.0784565	NA	NA
Cre05.g239550.t1.1	0.0815288	0.0545002	0.185485	NA	NA	NA	NA	NA	NA
Cre05.g240300.t1.1	0.0376638	0.032896	0.0883667	NA	NA	0.014798	0.0328115	0.0405638	0.0434505
Cre05.g240550.t1.2	0.0660002	0.0475901	0.0630345	NA	0.0691726	0.046287	0.18151	0.0124715	0.0209022
Cre05.g240800.t1.2	0.0440221	0.0459096	0.0483813	0.0952765	0.035891	0.0442988	NA	NA	0.00785018
Cre05.g240850.t1.2	0.153853	NA	0.104462	0.0635928	NA	0.0537502	0.240858	0.359243	0.445716
Cre05.g241000.t1.2	0.0732168	0.043707	0.0895028	0.108326	0.0447665	0.058854	0.0188933	0.0145762	0.00300877
Cre05.g241100.t1.2	0.0385075	0.038	0.0478159	0.0399528	0.0325845	0.0286285	0.0122667	0.0126236	0.00886199
Cre05.g241250.t1.1	0.0932682	NA	NA	NA	NA	NA	NA	NA	NA
Cre05.g241300.t1.2	0.0545355	0.0299246	0.0274686	0.0707288	0.041053	0.0316837	NA	0.0108131	NA
Cre05.g241350.t1.1	NA	NA	0.555959	NA	1.50738	NA	0.073012	NA	0.0662433
Cre05.g241450.t1.2	0.0615718	NA	0.0377053	0.0407102	0.0578291	0.0274666	0.0163884	0.0145763	0.0151121
Cre05.g241634.t1.1	0.269575	0.102565	0.260671	0.0778241	NA	0.329693	NA	NA	NA
Cre05.g241637.t1.1	0.0304557	0.0146751	0.0231701	NA	0.00876809	0.0167264	NA	NA	NA
Cre05.g241639.t1.1	0.0586623	NA	NA	NA	NA	0.0337951	NA	NA	NA
Cre05.g241650.t1.1	0.076717	0.0218174	0.0333543	0.213407	0.0454798	0.0383683	NA	NA	NA
Cre05.g241750.t1.2	0.0644045	0.0547546	0.125051	0.322385	0.053226	0.133544	NA	NA	NA
Cre05.g241850.t1.2	0.102295	0.049519	0.0784123	0.129421	0.0748922	0.0745968	0.019896	0.0103282	0.0173955
Cre05.g241950.t1.2	0.783409	0.468201	0.356522	1.00714	0.736619	0.479159	0.55192	0.612694	0.543033
Cre05.g242000.t1.2	0.128925	0.0365628	0.0814816	0.119003	0.0706166	0.0889085	0.0832084	0.056262	0.0810539
Cre05.g242300.t1.2	0.117624	0.0501667	0.0961286	0.0868798	0.0840048	0.0773741	0.155166	0.132108	0.109721
Cre05.g242350.t1.2	0.112059	0.0455944	0.0502462	0.0742109	0.0565373	0.0814794	0.0613712	0.0408261	0.0528408
Cre05.g242400.t1.2	0.383266	0.18269	0.234435	0.428228	0.226087	0.191833	0.0620356	0.0551079	0.053425
Cre05.g242500.t1.2	0.0560155	0.031284	0.043578	NA	0.0194961	0.0446554	NA	NA	NA
Cre05.g242550.t1.2	0.0595549	0.041245	0.0396714	NA	0.02356	0.0354715	0.00898678	0.00902842	0.00946584
Cre05.g242650.t1.1	NA	NA	NA	NA	0.0524156	NA	NA	NA	NA
Cre05.g242858.t1.1	0.0371588	0.0169456	0.0608117	0.0530814	0.0409365	0.0169221	0.0267106	0.0160833	0.00977309
Cre05.g242859.t1.1	NA	NA	NA	NA	0.0119573	NA	NA	NA	NA
Cre05.g243050.t1.2	0.192723	0.143555	0.213459	0.229732	0.278484	0.182644	0.108547	0.135383	0.127748
Cre05.g243150.t1.1	NA	NA	NA	NA	NA	0.0489624	NA	NA	NA
Cre05.g243450.t1.1	NA	0.0278279	NA	NA	NA	NA	NA	NA	NA
Cre05.g243450.t2.1	NA	NA	NA	0.316151	NA	NA	NA	NA	NA
Cre05.g243451.t1.1	0.0311275	0.0262096	0.0316616	0.0537614	0.0294479	0.0273345	NA	0.0218988	0.0163851
Cre05.g243800.t1.2	0.912944	0.751917	1.09524	1.37646	0.665622	0.998802	0.562302	0.622863	0.63337
Cre05.g243802.t1.1	NA	0.187227	NA	NA	NA	NA	NA	NA	NA
Cre05.g244000.t1.1	0.240739	0.133317	0.200356	0.332341	0.277875	0.200589	NA	NA	NA
Cre05.g244050.t1.1	NA	0.0106022	NA	NA	0.0146327	NA	NA	NA	NA
Cre05.g244250.t1.2	NA	0.0293233	0.0079272	NA	NA	NA	NA	NA	NA
Cre05.g244300.t1.1	0.14429	0.0358163	0.133503	NA	NA	0.131715	NA	NA	NA
Cre05.g244350.t1.2	NA	0.0512159	0.133232	NA	0.0755722	NA	NA	NA	NA
Cre05.g244800.t1.2	0.0557653	0.0358278	0.0495781	0.0746944	0.0476708	0.0399289	0.00963904	0.010443	0.0101909
Cre05.g244900.t1.1	0.0487803	0.0148894	0.0249054	0.0385767	NA	0.0249962	NA	NA	NA
Cre05.g244901.t1.1	0.558683	NA	NA	NA	NA	NA	0.300767	0.232778	0.271735
Cre05.g244950.t1.2	0.0567319	0.0406323	0.0424685	0.115503	0.0609314	0.0583574	0.0399455	0.0509222	0.0593311
Cre05.g245100.t1.1	NA	NA	NA	NA	0.14941	NA	NA	NA	NA
Cre05.g245102.t1.1	NA	NA	NA	0.888331	NA	0.658547	NA	NA	NA
Cre05.g245150.t1.1	NA	0.00756186	NA	NA	NA	NA	NA	NA	NA
Cre05.g245158.t1.1	0.528117	0.0464714	0.0423447	NA	0.0605042	0.181881	NA	NA	NA
Cre05.g245351.t1.1	NA	NA	NA	NA	NA	NA	0.023831	NA	NA
Cre05.g245352.t1.1	NA	NA	NA	NA	NA	0.0110167	NA	NA	NA
Cre05.g245352.t2.1	NA	NA	NA	NA	NA	NA	NA	NA	0.0135077
Cre05.g245450.t1.2	0.00777259	0.00438724	0.00628873	0.0172152	NA	0.00667968	0.00496185	0.00442619	NA
Cre05.g245550.t1.1	NA	0.0121114	0.0263697	0.0286615	0.0186554	0.0138066	0.0262969	0.00617013	0.0121323
Cre05.g245701.t1.1	NA	0.0449499	NA	NA	NA	0.0785979	NA	NA	NA
Cre05.g245900.t1.2	0.202876	0.0827192	0.153533	0.274957	0.143632	0.185124	0.260719	0.232466	0.198612
Cre05.g245950.t1.1	0.0734694	0.0498801	0.0610571	0.159058	0.0567016	0.0417168	0.14866	0.184413	0.148973
Cre05.g246250.t1.1	NA	NA	NA	NA	0.0173847	NA	NA	NA	NA
Cre05.g246800.t1.2	0.136166	0.0440258	0.100936	0.178575	0.0365548	0.111997	0.00682942	0.0136684	0.0199997
Cre05.g246900.t1.2	0.0727376	0.0546555	0.0603479	0.110252	0.0949347	0.060337	NA	NA	NA
Cre05.g246950.t1.1	0.0611342	0.0285637	0.0534989	NA	0.0325864	0.0482189	NA	NA	NA
Cre05.g247000.t1.2	NA	NA	1.5318	NA	NA	0.596553	0.010018	NA	NA
Cre05.g247300.t1.2	NA	NA	NA	NA	NA	NA	0.130563	NA	NA
Cre05.g247350.t1.2	NA	NA	NA	NA	NA	NA	NA	0.0136911	NA
Cre05.g247400.t1.2	NA	NA	NA	NA	0.0245277	NA	0.085973	NA	0.0287891
Cre05.g247450.t1.2	0.0564797	0.0384329	0.046833	0.0455084	0.0424235	0.0366807	0.0322597	0.0393738	0.0355463
Cre05.g247550.t1.2	NA	NA	NA	NA	0.0716079	0.0329224	NA	NA	NA
Cre05.g247600.t1.2	0.173473	0.0800616	0.184263	0.277534	0.0801322	0.128758	0.122018	0.0933327	0.113214
Cre05.g247851.t1.1	0.0344802	0.0266347	0.0304525	0.0738496	NA	0.020164	0.0190189	0.023508	0.0245747
Cre05.g247950.t1.2	0.0439173	0.0222316	0.0307168	0.0704892	0.0426656	0.019381	0.109928	0.102455	0.077149
Cre05.g248000.t1.2	NA	NA	NA	NA	NA	0.0157886	NA	NA	NA
Cre05.g248050.t1.1	0.074685	0.041577	0.0614761	0.104408	0.0608272	0.0621625	NA	NA	NA
Cre05.g248100.t1.2	0.0267228	0.0237085	0.0203603	0.044605	0.0209005	0.0197224	0.013343	0.0365605	0.0182836
Cre05.g248150.t1.2	0.0753664	0.0614535	0.0709552	0.151355	NA	0.0298091	0.0353684	0.0175983	NA
Cre05.g248250.t1.1	NA	NA	0.0315631	NA	0.0153359	0.0159662	NA	NA	NA
Cre05.g248500.t1.2	0.143712	0.0714979	0.0539873	0.0742306	0.119057	0.0398382	0.0368129	0.0418927	0.0468293
Cre05.g248550.t1.1	NA	0.0112751	NA	NA	NA	NA	NA	NA	NA
Cre05.g248600.t1.2	0.0922719	0.0307908	0.0812108	0.108621	0.0580414	0.0376893	0.0104515	0.0136559	0.00989508
Cre06.g248800.t1.2	NA	NA	0.0196752	NA	NA	NA	NA	NA	NA
Cre06.g249150.t1.1	NA	0.0959542	NA	NA	NA	NA	NA	NA	NA
Cre06.g249250.t1.2	0.777139	0.289991	0.360162	0.589917	0.639642	0.794104	0.169236	0.189787	0.151758
Cre06.g249300.t1.2	NA	NA	NA	NA	NA	NA	0.00734998	0.0102971	NA
Cre06.g249750.t1.1	0.0448425	0.0268145	0.0595081	0.0360347	0.00455801	0.050113	0.00812574	0.00971207	0.0117756
Cre06.g249900.t1.2	NA	0.0105822	NA	NA	NA	NA	NA	NA	NA
Cre06.g250100.t1.2	NA	NA	NA	NA	NA	NA	0.71268	0.736859	0.651361
Cre06.g250200.t1.2	1.22295	0.442667	0.716774	1.47749	0.662969	0.646099	3.10132	3.58547	2.97503
Cre06.g250250.t1.2	0.0738481	0.0361701	0.0467742	0.0634958	0.0423438	0.0408012	0.060763	0.0671427	0.0609925
Cre06.g250300.t1.2	0.050237	0.0244232	0.045822	0.0737733	0.0412109	0.0377644	0.0131666	0.0209763	0.0173748
Cre06.g250450.t1.2	0.0596477	0.0240017	0.0403237	0.0197902	0.041016	0.027586	0.0149585	0.0204274	0.016797
Cre06.g250800.t1.1	0.0746468	0.0290544	0.0434962	NA	0.049076	0.0464979	NA	NA	NA
Cre06.g250800.t2.1	NA	NA	NA	0.0753447	NA	NA	0.0553119	0.044736	0.0384052
Cre06.g250902.t1.1	0.1464	0.0291101	0.0750362	0.159842	0.0457429	0.07073	0.0309548	0.0275112	0.0300324
Cre06.g250950.t1.2	0.0992136	0.0426837	0.0316623	0.0509995	0.0627766	0.032157	0.0159103	0.0202783	0.0142899
Cre06.g251000.t1.2	0.132349	0.0489962	0.072941	0.183975	0.0379782	0.0412663	0.0280095	0.0292084	0.0247833
Cre06.g251100.t1.2	0.067085	0.0201131	0.0394563	NA	0.0501249	0.0474087	0.0103511	0.0216669	0.00771451
Cre06.g251150.t1.2	0.134715	0.113563	0.143439	0.278316	0.108492	0.196516	0.0202953	0.0199129	0.0179841
Cre06.g251300.t1.2	0.0971582	0.0291663	0.0736263	NA	0.0777246	0.0528116	NA	NA	0.0806825
Cre06.g251350.t1.1	NA	NA	NA	NA	NA	0.0235458	NA	NA	NA
Cre06.g251400.t1.2	0.0550269	0.0452886	0.0827957	0.11052	0.0624026	0.0679922	0.0143758	0.0343356	NA
Cre06.g251450.t1.1	0.049097	0.0498404	0.0255221	0.0611274	0.0382239	0.0330884	0.0188052	0.00840733	0.0224237
Cre06.g251500.t1.2	0.119911	0.0890305	0.115961	0.165269	0.0806852	0.153745	0.093817	0.109295	0.108609
Cre06.g251600.t1.2	0.0662199	0.0256234	0.0515303	0.058221	0.0388452	0.0513554	0.0292002	0.0494254	0.0401167
Cre06.g251650.t1.1	0.0538167	0.0344384	0.0614354	0.0497969	0.050926	0.0467092	0.011688	0.0118613	0.0101141
Cre06.g251800.t1.2	NA	NA	NA	NA	0.0765994	0.0398572	NA	NA	NA
Cre06.g251900.t1.2	0.0233044	0.00823154	0.0160409	0.0292744	0.0143175	0.0168712	NA	NA	NA
Cre06.g252000.t1.2	0.0516051	0.0280858	0.0448694	0.045365	0.0257302	0.0275339	0.0276124	0.0124824	0.0273541
Cre06.g252200.t1.2	0.111879	0.0610263	0.0924925	0.10575	0.0692357	0.0918431	0.077143	0.0814648	0.0784323
Cre06.g252300.t1.2	NA	0.022365	0.0493138	NA	0.0322369	0.0344623	NA	NA	NA
Cre06.g252401.t1.1	0.433988	NA	NA	NA	NA	NA	NA	NA	NA
Cre06.g252450.t1.1	0.0774884	0.0236763	0.0592259	0.0693658	0.0697461	0.04301	NA	NA	0.0648489
Cre06.g252550.t1.1	0.065773	0.0309188	0.0390363	0.100378	0.0496303	0.0543702	0.00975091	0.00997817	0.00645384
Cre06.g252650.t1.2	0.268951	0.104007	0.245307	0.509287	0.258702	0.252291	0.328388	0.218673	0.191285
Cre06.g252700.t1.2	0.0873012	0.0046637	0.680278	0.0131437	0.0217548	0.223312	NA	0.0126144	NA
Cre06.g252850.t1.2	0.0216029	0.0115275	0.0172144	NA	0.0272915	0.0138184	NA	NA	NA
Cre06.g252850.t2.1	NA	NA	NA	0.0122133	NA	NA	0.00830392	0.00910902	0.00737208
Cre06.g253200.t1.1	NA	NA	NA	NA	NA	NA	NA	NA	0.0121998
Cre06.g253350.t1.2	0.631049	0.540944	0.605513	0.600756	0.43692	0.375368	0.125842	0.135165	0.135794
Cre06.g254150.t1.2	0.0186896	NA	0.011483	NA	NA	0.02865	0.0244363	NA	NA
Cre06.g254400.t1.1	0.126981	0.0773349	0.131349	0.162156	0.100269	0.0971222	0.178165	0.210405	0.143553
Cre06.g254800.t1.2	0.0155518	0.0155462	0.0150267	0.0372446	0.0164737	0.0102548	0.00155821	NA	NA
Cre06.g254850.t1.1	NA	NA	0.3939	NA	NA	NA	NA	NA	NA
Cre06.g255100.t1.1	0.0755313	0.0408419	0.0669385	0.0923925	0.0653307	0.0567987	0.0670405	0.0785758	0.224383
Cre06.g255250.t1.1	NA	NA	NA	NA	0.031723	NA	NA	NA	NA
Cre06.g255350.t1.2	NA	NA	NA	NA	0.00661129	NA	NA	NA	NA
Cre06.g255400.t1.2	0.0783836	0.0452946	0.0714828	0.0717869	0.0709816	0.0493457	0.0342792	0.0548326	0.0351331
Cre06.g255500.t1.2	NA	0.00198767	NA	NA	0.00651359	NA	NA	NA	NA
Cre06.g255950.t1.1	0.086991	NA	NA	NA	NA	0.394562	NA	NA	NA
Cre06.g256000.t1.2	NA	NA	NA	NA	0.00281303	NA	NA	NA	NA
Cre06.g256250.t1.2	0.392881	0.21497	0.35277	0.534445	0.202727	0.314775	0.326221	0.278341	0.30621
Cre06.g256300.t1.2	0.0392928	0.0252337	0.0292872	NA	NA	0.0282803	NA	NA	NA
Cre06.g256300.t2.1	NA	NA	NA	0.0363188	NA	NA	NA	NA	NA
Cre06.g256750.t1.2	0.0237474	0.429635	0.00745883	0.0167123	NA	0.00981474	NA	NA	NA
Cre06.g257000.t1.2	0.0687756	0.0185095	0.0285193	0.0679605	0.036106	0.0323053	0.00455593	0.0112844	0.00326063
Cre06.g257150.t1.2	0.229687	0.098414	0.140305	0.237999	0.145829	0.226072	0.0365486	0.0437181	0.0314133
Cre06.g257450.t1.2	0.110782	0.0630123	0.0685419	0.201192	0.12529	0.0545217	0.0843901	0.0917988	0.0829769
Cre06.g257500.t1.2	0.801163	0.366831	0.663307	0.69222	0.718803	0.485167	1.47235	1.69092	1.77892
Cre06.g257601.t1.2	5.53187	3.00302	4.21978	5.97869	4.24668	3.65425	3.04594	3.14929	2.69828
Cre06.g257700.t1.1	NA	0.450498	NA	NA	NA	NA	NA	NA	NA
Cre06.g257850.t1.2	0.045904	0.0148685	0.0228432	0.0438444	0.0174481	0.028844	0.00662784	NA	0.0126695
Cre06.g257950.t1.2	0.111886	0.0166393	0.0826596	0.0950085	0.0215866	0.0876109	0.0175051	0.0148715	0.0279169
Cre06.g258051.t1.1	NA	0.0338554	NA	NA	NA	NA	NA	NA	NA
Cre06.g258100.t1.1	NA	NA	NA	NA	NA	0.00422212	NA	NA	NA
Cre06.g258226.t1.1	NA	NA	NA	0.0579778	NA	NA	NA	NA	NA
Cre06.g258363.t1.2	NA	NA	NA	NA	NA	NA	0.0104218	0.0123343	0.00793471
Cre06.g258500.t1.1	0.01312	0.00921001	0.0091548	0.0678705	NA	0.00516064	NA	NA	NA
Cre06.g258700.t1.1	0.201431	0.101713	0.15422	0.226306	0.132623	0.128285	0.467322	0.437833	0.446818
Cre06.g258733.t1.1	0.215816	0.0702738	0.111815	0.185103	0.143906	0.094848	0.301327	0.249802	0.217113
Cre06.g258800.t1.1	1.29303	0.666563	0.984335	2.39282	0.930898	0.489851	0.0237345	0.0340299	0.0404713
Cre06.g258850.t1.2	0.0770108	0.0219404	0.0460852	0.0825107	0.044853	0.0386141	0.0817004	0.0778636	0.0646003
Cre06.g258950.t1.1	NA	0.0189944	NA	NA	0.0182036	NA	NA	NA	NA
Cre06.g259100.t1.1	0.0612904	0.020212	0.0399259	0.0241685	0.0328197	0.0276968	0.0541776	0.0212609	0.0394581
Cre06.g259150.t1.2	0.435437	0.269359	0.595192	0.191546	0.256911	0.637891	2.10262	1.93314	2.85567
Cre06.g259401.t1.1	0.0726994	0.0193904	0.0407662	0.0713646	0.0530715	0.0354942	0.0533874	NA	0.00577241
Cre06.g259450.t1.2	0.0970221	0.045614	0.0618989	0.0991575	0.0552252	0.039605	0.0433768	0.0464636	0.0535349
Cre06.g259500.t1.1	NA	0.0175061	NA	NA	0.00994221	0.021037	NA	NA	NA
Cre06.g259600.t1.1	0.0947218	0.015781	0.321929	NA	0.0351209	NA	0.0134229	NA	NA
Cre06.g259650.t1.2	NA	NA	NA	0.180956	NA	NA	NA	NA	NA
Cre06.g259800.t1.2	0.0308026	NA	NA	NA	0.157217	NA	NA	0.0622137	NA
Cre06.g259850.t1.2	0.270517	0.0745988	0.171646	0.243148	0.117059	0.241785	0.137174	0.14792	0.151978
Cre06.g259900.t1.2	0.610629	0.352774	0.565692	0.813113	0.372084	0.458659	1.53929	1.90822	1.67174
Cre06.g260100.t1.2	0.0602467	0.0201241	0.0267287	0.0553141	0.206863	0.170269	NA	NA	0.0129174
Cre06.g260200.t1.2	0.0484055	0.0225398	NA	NA	0.0374896	0.0241398	NA	NA	NA
Cre06.g260250.t1.2	0.0132696	NA	NA	NA	NA	NA	NA	NA	0.380806
Cre06.g260350.t1.2	0.0291547	0.0184622	0.0246705	0.0296214	0.0260053	0.0236406	0.0166884	0.0124366	0.0381724
Cre06.g260400.t1.2	NA	0.00361334	NA	NA	0.00336594	0.0149105	NA	NA	NA
Cre06.g260450.t1.2	0.0581779	0.00687999	0.011379	0.0443241	NA	0.0179797	0.0328995	0.0355234	0.0397255
Cre06.g260550.t1.1	NA	NA	NA	NA	NA	NA	0.0142431	NA	NA
Cre06.g260600.t1.2	0.0430114	NA	NA	0.0342848	NA	NA	NA	NA	NA
Cre06.g260850.t1.2	NA	0.0148251	0.00661786	NA	NA	0.00690826	NA	NA	NA
Cre06.g260950.t1.2	0.0477863	0.0198297	0.0376719	0.0830421	0.0253494	0.0241708	0.0283866	0.0232211	0.0238875
Cre06.g261000.t1.2	8.32599	3.74821	5.10736	10.515	8.33317	4.62272	2.22096	1.51768	2.17356
Cre06.g261150.t1.2	0.0480107	NA	0.0825987	NA	NA	0.0455849	0.10015	0.0679733	0.0370712
Cre06.g261300.t1.2	NA	NA	0.00310875	0.00828013	NA	0.00215296	NA	NA	NA
Cre06.g261350.t1.1	NA	0.0174753	NA	NA	NA	NA	NA	NA	0.0131547
Cre06.g261400.t1.1	NA	0.0027529	NA	NA	NA	NA	NA	NA	NA
Cre06.g261450.t1.2	0.921753	0.352096	0.69994	0.504808	0.619235	0.356285	0.408187	0.392002	0.443511
Cre06.g261500.t1.2	0.114208	0.0288513	0.113838	0.0928371	0.0594341	0.0631691	0.0202562	0.0210112	0.0123771
Cre06.g261650.t1.1	0.0804936	0.0372914	0.0614202	0.0925653	0.0495826	0.0477439	0.0744575	0.0566441	0.0681094
Cre06.g261700.t1.2	0.107731	0.0780857	0.0969789	0.0793305	0.104454	0.145419	0.0173439	NA	0.0122602
Cre06.g261750.t1.2	0.0793243	0.0358323	0.0534634	0.091923	0.0417982	0.0557939	0.0167567	0.0145544	0.0196121
Cre06.g261800.t1.2	0.0741359	0.0424607	0.0570001	0.0930764	0.064808	0.0716659	0.0662211	0.0639798	0.0593707
Cre06.g261900.t1.2	0.0203839	0.0182936	0.0158642	NA	NA	0.0168262	NA	NA	NA
Cre06.g262050.t1.2	0.120437	0.053103	0.084748	0.163867	0.0962192	0.0884217	0.022542	0.0237012	0.0210438
Cre06.g262100.t1.1	0.0947293	0.051073	0.0784811	0.156592	0.0717281	0.050204	0.0899587	0.102231	0.0825116
Cre06.g262250.t1.2	0.0643959	0.0370157	0.0548425	0.0660857	0.0508617	0.0435142	0.549553	0.57607	0.540366
Cre06.g262700.t1.1	0.400468	0.14074	0.253695	0.378942	0.178944	0.183211	0.182916	0.167774	0.164009
Cre06.g262850.t1.2	0.0639607	0.0436214	0.0819412	0.0650921	0.0550814	0.0556114	1.40324	2.144	2.41145
Cre06.g262900.t1.2	0.106945	0.0550908	0.0952382	0.153854	0.0856324	0.101498	0.0276028	0.0558541	0.0263473
Cre06.g262950.t1.1	0.349679	0.252096	0.3171	0.563984	0.338032	0.182887	NA	NA	NA
Cre06.g263000.t1.1	NA	NA	NA	NA	0.0465083	NA	NA	NA	NA
Cre06.g263150.t1.2	0.089784	0.0107236	0.127295	NA	0.0156393	0.0371504	0.0268781	NA	0.0187689
Cre06.g263200.t1.1	NA	NA	NA	NA	NA	0.0244889	NA	NA	NA
Cre06.g263250.t1.1	0.153199	0.0574797	0.106237	0.114554	0.07096	0.120418	3.42316	3.68763	3.35604
Cre06.g263300.t1.2	0.10545	0.0321457	0.0860075	0.117347	0.0756875	0.0567622	0.104987	0.0807389	0.0930165
Cre06.g263400.t1.2	NA	NA	NA	NA	NA	NA	NA	NA	0.184019
Cre06.g263650.t1.1	0.0306647	NA	0.237384	NA	NA	NA	NA	NA	NA
Cre06.g263850.t1.1	NA	NA	NA	NA	NA	NA	NA	NA	0.0145806
Cre06.g263950.t1.1	NA	NA	0.195719	0.0417934	NA	NA	NA	NA	NA
Cre06.g264050.t1.2	0.0776685	0.0375274	0.0574567	0.053817	NA	0.0485044	0.0219143	0.017093	0.0170457
Cre06.g264200.t1.2	0.242747	0.142399	0.203733	0.227352	0.225249	0.176437	0.105251	0.107104	0.0785087
Cre06.g264300.t1.2	0.24364	0.09809	0.176847	0.170447	0.134841	0.218696	0.12916	0.116081	0.116818
Cre06.g264350.t1.2	0.142214	0.0579817	0.125372	0.123214	0.093562	0.109991	0.156312	0.173212	0.163552
Cre06.g264550.t1.2	0.0784477	0.0241137	0.029625	0.0238566	0.0223698	0.0639208	NA	NA	NA
Cre06.g265100.t1.1	0.0320916	0.016102	0.0208897	NA	NA	0.0338205	NA	NA	NA
Cre06.g265550.t1.2	NA	NA	NA	NA	NA	0.0540214	NA	NA	NA
Cre06.g265602.t1.1	0.0526887	0.034141	NA	NA	NA	0.0749983	NA	NA	NA
Cre06.g265652.t1.1	0.13345	NA	NA	NA	NA	0.0869545	NA	NA	NA
Cre06.g265800.t1.2	0.265651	0.0957559	0.21249	0.257258	0.151481	0.198527	0.247114	0.27817	0.146546
Cre06.g265900.t1.2	NA	NA	NA	NA	0.0315692	NA	NA	NA	NA
Cre06.g265950.t1.1	NA	NA	NA	NA	NA	0.0820176	NA	NA	NA
Cre06.g266383.t1.1	NA	NA	NA	0.0631417	NA	NA	NA	NA	NA
Cre06.g266900.t1.1	NA	NA	0.156587	NA	NA	0.0197444	NA	NA	NA
Cre06.g267100.t1.2	0.0479517	0.0390446	0.0710694	0.0404275	0.0361947	0.0318086	0.0483487	0.0431717	0.0273047
Cre06.g267150.t1.2	NA	0.00272437	NA	NA	0.0273872	0.00381397	NA	NA	NA
Cre06.g267200.t1.2	0.055037	0.0422125	0.0415779	0.0675306	0.0397353	0.061547	0.0117587	0.0152135	0.0133329
Cre06.g267250.t1.1	NA	NA	NA	NA	NA	0.0390361	NA	NA	NA
Cre06.g267300.t1.2	0.0509519	NA	0.0243733	NA	0.079767	0.0197865	NA	NA	NA
Cre06.g267350.t1.2	0.0229987	0.0170465	0.0210526	0.0527144	0.0314307	0.0146201	0.00508273	0.00920895	0.0048309
Cre06.g267400.t1.2	NA	0.423037	NA	NA	NA	NA	NA	NA	NA
Cre06.g267500.t1.2	0.0587269	0.0453104	0.0814376	0.179152	0.0882158	0.0560726	0.023591	0.0240644	0.0220381
Cre06.g267600.t1.2	NA	NA	NA	NA	NA	0.0207758	NA	NA	NA
Cre06.g267700.t1.2	1.61617	0.718859	NA	NA	0.442978	NA	NA	NA	0.0245993
Cre06.g267850.t1.2	NA	NA	NA	NA	0.0313918	NA	NA	NA	NA
Cre06.g268200.t1.2	NA	NA	NA	NA	NA	NA	0.72932	0.725793	0.749871
Cre06.g268450.t1.1	0.022962	0.00791537	0.0107076	NA	0.0208052	NA	NA	NA	NA
Cre06.g268501.t1.1	NA	NA	NA	0.0236303	NA	NA	NA	NA	NA
Cre06.g268600.t1.2	0.270966	0.135618	0.202478	0.254109	0.175058	0.10398	0.0653062	0.0933777	0.0943162
Cre06.g268700.t1.1	0.0538961	0.0211284	0.0299029	NA	0.00657381	0.0399866	NA	NA	NA
Cre06.g268750.t1.2	0.297622	0.0562683	0.0440509	0.0332007	0.055217	0.0448812	0.0272994	0.0194639	0.019972
Cre06.g268800.t1.2	0.0227253	0.0144218	0.0239123	0.0159919	0.0295421	0.0215422	0.0138041	0.0133378	NA
Cre06.g269050.t1.2	0.203102	0.109347	0.173561	0.338748	0.177236	0.120634	0.409217	0.34998	0.326998
Cre06.g269350.t1.2	NA	NA	NA	NA	NA	0.00996992	NA	NA	NA
Cre06.g269400.t1.1	0.141454	NA	NA	NA	NA	NA	NA	NA	NA
Cre06.g269450.t1.2	0.188232	0.0704959	0.185721	0.108694	0.138629	0.140426	0.127451	0.138825	0.13288
Cre06.g269650.t1.2	0.199604	0.0373012	0.0828384	0.285629	0.0842223	0.0772113	0.0899646	0.0964823	0.106742
Cre06.g269801.t1.1	NA	NA	NA	NA	NA	NA	NA	NA	0.0226271
Cre06.g269950.t1.2	0.135147	0.0695833	0.108522	0.210954	0.115199	0.104758	0.570193	0.517371	0.604805
Cre06.g270100.t1.1	0.062653	0.0320814	0.0411448	0.0684493	0.0852232	0.0616578	0.0225303	0.0216562	0.0267507
Cre06.g270200.t1.1	0.10788	0.0628591	0.0615642	0.0735349	NA	0.0936518	0.0103632	NA	0.0148959
Cre06.g270300.t1.1	0.0228246	NA	NA	NA	NA	NA	NA	NA	NA
Cre06.g270350.t1.1	NA	NA	NA	NA	NA	0.0118134	NA	NA	NA
Cre06.g270650.t1.2	0.0205029	NA	NA	NA	0.0288984	NA	NA	NA	NA
Cre06.g270750.t1.1	0.0163916	0.0132655	0.0345795	0.110821	0.0287547	0.0069541	NA	NA	NA
Cre06.g270950.t1.2	NA	0.316844	NA	NA	0.240704	NA	NA	NA	NA
Cre06.g271050.t1.1	NA	0.0112847	NA	NA	NA	NA	NA	NA	NA
Cre06.g271150.t1.1	NA	NA	NA	NA	0.14366	NA	NA	NA	NA
Cre06.g271200.t1.2	0.0591113	0.0213935	0.0245589	0.0346484	0.0215394	3.18676	NA	NA	NA
Cre06.g271450.t1.1	NA	NA	NA	NA	NA	0.47079	NA	NA	NA
Cre06.g271700.t1.1	0.0211425	0.0134761	0.0199341	0.0430222	0.0273021	0.0155401	0.0280841	0.0401479	0.0320663
Cre06.g271850.t1.2	0.00915311	NA	NA	NA	NA	0.0519506	NA	NA	NA
Cre06.g271900.t1.2	NA	0.0348051	NA	NA	0.19474	NA	NA	NA	NA
Cre06.g271950.t1.2	NA	0.095275	NA	NA	NA	NA	NA	NA	NA
Cre06.g272050.t1.2	0.229554	0.121633	0.181896	0.213128	0.180206	0.122332	0.303172	0.352575	1.94519
Cre06.g272250.t1.1	0.0243942	0.0208588	0.0283584	0.0238508	NA	NA	NA	NA	NA
Cre06.g272350.t1.2	NA	NA	NA	NA	0.122388	NA	NA	NA	NA
Cre06.g272500.t1.2	0.0343276	0.0138701	0.0224725	0.0354278	0.0249852	0.0494711	NA	NA	NA
Cre06.g272650.t1.2	2.68397	1.33436	2.35733	3.67801	1.78844	1.13247	1.11281	1.05626	1.26986
Cre06.g272800.t1.2	1.19013	0.600159	1.30561	1.51648	0.738003	0.577321	1.6279	1.79661	1.64613
Cre06.g272850.t1.2	0.69871	0.277692	0.598774	0.522485	0.461303	0.735164	0.270111	0.285366	0.270168
Cre06.g272900.t1.2	0.175101	0.0761958	0.126984	0.149228	0.0806624	0.0994821	0.261703	0.280175	0.226622
Cre06.g272950.t1.1	0.617305	0.666841	0.521393	1.30009	1.14879	1.00998	1.35563	1.39442	1.37247
Cre06.g273000.t1.2	0.178756	0.0790627	0.184744	0.257879	0.114909	0.0874543	0.0750612	0.0811677	0.0722952
Cre06.g273050.t1.2	0.0473179	0.0117399	0.0900673	0.045899	0.0209644	0.0210876	NA	NA	0.0112351
Cre06.g273100.t1.1	NA	0.0541113	NA	NA	NA	NA	NA	NA	NA
Cre06.g273300.t1.2	0.144837	0.0704178	0.0897798	0.158782	0.114161	0.100721	0.144382	0.1411	0.135658
Cre06.g273413.t1.1	0.0963569	0.0332052	0.0623677	0.0875013	0.053426	0.071755	0.0265326	0.0259088	0.0106288
Cre06.g273450.t1.1	0.00492454	0.0156494	0.0181073	NA	NA	NA	0.0203434	NA	NA
Cre06.g273500.t1.2	0.0959856	0.0381427	0.0425178	NA	0.0677287	0.0416494	NA	NA	NA
Cre06.g273500.t2.1	NA	NA	NA	0.0839146	NA	NA	0.043474	0.0578032	0.0568748
Cre06.g273550.t1.2	0.0224464	0.014391	0.0217766	0.036042	0.0410941	0.0137702	NA	NA	NA
Cre06.g273600.t1.2	0.674777	0.251431	0.420369	0.666357	0.424553	0.448948	0.351453	0.410431	0.253013
Cre06.g273700.t1.2	0.250779	0.149832	0.21641	0.302707	0.131839	0.202917	0.176409	0.309675	0.200774
Cre06.g273750.t1.1	0.0903551	0.040786	0.0702234	0.109439	0.0497815	0.0639504	0.0448059	0.0382191	0.052737
Cre06.g274050.t1.1	0.00311274	0.0307757	NA	NA	NA	NA	NA	NA	NA
Cre06.g274400.t1.2	NA	NA	NA	NA	NA	0.0128909	NA	NA	NA
Cre06.g274500.t1.2	NA	NA	NA	NA	0.00591925	NA	0.0196938	NA	NA
Cre06.g274550.t1.1	NA	NA	0.0156333	NA	NA	NA	NA	NA	NA
Cre06.g274650.t1.1	0.105517	0.0429681	0.0725981	0.15457	0.109905	0.0864105	0.0331288	0.0368241	0.0317143
Cre06.g274700.t1.1	NA	0.00769136	0.0486736	NA	0.0154027	0.0204866	NA	NA	NA
Cre06.g275050.t1.1	0.108288	0.0926586	0.104616	0.238568	NA	0.0890601	0.0416157	0.0605125	NA
Cre06.g275100.t1.2	0.154145	0.0928397	0.0917238	0.314103	0.2028	0.153311	0.198923	0.181562	0.155697
Cre06.g275150.t1.2	NA	NA	NA	NA	NA	NA	0.0777469	0.0381672	0.0360953
Cre06.g275300.t1.2	0.0273099	NA	0.00329119	NA	NA	0.0232787	NA	0.358959	0.138652
Cre06.g275450.t1.1	NA	NA	NA	NA	0.0189662	NA	NA	NA	NA
Cre06.g275650.t1.2	0.0797683	0.0430445	0.0611685	0.0759029	0.0851067	0.0565318	0.138098	0.188095	0.181746
Cre06.g275900.t1.2	0.248532	0.148564	0.284353	0.223885	0.121894	0.103793	0.295257	0.315954	0.330607
Cre06.g275950.t1.1	NA	NA	0.0904478	NA	NA	NA	NA	NA	NA
Cre06.g276001.t1.1	0.191566	0.097612	0.138799	0.30026	0.104429	0.158917	NA	NA	NA
Cre06.g276150.t1.2	0.088621	NA	0.0500717	NA	NA	NA	NA	NA	NA
Cre06.g276700.t1.2	0.0861965	0.0338538	0.127609	0.078003	NA	NA	NA	NA	0.0337021
Cre06.g277050.t1.1	NA	NA	NA	NA	NA	0.00886905	NA	NA	NA
Cre06.g277100.t1.2	NA	NA	NA	0.0525964	NA	NA	NA	NA	NA
Cre06.g277200.t1.2	0.0472718	0.0472008	NA	NA	0.0377665	NA	NA	NA	NA
Cre06.g277300.t1.1	0.182569	NA	NA	NA	NA	NA	NA	NA	NA
Cre06.g278087.t1.1	0.141071	0.0690587	0.129935	0.112538	0.0675477	0.0635714	0.055328	0.0909307	0.0628307
Cre06.g278090.t1.1	NA	1.85948	NA	NA	NA	2.2632	NA	NA	NA
Cre06.g278091.t1.1	NA	NA	NA	NA	0.00642329	NA	NA	NA	NA
Cre06.g278095.t2.1	NA	NA	NA	NA	NA	NA	NA	NA	0.0520168
Cre06.g278097.t1.1	0.0647765	0.0329794	0.0417296	0.0964175	0.0561586	0.0393631	0.0267156	0.0259251	0.0164532
Cre06.g278098.t1.1	0.0220882	0.041835	0.0361632	0.0657614	0.0443197	0.0355638	NA	NA	NA
Cre06.g278101.t1.1	NA	NA	NA	NA	0.310025	NA	0.00803688	NA	NA
Cre06.g278103.t1.1	0.0358096	0.0352648	0.0333448	0.0806396	0.0374727	0.0197358	NA	NA	NA
Cre06.g278116.t1.1	NA	0.100798	NA	NA	0.131005	NA	NA	NA	NA
Cre06.g278117.t1.1	0.191495	0.038453	0.0458811	0.0487271	0.0376627	0.0321348	0.0155702	0.0214264	0.0260494
Cre06.g278122.t1.1	NA	NA	NA	NA	NA	NA	0.0154396	NA	0.014058
Cre06.g278125.t1.1	0.0613289	0.0278661	0.0413248	0.068504	0.0433126	0.0433477	0.0500704	0.0476124	0.0548974
Cre06.g278131.t1.1	NA	NA	NA	NA	NA	NA	NA	0.0610373	0.0532096
Cre06.g278135.t1.1	2.02362	0.875203	1.65498	1.95883	1.38344	1.62151	1.17636	1.15099	1.06892
Cre06.g278139.t1.1	0.571285	0.356101	0.491886	1.05295	0.615704	0.429423	0.0844121	0.0939594	0.0971522
Cre06.g278142.t1.1	0.212298	0.101516	0.135087	NA	NA	0.111754	NA	NA	NA
Cre06.g278143.t1.1	NA	NA	NA	0.0596379	NA	NA	NA	NA	NA
Cre06.g278145.t1.1	NA	0.0174453	NA	NA	NA	0.0464567	NA	NA	NA
Cre06.g278147.t1.1	NA	NA	NA	NA	0.0119323	0.0238722	NA	NA	NA
Cre06.g278148.t1.1	0.140765	0.0951833	0.121593	0.246002	0.124204	0.0884951	0.485232	0.407042	0.302044
Cre06.g278150.t1.1	0.0570668	NA	0.0307678	NA	NA	NA	NA	NA	NA
Cre06.g278154.t1.1	0.0285818	0.010349	0.0421475	NA	NA	0.018637	0.017881	0.0363968	NA
Cre06.g278157.t1.1	NA	NA	NA	0.060942	NA	NA	0.0480145	0.0507455	0.0456131
Cre06.g278162.t1.1	0.194947	0.14526	0.137324	0.212089	0.107484	0.100048	NA	NA	NA
Cre06.g278163.t1.1	0.104579	0.0379069	0.0656853	0.187709	0.0573736	0.0734005	0.0689382	0.0783103	0.0550493
Cre06.g278165.t1.1	0.09129	0.0480301	0.0721437	NA	0.0877006	0.0684727	NA	NA	NA
Cre06.g278167.t1.1	0.106728	NA	NA	0.102868	NA	NA	NA	NA	NA
Cre06.g278168.t1.1	0.0614436	0.0130624	0.0337997	0.0507183	0.00685849	0.0214514	0.0349411	NA	NA
Cre06.g278169.t1.1	0.0483245	0.0345258	0.0450935	0.0338069	0.0181694	0.0347984	0.0105657	0.00828604	0.0125833
Cre06.g278170.t1.1	0.137221	0.103333	0.118874	0.0896602	0.131739	0.0697771	NA	NA	0.00505326
Cre06.g278172.t1.1	0.0606066	0.00468221	0.0416567	0.565305	0.0359166	0.582548	NA	NA	NA
Cre06.g278173.t1.1	NA	NA	NA	NA	NA	NA	0.00525793	NA	NA
Cre06.g278174.t1.1	NA	NA	NA	NA	NA	NA	0.0664415	0.0757351	NA
Cre06.g278175.t1.1	NA	NA	NA	NA	NA	0.022085	NA	NA	NA
Cre06.g278179.t1.1	NA	NA	NA	NA	NA	NA	0.0887121	0.0106464	NA
Cre06.g278183.t1.1	NA	0.0231675	NA	0.0179323	0.316893	0.00581117	NA	NA	NA
Cre06.g278185.t1.1	0.258351	0.0942638	0.184943	0.636173	0.162813	0.120768	0.407876	0.477309	0.392582
[truncated: 3,557 more rows]
