# Supplementary material for: Proteomics and constraint-based modelling reveal enzyme kinetic properties of Chlamydomonas reinhardtii on a genome scale
Source: Nat Commun. 2023 Aug 8;14:4781. doi: 10.1038/s41467-023-40498-1 (PMC10409818; doi:10.1038/s41467-023-40498-1)
Supplement: Supplementary file 5 — Supplementary Data 2 [file 41467_2023_40498_MOESM5_ESM.xlsx]

## Sheet: Supplementary Data 2
Table S2: Reaction wise kapp values calculated from NIDLE [s^-1]. Reaction Ids from iCre1355 (19) have been added a suffic "_f", "_b" if a reversible reaction was split forward and backward reaction.
Rxns	JGIgeneID	UniprotgeneID	ECNumber	control	highcell	highsalt	hightemp	noshaking	UVM4	Stop1	Stop2	dark	kappmax
ASNTL	Cre03.g193800.t1.1	A0A2K3DYJ4	6.1.1.22	1.29328	0.23636	0.438585	0.270255	0.401484	0.78096	0.992672	0.777301	0.294483	1.29328
ASPTL	Cre06.g279150.t1.2	A8J1X8	6.1.1.12	1.5033	0.240417	0.449197	0.312575	0.515248	0.741019	0.886874	0.806741	0.348215	1.5033
ALATL	Cre02.g143200.t1.1	A0A2K3E3Y9	6.1.1.7	3.80341	0.787333	1.35401	1.1818	1.52002	2.47759	2.10987	2.73424	1.10631	3.80341
ASNTAH	( Cre17.g747297.t1.1 or Cre02.g076600.t1.2 )	( A0A2K3CS54 or A0A2K3E085 )	3.1.1.29	0	0	0	0	1.21309e-07	NaN	NaN	NaN	0	1.21309e-07
ASPS	( Cre01.g004300.t1.2 or Cre07.g321050.t1.1 )	( A8JG07 or A0A2K3DJ19 )	6.3.5.4	3.36096	0.383218	0.717115	0.774976	1.02969	1.34846	3.32253	2.66727	0.891065	3.36096
UDPACGLP_f	( Cre07.g345300.t1.1 or Cre16.g696000.t1.2 or Cre14.g621751.t1.1 )	( A0A2K3DKW5 or A0A2K3CS95 or A0A2K3CY14 )	2.7.7.23	1.68145	NaN	NaN	NaN	NaN	0.299129	NaN	0.208237	NaN	1.68145
ACGAM6PSi	Cre12.g560200.t1.2	A8JHQ6	2.3.1.4	NaN	NaN	NaN	NaN	NaN	26.753	NaN	14.8427	NaN	26.753
AOTA_f	Cre06.g278163.t1.1	A8J933	2.6.1.11	2.85957	0.612141	0.580186	0.891118	1.02772	3.69514	2.99948	4.13356	0.856542	4.13356
GACT_f	Cre16.g694850.t1.2	A0A2K3CSB8	2.3.1.35	1.14977	0.198884	0.361305	0.285184	0.487744	2.5274	2.66247	2.62761	0.209211	2.66247
PROOR_f	( Cre01.g036850.t1.2 or Cre16.g648350.t1.1 )	( A0A2K3E796 or A0A2K3CSN7 )	1.5.5.2	2.33666e-07	1.25887e-07	NaN	6.5636e-07	7.92572e-08	1.20036e-06	8.74092e-07	9.83522e-07	8.05185e-08	1.20036e-06
AGGPR	Cre03.g146187.t1.1	A8J2X6	1.2.1.38	0.96717	0.172778	0.284533	0.253463	0.385444	2.05511	1.99534	1.9613	0.211083	2.05511
AGK	( Cre01.g015000.t1.2 or Cre17.g705700.t1.2 )	( A8HPI1 or A0A2K3CP88 )	2.7.2.8	1.53826	0.278169	NaN	0.343382	0.730516	1.43188	1.31966	1.36227	0.349744	1.53826
ARGT	Cre03.g143887.t1.1	A0A2K3DV46	6.1.1.19	2.5045	0.385368	0.778273	0.453018	0.669194	2.36879	2.71473	2.27848	0.520683	2.71473
G5DH	Cre03.g146527.t1.1	A0A2K3DVH9	1.2.1.41	1.5825	0.230071	0.519561	0.269569	0.535958	1.64525	1.38796	1.46845	0.281457	1.64525
NOS	Cre09.g400550.t1.2	A0A2K3DCU4	1.14.13.39	NaN	NaN	NaN	NaN	2.62148e-07	NaN	NaN	NaN	NaN	2.62148e-07
NOS1	Cre09.g400550.t1.2	A0A2K3DCU4	1.14.13.39	NaN	NaN	NaN	NaN	2.62148e-07	NaN	NaN	NaN	NaN	2.62148e-07
P5CR	Cre03.g154550.t1.1	A8J7M2	1.5.1.2	1.55136	0.2396	0.134641	0.192775	0.556158	1.11885	0.936925	0.931036	0.306442	1.55136
PROTL	( Cre09.g406200.t1.2 or Cre10.g429100.t1.2 )	( A0A2K3DFA0 or A0A2K3D9Q8 )	6.1.1.15	0.472439	NaN	NaN	NaN	NaN	0.475367	NaN	0.461703	NaN	0.475367
ARGSL_f	Cre01.g021251.t1.1	A0A2K3E625	4.3.2.1	2.35215	0.422875	0.796046	0.636237	1.06802	0.319459	0.250481	0.293253	0.50402	2.35215
OCTm_f	Cre12.g489700.t1.2	A8ILJ9	2.1.3.3	3.15068	0.677593	0.909777	0.715606	1.42071	3.70333	3.62309	2.85931	0.744214	3.70333
ARGSS	Cre09.g416050.t1.2	A8J506	6.3.4.5	0.747308	0.102357	0.204597	0.133223	0.230832	0.607074	0.498417	0.609584	0.129438	0.747308
GLU5K	Cre17.g705850.t1.2	A0A2K3CPA9	2.7.2.11	1.42805	0.216044	NaN	0.276265	NaN	18.7543	NaN	15.5184	NaN	18.7543
GDPMANNE2_f	Cre01.g019250.t1.2	A8HPS2	5.1.3.18	0	0	0	0	0	0	0	1.46512e-08	0	1.46512e-08
DHPD_f	Cre02.g097000.t1.2	A0A2K3E1X8	3.5.2.2	NaN	2.63212e-09	1.07711e-07	0	4.796e-09	NaN	NaN	NaN	1.13288e-07	1.13288e-07
BUPN	Cre01.g022650.t1.2	A8HPY4	3.5.1.6	0	6.05459e-09	4.62031e-08	0	2.9902e-08	NaN	NaN	NaN	4.64165e-08	4.64165e-08
CMS_f	Cre16.g679669.t1.1	A8JAC5	2.7.7.60	2.22185	0.728589	5.30873	0.112298	1.2395	4.78323	NaN	37.5575	4.74848e-07	37.5575
DXRI_f	Cre12.g546050.t1.2	A0A2K3D6J2	1.1.1.267	3.79972	0.753067	1.4783	0.983798	1.07109	3.87371	3.03585	2.88612	1.28968e-06	3.87371
GGDR_f	Cre01.g050950.t1.2	A8HNE8	1.3.1.-	0.12759	0.0242664	0.0538128	0.0263958	0.0628872	0.139843	0.118046	0.0928523	0	0.139843
HDS_f	Cre12.g490350.t1.1	A8ILN4	1.17.4.3	1.26723	0.240025	0.552541	0.29686	0.361284	0.208711	0.770276	0.164656	5.28008e-07	1.26723
MCS_f	Cre12.g503550.t1.2	A8IJL3	4.6.1.12	1.50797	0.278155	0.351286	0.323487	0.578079	3.67886	2.09337	3.61048	4.6804e-07	3.67886
CMK	Cre02.g145050.t1.2	A8J0V1	2.7.1.148	0.594659	0.407051	0.810553	0.479337	1.22891	5.30999	4.34575	4.0631	9.6323e-07	5.30999
DXS	Cre07.g356350.t1.1	O81954	2.2.1.7	2.34852	0.371678	0.864492	0.870941	0.728866	1.41806	1.09611	1.53705	9.85611e-07	2.34852
FPPS	Cre03.g207700.t1.1	A8IX41	2.5.1.10	2.56909e-08	0	0	0	0	0	0	0	0	2.56909e-08
FPPSh	Cre03.g207700.t1.1	A8IX41	2.5.1.10	0.597752	0.0817092	0.154443	0.172565	0.176825	0.522539	0.562577	0.552548	8.43751e-08	0.597752
GGPS	( Cre12.g484200.t1.2 or Cre12.g511700.t1.2 )	( A8JHU6 or A8IKV5 )	2.5.1.29	NaN	NaN	NaN	NaN	NaN	2.10998	1.41714	0.932431	NaN	2.10998
GPPSh	( Cre12.g484200.t1.2 or Cre12.g511700.t1.2 )	( A8JHU6 or A8IKV5 )	2.5.1.29	NaN	NaN	NaN	NaN	NaN	2.10998	1.41714	0.932431	NaN	2.10998
IDS1	Cre08.g372950.t1.2	A8JEV9	1.17.1.2	1.6325	0.379287	0.586846	0.430433	0.730293	1.3763	1.36838	1.26707	8.58307e-07	1.6325
IDS2	Cre08.g372950.t1.2	A8JEV9	1.17.1.2	0.544166	0.126429	0.195615	0.143478	0.243431	0.458767	0.456126	0.422355	0	0.544166
MSBQMT	( Cre14.g625450.t1.2 or Cre14.g625450.t2.1 )	( Q6VPQ2 or A0A2K3CYA6 )	2.1.1.295	8.36917e-08	0	1.88712e-07	NaN	1.65593e-07	2.94262e-07	0	0	7.23103e-07	7.23103e-07
3OACOAR	( Cre03.g172000.t1.2 or Cre03.g213313.t1.1 or Cre01.g047600.t1.2 )	( Q84X75 or A8JBX4 or A8HN44 )	1.1.1.-;1.1.1.100	1.22012	NaN	NaN	NaN	NaN	1.22525	NaN	1.23125	NaN	1.23125
3OACOAS	( Cre17.g722150.t1.2 or Cre07.g318500.t1.1 or Cre04.g228150.t1.2 or Cre07.g320550.t1.2 or Cre07.g319600.t1.2 )	( A0A2K3CQF4 or A0A2K3DIV9 or A0A2K3DUT5 or A0A2K3DJ08 or A0A2K3DIY4 )	2.3.1.-	2.69549	0.473925	0.824983	1.12274	0.84356	16.5957	12.5345	12.934	0.43918	16.5957
COA1819ZD9DS	( Cre13.g574800.t1.2 or Cre13.g574800.t2.1 or Cre13.g586550.t1.2 or Cre16.g659250.t1.2 or Cre16.g659300.t1.1 or Cre16.g659350.t1.2 )	( A8HT22 or A8HUL5 or A8J8L1 or A8J8L2 or A8J8L3 )	1.14.19.1	4.41931	NaN	NaN	NaN	2.39717	23.3098	19.6625	7.59352	1.30918	23.3098
ECOAR	Cre14.g615050.t1.2	A0A2K3CXI8	1.3.1.-;1.3.1.38	1.30265	0.349437	0.645348	0.14152	0.307275	0.570831	0.481482	0.907661	0.0393359	1.30265
FACOAE160	( Cre01.g037350.t1.1 or Cre16.g683350.t1.2 )	( A0A2K3E750 or A0A2K3CUX0 )	3.1.2.2	3.87099	2.75452	NaN	8.62004	12.9099	84.2409	98.068	NaN	1.41914	98.068
FACOAE180	( Cre01.g037350.t1.1 or Cre16.g683350.t1.2 )	( A0A2K3E750 or A0A2K3CUX0 )	3.1.2.2	0.550533	0.391748	NaN	1.22594	0	0	0	NaN	0.201828	1.22594
FACOAE1819Z	( Cre01.g037350.t1.1 or Cre16.g683350.t1.2 )	( A0A2K3E750 or A0A2K3CUX0 )	3.1.2.2	1.98245	1.41067	NaN	4.41457	5.78833	37.7705	43.9701	NaN	0.726776	43.9701
AMAOTr_f	Cre06.g277200.t1.2	A0A2K3DNQ7	2.6.1.62	0.000135093	NaN	NaN	2.8909e-05	NaN	NaN	NaN	NaN	1.44856e-05	0.000135093
OGMEACPR	( Cre03.g172000.t1.2 or Cre03.g213313.t1.1 or Cre01.g047600.t1.2 )	( Q84X75 or A8JBX4 or A8HN44 )	1.1.1.100	0.00189448	NaN	NaN	NaN	NaN	0.000899748	NaN	0.000929356	NaN	0.00189448
EGMEACPR	Cre06.g294950.t1.1	A0A2K3DQI2	1.3.1.10	1.51617e-05	2.08291e-06	9.31208e-06	4.18944e-06	5.57481e-06	1.13417e-05	4.97722e-06	6.40685e-06	2.63424e-06	1.51617e-05
OPMEACPR	( Cre03.g172000.t1.2 or Cre03.g213313.t1.1 or Cre01.g047600.t1.2 )	( Q84X75 or A8JBX4 or A8HN44 )	1.1.1.100	0.00189448	NaN	NaN	NaN	NaN	0.000899748	NaN	0.000929356	NaN	0.00189448
EPMEACPR	Cre06.g294950.t1.1	A0A2K3DQI2	1.3.1.10	1.51617e-05	2.08291e-06	9.31208e-06	4.18944e-06	5.57481e-06	1.13417e-05	4.97722e-06	6.40685e-06	2.63424e-06	1.51617e-05
BTS5	Cre06.g261150.t1.2	A0A2K3DMR7	2.8.1.6	0.000133014	1.03953e-05	NaN	NaN	3.53381e-05	5.43167e-05	7.37937e-05	0.000131079	NaN	0.000133014
HBCHL_f	( Cre16.g695050.t1.2 or Cre02.g091850.t1.2 )	( A0A2K3CS97 or A0A2K3E1B3 )	4.2.1.17;5.3.3.8	7.08441	1.22019	2.38173	NaN	NaN	4.69088	4.66463	4.44999	NaN	7.08441
HBCO_nadp_f	Cre12.g534350.t1.2	A0A2K3D509	1.1.1.157	78.1924	1.55111	12.9675	8.43033	14.2513	NaN	NaN	NaN	6.86737	78.1924
SSNOm	Cre08.g381702.t1.1	A0A2K3DI27	1.2.1.24	0	0	NaN	1.79386e-07	0	0	0	0	0	1.79386e-07
GAPDH_nadp_hi	Cre01.g010900.t1.2	A8HP84	1.2.1.13	4.65387	8.47591	14.1773	11.3082	11.4528	0	0	0.512215	0	14.1773
PPDKh	( Cre10.g424750.t1.2 or Cre17.g734548.t1.1 )	( A0A2K3D9E6 or A0A2K3CR97 )	2.7.9.1	2.94008	0.484321	0.789065	NaN	NaN	2.0504	1.86223	1.91326	0	2.94008
PRUK	Cre12.g554800.t1.2	A8IYP4	2.7.1.19	9.79065e-09	8.11669e-09	1.79414e-08	1.54114e-08	2.96431	6.59522e-09	2.99375	4.24313	0	4.24313
SBP	Cre03.g185550.t1.2	A0A2K3DY10	3.1.3.37	32.1839	11.3037	17.2862	14.4713	14.1576	11.4959	3.64934	6.00454	0	32.1839
LCYA_f	Cre08.g358538.t1.1	Q4VKB6	1.14.-.-	0.00228001	NaN	0.00054896	NaN	0.000641089	NaN	NaN	NaN	0	0.00228001
LCYB_f	Cre08.g358538.t1.1	Q4VKB6	1.14.-.-	0.00262734	NaN	0.000632589	NaN	0.000738752	NaN	NaN	NaN	0	0.00262734
LCYD_f	( Cre06.g267600.t1.2 or Cre06.g267600.t2.1 )	( A8HWI0 )	1.14.-.-	NaN	NaN	NaN	NaN	0.00073583	NaN	NaN	NaN	NaN	0.00073583
LCYG_f	Cre08.g358538.t1.1	Q4VKB6	1.14.-.-	0.00262734	NaN	0.000632589	NaN	0.000738752	NaN	NaN	NaN	0	0.00262734
NOR_f	Cre07.g314150.t1.2	A8I647	1.14.99.30	0.0013049	0.000246795	0.000655522	0.000843278	0.000521138	0.000508976	0.000157001	0.00115054	0	0.0013049
PDS1_f	Cre12.g509650.t1.2	Q6J213	1.14.99.-	0.00067827	9.72027e-05	0.000315702	0.000416247	0.000168856	0.000547488	0.000448551	0.000439741	0	0.00067827
PDS2_f	Cre12.g509650.t1.2	Q6J213	1.14.99.-	0.00067827	9.72027e-05	0.000315661	0.000416247	0.000168856	0.000547488	0.000448551	0.000439741	1.50227e-08	0.00067827
ZDS_f	Cre07.g314150.t1.2	A8I647	1.14.99.30	0.0013049	0.000246795	0.000655606	0.000843278	0.000521138	0.000508976	0.000157005	0.00115054	0	0.0013049
TCZCARI_f	Cre19.g750247.t1.1	A0A2K3CNC7	5.2.1.12	0	0	NaN	NaN	0	0	0	0	1.85358e-08	1.85358e-08
PSY	Cre02.g095092.t1.1	Q6J214	2.5.1.32	0.00225219	0.000184579	NaN	NaN	0.000522928	NaN	NaN	0.00814521	0	0.00814521
CY_focytb5_c_f	( Cre16.g659350.t1.2 or Cre16.g659300.t1.1 or Cre13.g574800.t1.2 or Cre13.g574800.t2.1 or Cre13.g586550.t1.2 or Cre16.g659250.t1.2 )	( A8J8L3 or A8J8L2 or A8HT22 or A8HUL5 or A8J8L1 )		8.83863	NaN	NaN	NaN	4.79434	46.6197	39.325	15.187	2.61836	46.6197
MERCPPYRST_f	Cre13.g607050.t1.2	A0A2K3D1J4	2.8.1.2	6.46139e-05	7.93283e-06	1.2403e-05	3.42201e-05	2.76451e-05	0.000304341	0.000228142	0.000226309	9.84937e-06	0.000304341
CYSTBL	Cre16.g669550.t1.2	A0A2K3CUB3	4.4.1.8	1.02524	0.218054	0.330315	0.203895	0.467204	4.59115	3.28368	3.31831	0.196738	4.59115
CYSTL	( Cre03.g169850.t1.2 or Cre01.g069472.t1.1 )	( A0A2K3DWZ7 or A0A2K3E8I8 )	6.1.1.16	NaN	NaN	NaN	NaN	NaN	3.40643	2.13774	2.45963	NaN	3.40643
SAT	( Cre17.g713850.t1.1 or Cre10.g466750.t1.1 or Cre10.g466750.t2.1 )	( A8JDD3 or Q8LPN9 )	2.3.1.30	3.62955e-07	NaN	NaN	4.78416e-07	NaN	NaN	NaN	NaN	NaN	4.78416e-07
ECOAH2m_f	Cre10.g463150.t1.1	A0A2K3DC00	4.2.1.17	73.2489	13.3299	6.6298	10.5438	12.2445	NaN	NaN	NaN	16.8255	73.2489
ECOAH3m_f	Cre10.g463150.t1.1	A0A2K3DC00	4.2.1.17	73.2489	13.3299	6.6298	10.5438	12.2445	NaN	NaN	NaN	16.8255	73.2489
ECOAH4m_f	Cre10.g463150.t1.1	A0A2K3DC00	4.2.1.17	73.2489	13.3299	6.6298	10.5438	12.2445	NaN	NaN	NaN	16.8255	73.2489
ECOAH5m_f	Cre10.g463150.t1.1	A0A2K3DC00	4.2.1.17	73.2489	13.3299	6.6298	10.5438	12.2445	NaN	NaN	NaN	16.8255	73.2489
ECOAH6m_f	Cre10.g463150.t1.1	A0A2K3DC00	4.2.1.17	73.2489	13.3299	6.6298	10.5438	12.2445	NaN	NaN	NaN	16.8255	73.2489
ECOAH7m_f	Cre10.g463150.t1.1	A0A2K3DC00	4.2.1.17	73.2489	13.3299	6.6298	10.5438	12.2445	NaN	NaN	NaN	16.8255	73.2489
HACD2m_f	( Cre16.g695050.t1.2 or Cre06.g308100.t1.2 )	( A0A2K3CS97 or A0A2K3DRF6 )	1.1.1.35	6.62727	1.14146	2.22804	1.52707	2.32086	4.38819	4.36363	4.16285	1.73965	6.62727
HACD3m_f	( Cre16.g695050.t1.2 or Cre06.g308100.t1.2 )	( A0A2K3CS97 or A0A2K3DRF6 )	1.1.1.35	6.62727	1.14146	2.22804	1.52707	2.32086	4.38819	4.36363	4.16285	1.73965	6.62727
HACD4m_f	( Cre16.g695050.t1.2 or Cre06.g308100.t1.2 )	( A0A2K3CS97 or A0A2K3DRF6 )	1.1.1.35	6.62727	1.14146	2.22804	1.52707	2.32086	4.38819	4.36363	4.16285	1.73965	6.62727
HACD5m_f	( Cre16.g695050.t1.2 or Cre06.g308100.t1.2 )	( A0A2K3CS97 or A0A2K3DRF6 )	1.1.1.35	6.62727	1.14146	2.22804	1.52707	2.32086	4.38819	4.36363	4.16285	1.73965	6.62727
HACD6m_f	( Cre16.g695050.t1.2 or Cre06.g308100.t1.2 )	( A0A2K3CS97 or A0A2K3DRF6 )	1.1.1.35	6.62727	1.14146	2.22804	1.52707	2.32086	4.38819	4.36363	4.16285	1.73965	6.62727
HACD7m_f	( Cre16.g695050.t1.2 or Cre06.g308100.t1.2 )	( A0A2K3CS97 or A0A2K3DRF6 )	1.1.1.35	6.62727	1.14146	2.22804	1.52707	2.32086	4.38819	4.36363	4.16285	1.73965	6.62727
ACACT2m	Cre17.g723650.t1.2	A8J6J6	2.3.1.16	6.11194	0.805717	0.953273	1.17193	2.28975	4.12324	4.07917	4.76184	1.37651	6.11194
ACACT3m	Cre17.g723650.t1.2	A8J6J6	2.3.1.16	6.11194	0.805717	0.953273	1.17193	2.28975	4.12324	4.07917	4.76184	1.37651	6.11194
ACACT4m	Cre17.g723650.t1.2	A8J6J6	2.3.1.16	6.11194	0.805717	0.953273	1.17193	2.28975	4.12324	4.07917	4.76184	1.37651	6.11194
ACACT5m	Cre17.g723650.t1.2	A8J6J6	2.3.1.16	6.11194	0.805717	0.953273	1.17193	2.28975	4.12324	4.07917	4.76184	1.37651	6.11194
ACACT6m	Cre17.g723650.t1.2	A8J6J6	2.3.1.16	6.11194	0.805717	0.953273	1.17193	2.28975	4.12324	4.07917	4.76184	1.37651	6.11194
ACACT7m	Cre17.g723650.t1.2	A8J6J6	2.3.1.16	6.11194	0.805717	0.953273	1.17193	2.28975	4.12324	4.07917	4.76184	1.37651	6.11194
ACOAR2m	Cre14.g615050.t1.2	A0A2K3CXI8	1.3.1.38	2.43213	0.652423	1.20491	0.264228	0.636451	1.18235	0.997285	1.88002	0.0734429	2.43213
ACOAR3m	Cre14.g615050.t1.2	A0A2K3CXI8	1.3.1.38	2.43213	0.652423	1.20491	0.264228	0.636451	1.18235	0.997285	1.88002	0.0734429	2.43213
ACOAR4m	Cre14.g615050.t1.2	A0A2K3CXI8	1.3.1.38	2.43213	0.652423	1.20491	0.264228	0.636451	1.18235	0.997285	1.88002	0.0734429	2.43213
ACOAR5m	Cre14.g615050.t1.2	A0A2K3CXI8	1.3.1.38	2.43213	0.652423	1.20491	0.264228	0.636451	1.18235	0.997285	1.88002	0.0734429	2.43213
ACOAR6m	Cre14.g615050.t1.2	A0A2K3CXI8	1.3.1.38	2.43213	0.652423	1.20491	0.264228	0.636451	1.18235	0.997285	1.88002	0.0734429	2.43213
ACOAR7m	Cre14.g615050.t1.2	A0A2K3CXI8	1.3.1.38	2.43213	0.652423	1.20491	0.264228	0.636451	1.18235	0.997285	1.88002	0.0734429	2.43213
ACACT1_f	Cre02.g146050.t1.2	A0A2K3E3R4	2.3.1.9	1.08723e-07	0	0	0	0	0	0	0	0	1.08723e-07
ACACT3_f	Cre17.g723650.t1.2	A8J6J6	2.3.1.16	1.59691e-08	0	0	0	0	0	0	0	0	1.59691e-08
ACACT4_f	Cre17.g723650.t1.2	A8J6J6	2.3.1.16	1.59691e-08	0	0	0	0	0	0	0	0	1.59691e-08
ACACT5_f	Cre17.g723650.t1.2	A8J6J6	2.3.1.16	1.59691e-08	0	0	0	0	0	0	0	0	1.59691e-08
ACACT6_f	Cre17.g723650.t1.2	A8J6J6	2.3.1.16	1.59691e-08	0	0	0	0	0	0	0	0	1.59691e-08
ACACT7_f	Cre17.g723650.t1.2	A8J6J6	2.3.1.16	1.59691e-08	0	0	0	0	0	0	0	0	1.59691e-08
HACD1_f	( Cre16.g695050.t1.2 or Cre06.g308100.t1.2 )	( A0A2K3CS97 or A0A2K3DRF6 )	1.1.1.35	1.73155e-08	0	0	0	0	0	0	0	0	1.73155e-08
HACD2_f	( Cre16.g695050.t1.2 or Cre06.g308100.t1.2 )	( A0A2K3CS97 or A0A2K3DRF6 )	1.1.1.35	1.73155e-08	0	0	0	0	0	0	0	0	1.73155e-08
HACD3_f	( Cre16.g695050.t1.2 or Cre06.g308100.t1.2 )	( A0A2K3CS97 or A0A2K3DRF6 )	1.1.1.35	1.73155e-08	0	0	0	0	0	0	0	0	1.73155e-08
HACD4_f	( Cre16.g695050.t1.2 or Cre06.g308100.t1.2 )	( A0A2K3CS97 or A0A2K3DRF6 )	1.1.1.35	1.73155e-08	0	0	0	0	0	0	0	0	1.73155e-08
HACD5_f	( Cre16.g695050.t1.2 or Cre06.g308100.t1.2 )	( A0A2K3CS97 or A0A2K3DRF6 )	1.1.1.35	1.73155e-08	0	0	0	0	0	0	0	0	1.73155e-08
HACD6_f	( Cre16.g695050.t1.2 or Cre06.g308100.t1.2 )	( A0A2K3CS97 or A0A2K3DRF6 )	1.1.1.35	1.73155e-08	0	0	0	0	0	0	0	0	1.73155e-08
HACD7_f	( Cre16.g695050.t1.2 or Cre06.g308100.t1.2 )	( A0A2K3CS97 or A0A2K3DRF6 )	1.1.1.35	1.73155e-08	1.6403e-08	0	0	0	0	0	0	0	1.73155e-08
MPPM_f	( Cre03.g144707.t1.1 or Cre14.g626900.t1.2 )	( A0A2K3DV69 or A0A2K3CYC9 )	5.4.2.8	6.05753	0.447869	NaN	NaN	2.16608	5.65866	NaN	5.7687	2.7499	6.05753
BFBPh	Cre12.g510650.t1.2	A8IKQ0	3.1.3.11;3.1.3.37	0	0	0	0	0	0	0	0	2.50896	2.50896
GAMPG	Cre16.g672800.t1.2	A8J3F9	2.7.7.13	9.83914	0.487057	0.800559	0.598335	4.31338	6.56913	4.45728	8.76309	3.1173	9.83914
UG4E_f	( Cre09.g401022.t1.2 or Cre04.g214502.t1.1 )	( A0A2K3DCT2 or A8J9S9 )	5.1.3.2	9.18106	2.70856	3.60698	3.33328	3.60071	19.7496	22.3907	21.2101	3.68375	22.3907
GALK	( Cre17.g732300.t1.2 or Cre02.g107600.t1.2 )	( A0A2K3CR25 or A0A2K3E2P4 )	2.7.1.6	0	0	0	0	0	0	0	4.05447e-07	0	4.05447e-07
ABAT_f	Cre09.g413750.t1.1	A0A2K3DFW6	2.6.1.19	NaN	NaN	NaN	5.20322e-08	NaN	0	NaN	NaN	0	5.20322e-08
GAL	( Cre03.g146627.t1.1 or Cre02.g113200.t1.1 or Cre03.g207250.t1.2 )	( A0A2K3DVF6 or A0A2K3E350 or A8IX59 )	6.3.1.2	0	0	0	0	0	0	0	0	3.39263	3.39263
GDR	( Cre09.g396252.t1.1 or Cre06.g262100.t1.1 )	( A0A2K3DEK4 or A0A2K3DMT3 )	1.8.1.7	8.17107	NaN	NaN	NaN	NaN	11.0617	NaN	10.9726	NaN	11.0617
GDR_nadp	( Cre09.g396252.t1.1 or Cre06.g262100.t1.1 )	( A0A2K3DEK4 or A0A2K3DMT3 )	1.8.1.7	61.2718	NaN	NaN	NaN	NaN	69.3775	NaN	69.1278	NaN	69.3775
GLNTL	( Cre14.g614900.t1.2 or Cre14.g614900.t2.1 )	( A0A2K3CXL9 or A0A2K3CXJ2 )	6.1.1.18	3.21972	0.641598	0.977667	1.80535	1.03013	3.25763	2.25	3.07985	0.621175	3.25763
GLUTL	( Cre07.g313700.t1.1 or Cre11.g467547.t1.1 )	( A0A2K3DII9 or A8JF35 )	6.1.1.17	1.24061	NaN	NaN	NaN	NaN	1.36167	NaN	1.34225	NaN	1.36167
GCL	Cre02.g077100.t1.2	A8IA77	6.3.2.2	0.00163977	0.00046827	0.000776088	0.000511441	0.000687036	0.0034349	0.00319386	0.00425844	0.000556775	0.00425844
GTHS	Cre17.g708800.t1.1	A0A2K3CPI0	6.3.2.3	0.00318535	0.000437047	0.00188469	0.00104858	0.00110892	0.00105818	0.00264873	0.00379052	0.000581346	0.00379052
GALh	( Cre12.g530600.t1.1 or Cre12.g530650.t1.1 or Cre12.g530650.t2.1 )	( A0A2K3D4S4 or A8IVZ9 )	6.3.1.2	42.8601	1.22065	17.105	1.04858	21.1455	788.277	491.648	621.415	20.9271	788.277
GLUS	Cre13.g592200.t1.2	A0A2K3D151	1.4.1.14	0	0	0	NaN	224.747	24.3314	1.05639	0	456.306	456.306
GTHP	( Cre03.g197750.t1.2 or Cre10.g458450.t1.1 or Cre02.g078300.t1.1 )	( A8IWW7 or O22448 or A0A2K3E0F3 )	1.11.1.9	NaN	NaN	NaN	NaN	NaN	124.994	97.8412	120.113	NaN	124.994
ALCD19_f	Cre09.g394658.t1.1	A0A2K3DEH4	1.1.1.2	NaN	NaN	2.00617	2.494	NaN	NaN	NaN	NaN	NaN	2.494
GLYALDOR_f	Cre12.g500150.t1.1	A0A2K3D399	1.2.1.3	2.86885	0.316134	0.713478	0.512801	1.29253	6.11312	4.1398	5.98885	0.330926	6.11312
ACOADAGAT16018111Z160	( Cre01.g045903.t1.1 or Cre12.g557750.t1.1 or Cre03.g205050.t1.2 or Cre09.g386912.t1.1 or Cre06.g299050.t1.2 or Cre02.g079050.t1.1 )	( A0A2K3E7S4 or R9YW17 or A8IXB2 or A8J110 or A8INZ7 or A0A2K3E0F5 )	2.3.1.20	0.181118	NaN	0.0496304	NaN	NaN	NaN	NaN	NaN	0.0433519	0.181118
ACOADAGAT16018111Z180	( Cre01.g045903.t1.1 or Cre12.g557750.t1.1 or Cre03.g205050.t1.2 or Cre09.g386912.t1.1 or Cre06.g299050.t1.2 or Cre02.g079050.t1.1 )	( A0A2K3E7S4 or R9YW17 or A8IXB2 or A8J110 or A8INZ7 or A0A2K3E0F5 )	2.3.1.20	0.17522	NaN	0.0480147	NaN	NaN	NaN	NaN	NaN	0.0419406	0.17522
ACOADAGAT16018111Z18111Z	( Cre01.g045903.t1.1 or Cre12.g557750.t1.1 or Cre03.g205050.t1.2 or Cre09.g386912.t1.1 or Cre06.g299050.t1.2 or Cre02.g079050.t1.1 )	( A0A2K3E7S4 or R9YW17 or A8IXB2 or A8J110 or A8INZ7 or A0A2K3E0F5 )	2.3.1.20	0.175632	NaN	0.0481269	NaN	NaN	NaN	NaN	NaN	0.0420386	0.175632
ACOADAGAT16018111Z1819Z	( Cre01.g045903.t1.1 or Cre12.g557750.t1.1 or Cre03.g205050.t1.2 or Cre09.g386912.t1.1 or Cre06.g299050.t1.2 or Cre02.g079050.t1.1 )	( A0A2K3E7S4 or R9YW17 or A8IXB2 or A8J110 or A8INZ7 or A0A2K3E0F5 )	2.3.1.20	0.175632	NaN	0.0481267	NaN	NaN	NaN	NaN	NaN	0.0420385	0.175632
ACOADAGAT16018111Z1835Z9Z12Z	( Cre01.g045903.t1.1 or Cre12.g557750.t1.1 or Cre03.g205050.t1.2 or Cre09.g386912.t1.1 or Cre06.g299050.t1.2 or Cre02.g079050.t1.1 )	( A0A2K3E7S4 or R9YW17 or A8IXB2 or A8J110 or A8INZ7 or A0A2K3E0F5 )	2.3.1.20	0.176459	NaN	0.0483543	NaN	NaN	NaN	NaN	NaN	0.0422372	0.176459
ACOADAGAT16018111Z1845Z9Z12Z15Z	( Cre01.g045903.t1.1 or Cre12.g557750.t1.1 or Cre03.g205050.t1.2 or Cre09.g386912.t1.1 or Cre06.g299050.t1.2 or Cre02.g079050.t1.1 )	( A0A2K3E7S4 or R9YW17 or A8IXB2 or A8J110 or A8INZ7 or A0A2K3E0F5 )	2.3.1.20	0.176875	NaN	0.0484682	NaN	NaN	NaN	NaN	NaN	0.0423367	0.176875
ACOADAGAT1601819Z160	( Cre01.g045903.t1.1 or Cre12.g557750.t1.1 or Cre03.g205050.t1.2 or Cre09.g386912.t1.1 or Cre06.g299050.t1.2 or Cre02.g079050.t1.1 )	( A0A2K3E7S4 or R9YW17 or A8IXB2 or A8J110 or A8INZ7 or A0A2K3E0F5 )	2.3.1.20	0.181118	NaN	0.0496304	NaN	NaN	NaN	NaN	NaN	0.0433519	0.181118
ACOADAGAT1601819Z180	( Cre01.g045903.t1.1 or Cre12.g557750.t1.1 or Cre03.g205050.t1.2 or Cre09.g386912.t1.1 or Cre06.g299050.t1.2 or Cre02.g079050.t1.1 )	( A0A2K3E7S4 or R9YW17 or A8IXB2 or A8J110 or A8INZ7 or A0A2K3E0F5 )	2.3.1.20	0.17522	NaN	0.0480147	NaN	NaN	NaN	NaN	NaN	0.0419406	0.17522
ACOADAGAT1601819Z18111Z	( Cre01.g045903.t1.1 or Cre12.g557750.t1.1 or Cre03.g205050.t1.2 or Cre09.g386912.t1.1 or Cre06.g299050.t1.2 or Cre02.g079050.t1.1 )	( A0A2K3E7S4 or R9YW17 or A8IXB2 or A8J110 or A8INZ7 or A0A2K3E0F5 )	2.3.1.20	0.175632	NaN	0.0481269	NaN	NaN	NaN	NaN	NaN	0.0420386	0.175632
ACOADAGAT1601819Z1819Z	( Cre01.g045903.t1.1 or Cre12.g557750.t1.1 or Cre03.g205050.t1.2 or Cre09.g386912.t1.1 or Cre06.g299050.t1.2 or Cre02.g079050.t1.1 )	( A0A2K3E7S4 or R9YW17 or A8IXB2 or A8J110 or A8INZ7 or A0A2K3E0F5 )	2.3.1.20	0.175632	NaN	0.0481267	NaN	NaN	NaN	NaN	NaN	0.0420385	0.175632
ACOADAGAT1601819Z1835Z9Z12Z	( Cre01.g045903.t1.1 or Cre12.g557750.t1.1 or Cre03.g205050.t1.2 or Cre09.g386912.t1.1 or Cre06.g299050.t1.2 or Cre02.g079050.t1.1 )	( A0A2K3E7S4 or R9YW17 or A8IXB2 or A8J110 or A8INZ7 or A0A2K3E0F5 )	2.3.1.20	0.176459	NaN	0.0483543	NaN	NaN	NaN	NaN	NaN	0.0422372	0.176459
ACOADAGAT1601819Z1845Z9Z12Z15Z	( Cre01.g045903.t1.1 or Cre12.g557750.t1.1 or Cre03.g205050.t1.2 or Cre09.g386912.t1.1 or Cre06.g299050.t1.2 or Cre02.g079050.t1.1 )	( A0A2K3E7S4 or R9YW17 or A8IXB2 or A8J110 or A8INZ7 or A0A2K3E0F5 )	2.3.1.20	0.176875	NaN	0.0484682	NaN	NaN	NaN	NaN	NaN	0.0423367	0.176875
ACOADAGAT1801819Z160	( Cre01.g045903.t1.1 or Cre12.g557750.t1.1 or Cre03.g205050.t1.2 or Cre09.g386912.t1.1 or Cre06.g299050.t1.2 or Cre02.g079050.t1.1 )	( A0A2K3E7S4 or R9YW17 or A8IXB2 or A8J110 or A8INZ7 or A0A2K3E0F5 )	2.3.1.20	0.17522	NaN	0.0480143	NaN	NaN	NaN	NaN	NaN	0.0419402	0.17522
ACOADAGAT1801819Z180	( Cre01.g045903.t1.1 or Cre12.g557750.t1.1 or Cre03.g205050.t1.2 or Cre09.g386912.t1.1 or Cre06.g299050.t1.2 or Cre02.g079050.t1.1 )	( A0A2K3E7S4 or R9YW17 or A8IXB2 or A8J110 or A8INZ7 or A0A2K3E0F5 )	2.3.1.20	0.169694	NaN	0.0465005	NaN	NaN	NaN	NaN	NaN	0.0406179	0.169694
ACOADAGAT1801819Z18111Z	( Cre01.g045903.t1.1 or Cre12.g557750.t1.1 or Cre03.g205050.t1.2 or Cre09.g386912.t1.1 or Cre06.g299050.t1.2 or Cre02.g079050.t1.1 )	( A0A2K3E7S4 or R9YW17 or A8IXB2 or A8J110 or A8INZ7 or A0A2K3E0F5 )	2.3.1.20	0.170081	NaN	0.0466057	NaN	NaN	NaN	NaN	NaN	0.0407099	0.170081
ACOADAGAT1801819Z1819Z	( Cre01.g045903.t1.1 or Cre12.g557750.t1.1 or Cre03.g205050.t1.2 or Cre09.g386912.t1.1 or Cre06.g299050.t1.2 or Cre02.g079050.t1.1 )	( A0A2K3E7S4 or R9YW17 or A8IXB2 or A8J110 or A8INZ7 or A0A2K3E0F5 )	2.3.1.20	0.170081	NaN	0.0466055	NaN	NaN	NaN	NaN	NaN	0.0407097	0.170081
ACOADAGAT1801819Z1835Z9Z12Z	( Cre01.g045903.t1.1 or Cre12.g557750.t1.1 or Cre03.g205050.t1.2 or Cre09.g386912.t1.1 or Cre06.g299050.t1.2 or Cre02.g079050.t1.1 )	( A0A2K3E7S4 or R9YW17 or A8IXB2 or A8J110 or A8INZ7 or A0A2K3E0F5 )	2.3.1.20	0.170856	NaN	0.0468189	NaN	NaN	NaN	NaN	NaN	0.0408961	0.170856
ACOADAGAT1801819Z1845Z9Z12Z15Z	( Cre01.g045903.t1.1 or Cre12.g557750.t1.1 or Cre03.g205050.t1.2 or Cre09.g386912.t1.1 or Cre06.g299050.t1.2 or Cre02.g079050.t1.1 )	( A0A2K3E7S4 or R9YW17 or A8IXB2 or A8J110 or A8INZ7 or A0A2K3E0F5 )	2.3.1.20	0.171246	NaN	0.0469257	NaN	NaN	NaN	NaN	NaN	0.0409894	0.171246
ACOADAGAT18111Z18111Z160	( Cre01.g045903.t1.1 or Cre12.g557750.t1.1 or Cre03.g205050.t1.2 or Cre09.g386912.t1.1 or Cre06.g299050.t1.2 or Cre02.g079050.t1.1 )	( A0A2K3E7S4 or R9YW17 or A8IXB2 or A8J110 or A8INZ7 or A0A2K3E0F5 )	2.3.1.20	0.175632	NaN	0.0481271	NaN	NaN	NaN	NaN	NaN	0.0420388	0.175632
ACOADAGAT18111Z18111Z180	( Cre01.g045903.t1.1 or Cre12.g557750.t1.1 or Cre03.g205050.t1.2 or Cre09.g386912.t1.1 or Cre06.g299050.t1.2 or Cre02.g079050.t1.1 )	( A0A2K3E7S4 or R9YW17 or A8IXB2 or A8J110 or A8INZ7 or A0A2K3E0F5 )	2.3.1.20	0.170081	NaN	0.0466063	NaN	NaN	NaN	NaN	NaN	0.0407104	0.170081
ACOADAGAT18111Z18111Z18111Z	( Cre01.g045903.t1.1 or Cre12.g557750.t1.1 or Cre03.g205050.t1.2 or Cre09.g386912.t1.1 or Cre06.g299050.t1.2 or Cre02.g079050.t1.1 )	( A0A2K3E7S4 or R9YW17 or A8IXB2 or A8J110 or A8INZ7 or A0A2K3E0F5 )	2.3.1.20	0.170469	NaN	0.0467121	NaN	NaN	NaN	NaN	NaN	0.0408028	0.170469
ACOADAGAT18111Z18111Z1819Z	( Cre01.g045903.t1.1 or Cre12.g557750.t1.1 or Cre03.g205050.t1.2 or Cre09.g386912.t1.1 or Cre06.g299050.t1.2 or Cre02.g079050.t1.1 )	( A0A2K3E7S4 or R9YW17 or A8IXB2 or A8J110 or A8INZ7 or A0A2K3E0F5 )	2.3.1.20	0.170469	NaN	0.0467119	NaN	NaN	NaN	NaN	NaN	0.0408026	0.170469
ACOADAGAT18111Z18111Z1835Z9Z12Z	( Cre01.g045903.t1.1 or Cre12.g557750.t1.1 or Cre03.g205050.t1.2 or Cre09.g386912.t1.1 or Cre06.g299050.t1.2 or Cre02.g079050.t1.1 )	( A0A2K3E7S4 or R9YW17 or A8IXB2 or A8J110 or A8INZ7 or A0A2K3E0F5 )	2.3.1.20	0.171248	NaN	0.0469262	NaN	NaN	NaN	NaN	NaN	0.0409898	0.171248
ACOADAGAT18111Z18111Z1845Z9Z12Z15Z	( Cre01.g045903.t1.1 or Cre12.g557750.t1.1 or Cre03.g205050.t1.2 or Cre09.g386912.t1.1 or Cre06.g299050.t1.2 or Cre02.g079050.t1.1 )	( A0A2K3E7S4 or R9YW17 or A8IXB2 or A8J110 or A8INZ7 or A0A2K3E0F5 )	2.3.1.20	0.171639	NaN	0.0470335	NaN	NaN	NaN	NaN	NaN	0.0410835	0.171639
ACOADAGAT18111Z1819Z160	( Cre01.g045903.t1.1 or Cre12.g557750.t1.1 or Cre03.g205050.t1.2 or Cre09.g386912.t1.1 or Cre06.g299050.t1.2 or Cre02.g079050.t1.1 )	( A0A2K3E7S4 or R9YW17 or A8IXB2 or A8J110 or A8INZ7 or A0A2K3E0F5 )	2.3.1.20	0.175632	NaN	0.0481271	NaN	NaN	NaN	NaN	NaN	0.0420388	0.175632
ACOADAGAT18111Z1819Z180	( Cre01.g045903.t1.1 or Cre12.g557750.t1.1 or Cre03.g205050.t1.2 or Cre09.g386912.t1.1 or Cre06.g299050.t1.2 or Cre02.g079050.t1.1 )	( A0A2K3E7S4 or R9YW17 or A8IXB2 or A8J110 or A8INZ7 or A0A2K3E0F5 )	2.3.1.20	0.170081	NaN	0.0466063	NaN	NaN	NaN	NaN	NaN	0.0407104	0.170081
ACOADAGAT18111Z1819Z18111Z	( Cre01.g045903.t1.1 or Cre12.g557750.t1.1 or Cre03.g205050.t1.2 or Cre09.g386912.t1.1 or Cre06.g299050.t1.2 or Cre02.g079050.t1.1 )	( A0A2K3E7S4 or R9YW17 or A8IXB2 or A8J110 or A8INZ7 or A0A2K3E0F5 )	2.3.1.20	0.170469	NaN	0.0467121	NaN	NaN	NaN	NaN	NaN	0.0408028	0.170469
ACOADAGAT18111Z1819Z1819Z	( Cre01.g045903.t1.1 or Cre12.g557750.t1.1 or Cre03.g205050.t1.2 or Cre09.g386912.t1.1 or Cre06.g299050.t1.2 or Cre02.g079050.t1.1 )	( A0A2K3E7S4 or R9YW17 or A8IXB2 or A8J110 or A8INZ7 or A0A2K3E0F5 )	2.3.1.20	0.170469	NaN	0.0467119	NaN	NaN	NaN	NaN	NaN	0.0408026	0.170469
ACOADAGAT18111Z1819Z1835Z9Z12Z	( Cre01.g045903.t1.1 or Cre12.g557750.t1.1 or Cre03.g205050.t1.2 or Cre09.g386912.t1.1 or Cre06.g299050.t1.2 or Cre02.g079050.t1.1 )	( A0A2K3E7S4 or R9YW17 or A8IXB2 or A8J110 or A8INZ7 or A0A2K3E0F5 )	2.3.1.20	0.171248	NaN	0.0469262	NaN	NaN	NaN	NaN	NaN	0.0409898	0.171248
ACOADAGAT18111Z1819Z1845Z9Z12Z15Z	( Cre01.g045903.t1.1 or Cre12.g557750.t1.1 or Cre03.g205050.t1.2 or Cre09.g386912.t1.1 or Cre06.g299050.t1.2 or Cre02.g079050.t1.1 )	( A0A2K3E7S4 or R9YW17 or A8IXB2 or A8J110 or A8INZ7 or A0A2K3E0F5 )	2.3.1.20	0.171639	NaN	0.0470335	NaN	NaN	NaN	NaN	NaN	0.0410835	0.171639
ACOADAGAT1819Z18111Z160	( Cre01.g045903.t1.1 or Cre12.g557750.t1.1 or Cre03.g205050.t1.2 or Cre09.g386912.t1.1 or Cre06.g299050.t1.2 or Cre02.g079050.t1.1 )	( A0A2K3E7S4 or R9YW17 or A8IXB2 or A8J110 or A8INZ7 or A0A2K3E0F5 )	2.3.1.20	0.175632	NaN	0.0481271	NaN	NaN	NaN	NaN	NaN	0.0420388	0.175632
ACOADAGAT1819Z18111Z180	( Cre01.g045903.t1.1 or Cre12.g557750.t1.1 or Cre03.g205050.t1.2 or Cre09.g386912.t1.1 or Cre06.g299050.t1.2 or Cre02.g079050.t1.1 )	( A0A2K3E7S4 or R9YW17 or A8IXB2 or A8J110 or A8INZ7 or A0A2K3E0F5 )	2.3.1.20	0.170081	NaN	0.0466063	NaN	NaN	NaN	NaN	NaN	0.0407104	0.170081
ACOADAGAT1819Z18111Z18111Z	( Cre01.g045903.t1.1 or Cre12.g557750.t1.1 or Cre03.g205050.t1.2 or Cre09.g386912.t1.1 or Cre06.g299050.t1.2 or Cre02.g079050.t1.1 )	( A0A2K3E7S4 or R9YW17 or A8IXB2 or A8J110 or A8INZ7 or A0A2K3E0F5 )	2.3.1.20	0.170469	NaN	0.0467121	NaN	NaN	NaN	NaN	NaN	0.0408028	0.170469
ACOADAGAT1819Z18111Z1819Z	( Cre01.g045903.t1.1 or Cre12.g557750.t1.1 or Cre03.g205050.t1.2 or Cre09.g386912.t1.1 or Cre06.g299050.t1.2 or Cre02.g079050.t1.1 )	( A0A2K3E7S4 or R9YW17 or A8IXB2 or A8J110 or A8INZ7 or A0A2K3E0F5 )	2.3.1.20	0.170469	NaN	0.0467119	NaN	NaN	NaN	NaN	NaN	0.0408026	0.170469
ACOADAGAT1819Z18111Z1835Z9Z12Z	( Cre01.g045903.t1.1 or Cre12.g557750.t1.1 or Cre03.g205050.t1.2 or Cre09.g386912.t1.1 or Cre06.g299050.t1.2 or Cre02.g079050.t1.1 )	( A0A2K3E7S4 or R9YW17 or A8IXB2 or A8J110 or A8INZ7 or A0A2K3E0F5 )	2.3.1.20	0.171248	NaN	0.0469262	NaN	NaN	NaN	NaN	NaN	0.0409898	0.171248
ACOADAGAT1819Z18111Z1845Z9Z12Z15Z	( Cre01.g045903.t1.1 or Cre12.g557750.t1.1 or Cre03.g205050.t1.2 or Cre09.g386912.t1.1 or Cre06.g299050.t1.2 or Cre02.g079050.t1.1 )	( A0A2K3E7S4 or R9YW17 or A8IXB2 or A8J110 or A8INZ7 or A0A2K3E0F5 )	2.3.1.20	0.171639	NaN	0.0470335	NaN	NaN	NaN	NaN	NaN	0.0410835	0.171639
ACOADAGAT1819Z1819Z160	( Cre01.g045903.t1.1 or Cre12.g557750.t1.1 or Cre03.g205050.t1.2 or Cre09.g386912.t1.1 or Cre06.g299050.t1.2 or Cre02.g079050.t1.1 )	( A0A2K3E7S4 or R9YW17 or A8IXB2 or A8J110 or A8INZ7 or A0A2K3E0F5 )	2.3.1.20	0.175632	NaN	0.0481271	NaN	NaN	NaN	NaN	NaN	0.0420388	0.175632
ACOADAGAT1819Z1819Z180	( Cre01.g045903.t1.1 or Cre12.g557750.t1.1 or Cre03.g205050.t1.2 or Cre09.g386912.t1.1 or Cre06.g299050.t1.2 or Cre02.g079050.t1.1 )	( A0A2K3E7S4 or R9YW17 or A8IXB2 or A8J110 or A8INZ7 or A0A2K3E0F5 )	2.3.1.20	0.170081	NaN	0.0466063	NaN	NaN	NaN	NaN	NaN	0.0407104	0.170081
ACOADAGAT1819Z1819Z18111Z	( Cre01.g045903.t1.1 or Cre12.g557750.t1.1 or Cre03.g205050.t1.2 or Cre09.g386912.t1.1 or Cre06.g299050.t1.2 or Cre02.g079050.t1.1 )	( A0A2K3E7S4 or R9YW17 or A8IXB2 or A8J110 or A8INZ7 or A0A2K3E0F5 )	2.3.1.20	0.170469	NaN	0.0467121	NaN	NaN	NaN	NaN	NaN	0.0408028	0.170469
ACOADAGAT1819Z1819Z1819Z	( Cre01.g045903.t1.1 or Cre12.g557750.t1.1 or Cre03.g205050.t1.2 or Cre09.g386912.t1.1 or Cre06.g299050.t1.2 or Cre02.g079050.t1.1 )	( A0A2K3E7S4 or R9YW17 or A8IXB2 or A8J110 or A8INZ7 or A0A2K3E0F5 )	2.3.1.20	0.170469	NaN	0.0467119	NaN	NaN	NaN	NaN	NaN	0.0408026	0.170469
ACOADAGAT1819Z1819Z1835Z9Z12Z	( Cre01.g045903.t1.1 or Cre12.g557750.t1.1 or Cre03.g205050.t1.2 or Cre09.g386912.t1.1 or Cre06.g299050.t1.2 or Cre02.g079050.t1.1 )	( A0A2K3E7S4 or R9YW17 or A8IXB2 or A8J110 or A8INZ7 or A0A2K3E0F5 )	2.3.1.20	0.171248	NaN	0.0469262	NaN	NaN	NaN	NaN	NaN	0.0409898	0.171248
ACOADAGAT1819Z1819Z1845Z9Z12Z15Z	( Cre01.g045903.t1.1 or Cre12.g557750.t1.1 or Cre03.g205050.t1.2 or Cre09.g386912.t1.1 or Cre06.g299050.t1.2 or Cre02.g079050.t1.1 )	( A0A2K3E7S4 or R9YW17 or A8IXB2 or A8J110 or A8INZ7 or A0A2K3E0F5 )	2.3.1.20	0.171639	NaN	0.0470335	NaN	NaN	NaN	NaN	NaN	0.0410835	0.171639
ACPT16018111Z	Cre07.g324200.t1.2	Q6DN05		0.00268303	0.000682742	0.000977998	0.00203137	0.00128597	0.00309732	0.00298674	0.00261307	0.000879993	0.00309732
ACPT1601819Z	Cre07.g324200.t1.2	Q6DN05		0.250431	0.0637263	0.0912851	0.189606	0.120031	0.2891	0.278779	0.243901	0.0821375	0.2891
ACPT18111Z18111Z	Cre07.g324200.t1.2	Q6DN05		0.00259164	0.000659485	0.000944684	0.00196218	0.00124216	0.00299182	0.002885	0.00252406	0.000850017	0.00299182
ACPT18111Z1819Z	Cre07.g324200.t1.2	Q6DN05		0.0330808	0.00841796	0.0120584	0.0250461	0.0158555	0.0381888	0.0368254	0.0322182	0.01085	0.0381888
ACPT1819Z18111Z	Cre07.g324200.t1.2	Q6DN05		0.0169143	0.00430413	0.00616547	0.0128061	0.00810697	0.0195261	0.018829	0.0164733	0.00554763	0.0195261
ACPT1819Z1819Z	Cre07.g324200.t1.2	Q6DN05		0.172416	0.0438741	0.0628478	0.130539	0.0826384	0.199039	0.191933	0.16792	0.0565498	0.199039
AGPATCOA16018111Z	Cre09.g398289.t1.1	A0A2K3DER9	2.3.1.51	0.212462	0.141686	0.0772599	0.105179	0.173533	4.43776	2.21099	2.97342	0.0852485	4.43776
AGPATCOA1601819Z	Cre09.g398289.t1.1	A0A2K3DER9	2.3.1.51	0.404551	0.269786	0.147111	0.200271	0.330426	8.44999	4.20997	5.66173	0.162322	8.44999
AGPATCOA1801819Z	Cre09.g398289.t1.1	A0A2K3DER9	2.3.1.51	0.284758	0.189899	0.10355	0.140968	0.232582	5.94783	2.96334	3.98522	0.114257	5.94783
AGPATCOA18111Z160	Cre09.g398289.t1.1	A0A2K3DER9	2.3.1.51	0.0518863	0.0346019	0.0188683	0.0256866	0.0423796	1.08377	0.539958	0.726156	0.0208193	1.08377
AGPATCOA18111Z18111Z	Cre09.g398289.t1.1	A0A2K3DER9	2.3.1.51	0.206165	0.137487	0.07497	0.102061	0.16839	4.30623	2.14546	2.88529	0.0827218	4.30623
AGPATCOA18111Z1819Z	Cre09.g398289.t1.1	A0A2K3DER9	2.3.1.51	0.317239	0.21156	0.115361	0.157048	0.259112	6.62628	3.30135	4.43979	0.127289	6.62628
AGPATCOA1819Z160	Cre09.g398289.t1.1	A0A2K3DER9	2.3.1.51	0.00698472	0.00465803	0.00254032	0.00345829	0.00570535	0.145892	0.072689	0.097755	0.00280299	0.145892
AGPATCOA1819Z18111Z	Cre09.g398289.t1.1	A0A2K3DER9	2.3.1.51	0.21727	0.144892	0.0790082	0.107559	0.17746	4.53818	2.26102	3.04071	0.0871776	4.53818
AGPATCOA1819Z1819Z	Cre09.g398289.t1.1	A0A2K3DER9	2.3.1.51	0.345799	0.230606	0.125747	0.171187	0.282439	7.22282	3.59857	4.83949	0.138749	7.22282
ASQDCADS1829Z12Z160	( Cre13.g590500.t1.1 or Cre17.g711150.t1.2 or Cre06.g288650.t1.2 )	( O48663 or A8IR24 or A0A2K3DQ46 )	1.14.19.-	NaN	0.07251	0.00508056	NaN	NaN	0.356737	0.307563	0.257428	NaN	0.356737
ASQDCADS1839Z12Z15Z160	( Cre01.g037600.t1.1 or Cre01.g037650.t1.2 or Cre01.g037700.t1.2 or Cre13.g590500.t1.1 or Cre17.g711150.t1.2 or Cre06.g288650.t1.2 )	( A0A2K3E763 or A0A2K3E7B0 or A0A2K3E764 or O48663 or A8IR24 or A0A2K3DQ46 )	1.14.19.-	NaN	0.0362891	0.00254267	NaN	NaN	0.178536	0.153926	0.128835	NaN	0.178536
ASQDPADS1829Z12Z160	( Cre13.g590500.t1.1 or Cre17.g711150.t1.2 or Cre06.g288650.t1.2 )	( O48663 or A8IR24 or A0A2K3DQ46 )	1.14.19.-	NaN	0.0723748	0.00507109	NaN	NaN	0.356071	0.30699	0.256948	NaN	0.356071
ASQDPADS1839Z12Z15Z160	( Cre01.g037600.t1.1 or Cre01.g037650.t1.2 or Cre01.g037700.t1.2 or Cre13.g590500.t1.1 or Cre17.g711150.t1.2 or Cre06.g288650.t1.2 )	( A0A2K3E763 or A0A2K3E7B0 or A0A2K3E764 or O48663 or A8IR24 or A0A2K3DQ46 )	1.14.19.-	NaN	0.0362213	0.00253792	NaN	NaN	0.178203	0.153639	0.128594	NaN	0.178203
DGDGD4DS1819Z1634Z7Z10Z	( Cre16.g658400.t1.2 or Cre17.g700950.t1.2 or Cre03.g183850.t1.2 or Cre06.g306350.t1.2 or Cre07.g334800.t1.2 or Cre07.g334800.t2.1 )	( A0A2K3CTD8 or Q2HZ22 or Q2HZ21 or Q2HZ24 or Q2HZ23 )		NaN	NaN	NaN	NaN	NaN	0.114335	0.0883042	0.0926257	NaN	0.114335
DGDGD4DS1829Z12Z1634Z7Z10Z	( Cre16.g658400.t1.2 or Cre17.g700950.t1.2 or Cre03.g183850.t1.2 or Cre06.g306350.t1.2 or Cre07.g334800.t1.2 or Cre07.g334800.t2.1 )	( A0A2K3CTD8 or Q2HZ22 or Q2HZ21 or Q2HZ24 or Q2HZ23 )		NaN	NaN	NaN	NaN	NaN	0.573866	0.117997	0.464903	NaN	0.573866
DGDGD4DS1839Z12Z15Z1634Z7Z10Z	( Cre16.g658400.t1.2 or Cre17.g700950.t1.2 or Cre03.g183850.t1.2 or Cre06.g306350.t1.2 or Cre07.g334800.t1.2 or Cre07.g334800.t2.1 )	( A0A2K3CTD8 or Q2HZ22 or Q2HZ21 or Q2HZ24 or Q2HZ23 )		NaN	NaN	NaN	NaN	NaN	0	1.75174	0	NaN	1.75174
DGDGGH1819Z160	Cre01.g026250.t1.2	A0A2K3E6D1	3.2.1.22	NaN	NaN	3.50024	NaN	NaN	NaN	NaN	NaN	NaN	3.50024
DGDGGH1829Z12Z160	Cre01.g026250.t1.2	A0A2K3E6D1	3.2.1.22	NaN	NaN	2.64387e-08	NaN	NaN	NaN	NaN	NaN	NaN	2.64387e-08
DGDGGH1829Z12Z1619Z	Cre01.g026250.t1.2	A0A2K3E6D1	3.2.1.22	NaN	NaN	2.64387e-08	NaN	NaN	NaN	NaN	NaN	NaN	2.64387e-08
DGDGGH1839Z12Z15Z160	Cre01.g026250.t1.2	A0A2K3E6D1	3.2.1.22	NaN	NaN	0.00100982	NaN	NaN	NaN	NaN	NaN	NaN	0.00100982
DGDGS1819Z160	Cre13.g583600.t1.2	A8HU66	2.4.1.241	NaN	NaN	NaN	NaN	16.8658	NaN	NaN	NaN	0.892301	16.8658
DGDGS1819Z1619Z	Cre13.g583600.t1.2	A8HU66	2.4.1.241	NaN	NaN	NaN	NaN	0.0190584	NaN	NaN	NaN	11.1455	11.1455
DGTSD5DS1601835Z9Z12Z	( Cre10.g453600.t1.2 or Cre10.g453600.t2.1 or Cre13.g590500.t1.1 or Cre17.g711150.t1.2 or Cre06.g288650.t1.2 )	( A0A2K3DBB8 or O48663 or A8IR24 or A0A2K3DQ46 )	1.14.19.-	NaN	0.182898	0.0128151	NaN	NaN	0.899827	0.775793	0.649333	NaN	0.899827
DGTSD5DS18111Z1835Z9Z12Z	( Cre10.g453600.t1.2 or Cre10.g453600.t2.1 or Cre13.g590500.t1.1 or Cre17.g711150.t1.2 or Cre06.g288650.t1.2 )	( A0A2K3DBB8 or O48663 or A8IR24 or A0A2K3DQ46 )	1.14.19.-	NaN	0.0205411	0.00143925	NaN	NaN	0.101058	0.0871283	0.0729258	NaN	0.101058
DGTSD5DS1819Z1835Z9Z12Z	( Cre10.g453600.t1.2 or Cre10.g453600.t2.1 or Cre13.g590500.t1.1 or Cre17.g711150.t1.2 or Cre06.g288650.t1.2 )	( A0A2K3DBB8 or O48663 or A8IR24 or A0A2K3DQ46 )	1.14.19.-	NaN	0.117626	0.0082417	NaN	NaN	0.101059	0.0871286	0.072926	NaN	0.117626
DGTSD5DS1829Z12Z1835Z9Z12Z	( Cre10.g453600.t1.2 or Cre10.g453600.t2.1 or Cre13.g590500.t1.1 or Cre17.g711150.t1.2 or Cre06.g288650.t1.2 )	( A0A2K3DBB8 or O48663 or A8IR24 or A0A2K3DQ46 )	1.14.19.-	NaN	1.60575e-07	1.1251e-08	NaN	NaN	0.477641	0.411802	0.344675	NaN	0.477641
DGTSDS1601829Z12Z	( Cre13.g590500.t1.1 or Cre17.g711150.t1.2 or Cre06.g288650.t1.2 )	( O48663 or A8IR24 or A0A2K3DQ46 )	1.14.19.-	NaN	0.2168	0.0151905	NaN	NaN	1.06662	0.919593	0.769692	NaN	1.06662
DGTSDS1601845Z9Z12Z15Z	( Cre01.g037600.t1.1 or Cre01.g037650.t1.2 or Cre01.g037700.t1.2 or Cre13.g590500.t1.1 or Cre17.g711150.t1.2 or Cre06.g288650.t1.2 )	( A0A2K3E763 or A0A2K3E7B0 or A0A2K3E764 or O48663 or A8IR24 or A0A2K3DQ46 )	1.14.19.-	NaN	0.0639156	0.00447838	NaN	NaN	0.314454	0.271109	0.226916	NaN	0.314454
DGTSDS18111Z1829Z12Z	( Cre13.g590500.t1.1 or Cre17.g711150.t1.2 or Cre06.g288650.t1.2 )	( O48663 or A8IR24 or A0A2K3DQ46 )	1.14.19.-	NaN	0.0266805	0.00186943	NaN	NaN	0.131264	0.11317	0.0947224	NaN	0.131264
DGTSDS18111Z1845Z9Z12Z15Z	( Cre01.g037600.t1.1 or Cre01.g037650.t1.2 or Cre01.g037700.t1.2 or Cre13.g590500.t1.1 or Cre17.g711150.t1.2 or Cre06.g288650.t1.2 )	( A0A2K3E763 or A0A2K3E7B0 or A0A2K3E764 or O48663 or A8IR24 or A0A2K3DQ46 )	1.14.19.-	NaN	0.00822948	0.000576615	NaN	NaN	0.0404876	0.0349067	0.0292167	NaN	0.0404876
DGTSDS1819Z1829Z12Z	( Cre13.g590500.t1.1 or Cre17.g711150.t1.2 or Cre06.g288650.t1.2 )	( O48663 or A8IR24 or A0A2K3DQ46 )	1.14.19.-	NaN	0.136077	0.0095345	NaN	NaN	0.669475	0.577193	0.483106	NaN	0.669475
DGTSDS1819Z1845Z9Z12Z15Z	( Cre01.g037600.t1.1 or Cre01.g037650.t1.2 or Cre01.g037700.t1.2 or Cre13.g590500.t1.1 or Cre17.g711150.t1.2 or Cre06.g288650.t1.2 )	( A0A2K3E763 or A0A2K3E7B0 or A0A2K3E764 or O48663 or A8IR24 or A0A2K3DQ46 )	1.14.19.-	NaN	0.00822964	0.000576627	NaN	NaN	0.0404878	0.0349069	0.0292168	NaN	0.0404878
DGTSDS1829Z12Z18111Z	( Cre13.g590500.t1.1 or Cre17.g711150.t1.2 or Cre06.g288650.t1.2 )	( O48663 or A8IR24 or A0A2K3DQ46 )	1.14.19.-	NaN	0.0125335	0.000878187	NaN	NaN	0.0616628	0.053163	0.0444971	NaN	0.0616628
DGTSDS1829Z12Z1819Z	( Cre13.g590500.t1.1 or Cre17.g711150.t1.2 or Cre06.g288650.t1.2 )	( O48663 or A8IR24 or A0A2K3DQ46 )	1.14.19.-	NaN	0.0125337	0.000878198	NaN	NaN	0.0616629	0.0531632	0.0444972	NaN	0.0616629
DGTSDS1829Z12Z1829Z12Z1	( Cre13.g590500.t1.1 or Cre17.g711150.t1.2 or Cre06.g288650.t1.2 )	( O48663 or A8IR24 or A0A2K3DQ46 )	1.14.19.-	NaN	0	0	NaN	NaN	1.68624e-07	1.57664e-07	0	NaN	1.68624e-07
DGTSDS1829Z12Z1829Z12Z2	( Cre13.g590500.t1.1 or Cre17.g711150.t1.2 or Cre06.g288650.t1.2 )	( O48663 or A8IR24 or A0A2K3DQ46 )	1.14.19.-	NaN	0.0123114	0.000862624	NaN	NaN	0.538211	0.464022	0.388383	NaN	0.538211
DGTSDS1829Z12Z1835Z9Z12Z	( Cre13.g590500.t1.1 or Cre17.g711150.t1.2 or Cre06.g288650.t1.2 )	( O48663 or A8IR24 or A0A2K3DQ46 )	1.14.19.-	NaN	0.0970846	0.00680243	NaN	NaN	0	0	0	NaN	0.0970846
DGTSDS1829Z12Z1845Z9Z12Z15Z1	( Cre01.g037600.t1.1 or Cre01.g037650.t1.2 or Cre01.g037700.t1.2 or Cre13.g590500.t1.1 or Cre17.g711150.t1.2 or Cre06.g288650.t1.2 )	( A0A2K3E763 or A0A2K3E7B0 or A0A2K3E764 or O48663 or A8IR24 or A0A2K3DQ46 )	1.14.19.-	NaN	0	0	NaN	NaN	1.68624e-07	1.57664e-07	1.3622e-07	NaN	1.68624e-07
DGTSDS1829Z12Z1845Z9Z12Z15Z2	( Cre13.g590500.t1.1 or Cre17.g711150.t1.2 or Cre06.g288650.t1.2 )	( O48663 or A8IR24 or A0A2K3DQ46 )	1.14.19.-	NaN	0.00229204	0.000160597	NaN	NaN	0.0112765	0.0623616	0.0521962	NaN	0.0623616
DGTSDS1839Z12Z15Z18111Z	( Cre01.g037600.t1.1 or Cre01.g037650.t1.2 or Cre01.g037700.t1.2 or Cre13.g590500.t1.1 or Cre17.g711150.t1.2 or Cre06.g288650.t1.2 )	( A0A2K3E763 or A0A2K3E7B0 or A0A2K3E764 or O48663 or A8IR24 or A0A2K3DQ46 )	1.14.19.-	NaN	0.0102596	0.000718863	NaN	NaN	0.0504757	0.043518	0.0364243	NaN	0.0504757
DGTSDS1839Z12Z15Z1819Z	( Cre01.g037600.t1.1 or Cre01.g037650.t1.2 or Cre01.g037700.t1.2 or Cre13.g590500.t1.1 or Cre17.g711150.t1.2 or Cre06.g288650.t1.2 )	( A0A2K3E763 or A0A2K3E7B0 or A0A2K3E764 or O48663 or A8IR24 or A0A2K3DQ46 )	1.14.19.-	NaN	0.0102596	0.000718863	NaN	NaN	0.0504757	0.043518	0.0364243	NaN	0.0504757
DGTSDS1839Z12Z15Z1835Z9Z12Z	( Cre01.g037600.t1.1 or Cre01.g037650.t1.2 or Cre01.g037700.t1.2 or Cre13.g590500.t1.1 or Cre17.g711150.t1.2 or Cre06.g288650.t1.2 )	( A0A2K3E763 or A0A2K3E7B0 or A0A2K3E764 or O48663 or A8IR24 or A0A2K3DQ46 )	1.14.19.-	NaN	0.0454159	0.00318216	NaN	NaN	0.223439	0.14	0.117179	NaN	0.223439
DGTSDS1839Z12Z15Z1845Z9Z12Z15Z1	( Cre01.g037600.t1.1 or Cre01.g037650.t1.2 or Cre01.g037700.t1.2 or Cre13.g590500.t1.1 or Cre17.g711150.t1.2 or Cre06.g288650.t1.2 )	( A0A2K3E763 or A0A2K3E7B0 or A0A2K3E764 or O48663 or A8IR24 or A0A2K3DQ46 )	1.14.19.-	NaN	0	0	NaN	NaN	1.68624e-07	0.0526397	0.0440591	NaN	0.0526397
DGTSDS1839Z12Z15Z1845Z9Z12Z15Z2	( Cre01.g037600.t1.1 or Cre01.g037650.t1.2 or Cre01.g037700.t1.2 or Cre13.g590500.t1.1 or Cre17.g711150.t1.2 or Cre06.g288650.t1.2 )	( A0A2K3E763 or A0A2K3E7B0 or A0A2K3E764 or O48663 or A8IR24 or A0A2K3DQ46 )	1.14.19.-	NaN	0.01241	0.000869534	NaN	NaN	0.0610558	0	0	NaN	0.0610558
GLYK	Cre04.g224150.t1.2	A0A2K3DUH4	2.7.1.30	NaN	NaN	1.24778	NaN	1.0407	NaN	NaN	NaN	NaN	1.24778
MAGAH160	( Cre01.g028250.t1.2 or Cre01.g038900.t1.1 )	( A8HQA9 or A8HMD4 )	3.1.1.23	2.343e-07	2.55469e-07	2.3546e-07	2.24517e-07	3.89306e-07	3.25578e-07	1.67005e-07	1.65033e-07	2.5315e-07	3.89306e-07
MAGAH18111Z	( Cre01.g028250.t1.2 or Cre01.g038900.t1.1 )	( A8HQA9 or A8HMD4 )	3.1.1.23	2.343e-07	2.55469e-07	2.3546e-07	2.24517e-07	3.89306e-07	3.25578e-07	1.67005e-07	1.65033e-07	2.5315e-07	3.89306e-07
MAGAH1819Z	( Cre01.g028250.t1.2 or Cre01.g038900.t1.1 )	( A8HQA9 or A8HMD4 )	3.1.1.23	2.343e-07	2.55469e-07	2.3546e-07	2.24517e-07	3.89306e-07	3.25578e-07	1.67005e-07	1.65033e-07	2.5315e-07	3.89306e-07
MGDGD4DS1819Z1644Z7Z10Z13Z	( Cre16.g658400.t1.2 or Cre17.g700950.t1.2 or Cre03.g183850.t1.2 or Cre06.g306350.t1.2 or Cre07.g334800.t1.2 or Cre07.g334800.t2.1 )	( A0A2K3CTD8 or Q2HZ22 or Q2HZ21 or Q2HZ24 or Q2HZ23 )		NaN	NaN	NaN	NaN	NaN	18.0525	0	14.6248	NaN	18.0525
MGDGD4DS1829Z12Z1634Z7Z10Z	( Cre16.g658400.t1.2 or Cre17.g700950.t1.2 or Cre03.g183850.t1.2 or Cre06.g306350.t1.2 or Cre07.g334800.t1.2 or Cre07.g334800.t2.1 )	( A0A2K3CTD8 or Q2HZ22 or Q2HZ21 or Q2HZ24 or Q2HZ23 )		NaN	NaN	NaN	NaN	NaN	2.07731	1.60436	0.186538	NaN	2.07731
MGDGD4DS1839Z12Z15Z1634Z7Z10Z	( Cre16.g658400.t1.2 or Cre17.g700950.t1.2 or Cre03.g183850.t1.2 or Cre06.g306350.t1.2 or Cre07.g334800.t1.2 or Cre07.g334800.t2.1 )	( A0A2K3CTD8 or Q2HZ22 or Q2HZ21 or Q2HZ24 or Q2HZ23 )		NaN	NaN	NaN	NaN	NaN	0	0	1.49634	NaN	1.49634
MGDGS1819Z160	Cre13.g585301.t1.1	H1AFJ8	2.4.1.46	0.491089	0.496707	1.80649	0.701279	0.216299	NaN	NaN	NaN	0.519973	1.80649
MGDGS1819Z1619Z	Cre13.g585301.t1.1	H1AFJ8	2.4.1.46	0.00747801	0.00756356	0.0275082	0.0106787	0.00329368	NaN	NaN	NaN	0.00791785	0.0275082
PAPA160h	( Cre05.g230900.t1.1 or Cre05.g240000.t1.2 or Cre12.g506600.t1.2 )	( A0A2K3DRZ1 or A0A2K3DT60 or A0A2K3D2Y2 )	3.1.3.4	NaN	NaN	NaN	0.0494013	0.0425546	NaN	NaN	NaN	NaN	0.0494013
PAPA18111Z160h	( Cre05.g230900.t1.1 or Cre05.g240000.t1.2 or Cre12.g506600.t1.2 )	( A0A2K3DRZ1 or A0A2K3DT60 or A0A2K3D2Y2 )	3.1.3.4	NaN	NaN	NaN	0.0575961	0.0496137	NaN	NaN	NaN	NaN	0.0575961
PAPA1819Z160h	( Cre05.g230900.t1.1 or Cre05.g240000.t1.2 or Cre12.g506600.t1.2 )	( A0A2K3DRZ1 or A0A2K3DT60 or A0A2K3D2Y2 )	3.1.3.4	NaN	NaN	NaN	1.24684	1.07404	NaN	NaN	NaN	NaN	1.24684
PAPA1819Z1619Zh	( Cre05.g230900.t1.1 or Cre05.g240000.t1.2 or Cre12.g506600.t1.2 )	( A0A2K3DRZ1 or A0A2K3DT60 or A0A2K3D2Y2 )	3.1.3.4	NaN	NaN	NaN	0.0161857	0.0139425	NaN	NaN	NaN	NaN	0.0161857
PED5DS1801835Z9Z12Z	( Cre10.g453600.t1.2 or Cre10.g453600.t2.1 or Cre13.g590500.t1.1 or Cre17.g711150.t1.2 )	( A0A2K3DBB8 or O48663 or A8IR24 )	1.14.19.-	0.110701	NaN	0.035557	NaN	NaN	0.450162	3.91315	1.79847	NaN	3.91315
PED5DS18111Z1835Z9Z12Z	( Cre10.g453600.t1.2 or Cre10.g453600.t2.1 or Cre13.g590500.t1.1 or Cre17.g711150.t1.2 )	( A0A2K3DBB8 or O48663 or A8IR24 )	1.14.19.-	1.12484	NaN	0.0359977	NaN	NaN	2.53201	0.418578	1.82715	NaN	2.53201
PED5DS1819Z1835Z9Z12Z	( Cre10.g453600.t1.2 or Cre10.g453600.t2.1 or Cre13.g590500.t1.1 or Cre17.g711150.t1.2 )	( A0A2K3DBB8 or O48663 or A8IR24 )	1.14.19.-	0.0108728	NaN	0.0006297	NaN	NaN	2.08633	0.0381193	0.0319058	NaN	2.08633
PEDS1801829Z12Z	( Cre13.g590500.t1.1 or Cre17.g711150.t1.2 )	( O48663 or A8IR24 )	1.14.19.-	0.110701	NaN	0.035557	NaN	NaN	0.450162	3.91315	1.79847	NaN	3.91315
PEDS1801845Z9Z12Z15Z	( Cre01.g037600.t1.1 or Cre01.g037650.t1.2 or Cre01.g037700.t1.2 or Cre13.g590500.t1.1 or Cre17.g711150.t1.2 )	( A0A2K3E763 or A0A2K3E7B0 or A0A2K3E764 or O48663 or A8IR24 )	1.14.19.-	NaN	NaN	0.0305426	NaN	NaN	0.098069	1.84896	0.0707685	NaN	1.84896
PEDS18111Z1829Z12Z	( Cre13.g590500.t1.1 or Cre17.g711150.t1.2 )	( O48663 or A8IR24 )	1.14.19.-	1.12484	NaN	0.0359977	NaN	NaN	2.53201	0.418578	1.82715	NaN	2.53201
PEDS18111Z1845Z9Z12Z15Z	( Cre01.g037600.t1.1 or Cre01.g037650.t1.2 or Cre01.g037700.t1.2 or Cre13.g590500.t1.1 or Cre17.g711150.t1.2 )	( A0A2K3E763 or A0A2K3E7B0 or A0A2K3E764 or O48663 or A8IR24 )	1.14.19.-	NaN	NaN	0.000271851	NaN	NaN	2.0656	0.0164576	1.49058	NaN	2.0656
PEDS1819Z1829Z12Z	( Cre13.g590500.t1.1 or Cre17.g711150.t1.2 )	( O48663 or A8IR24 )	1.14.19.-	0.0108728	NaN	0.000629711	NaN	NaN	2.08633	0.0381191	0.0319057	NaN	2.08633
PEDS1819Z1845Z9Z12Z15Z	( Cre01.g037600.t1.1 or Cre01.g037650.t1.2 or Cre01.g037700.t1.2 or Cre13.g590500.t1.1 or Cre17.g711150.t1.2 )	( A0A2K3E763 or A0A2K3E7B0 or A0A2K3E764 or O48663 or A8IR24 )	1.14.19.-	NaN	NaN	8.26075e-06	NaN	NaN	0.000578288	0.000498563	0.00041729	NaN	0.000578288
PEDS1829Z12Z1835Z9Z12Z	( Cre13.g590500.t1.1 or Cre17.g711150.t1.2 )	( O48663 or A8IR24 )	1.14.19.-	0.00725479	NaN	0.000420162	NaN	NaN	0.0295015	0.0254348	0.0212888	NaN	0.0295015
PLDAGAT1819Z1819Z1819Z2	Cre02.g106400.t1.1	H6V961	2.3.1.158	NaN	NaN	0	0	0	NaN	0	2.00599e-07	0	2.00599e-07
TM16018111Z	Cre07.g324200.t1.2	Q6DN05		0.00268303	0.000682742	0.000977998	0.00203137	0.00128597	0.00309732	0.00298674	0.00261307	0.000879993	0.00309732
TM1601819Z	Cre07.g324200.t1.2	Q6DN05		0.250431	0.0637263	0.0912851	0.189606	0.120031	0.2891	0.278779	0.243901	0.0821375	0.2891
TM18111Z18111Z	Cre07.g324200.t1.2	Q6DN05		0.00259164	0.000659485	0.000944684	0.00196218	0.00124216	0.00299182	0.002885	0.00252406	0.000850017	0.00299182
TM18111Z1819Z	Cre07.g324200.t1.2	Q6DN05		0.0330808	0.00841796	0.0120584	0.0250461	0.0158555	0.0381888	0.0368254	0.0322182	0.01085	0.0381888
TM1819Z18111Z	Cre07.g324200.t1.2	Q6DN05		0.0169143	0.00430413	0.00616547	0.0128061	0.00810697	0.0195261	0.018829	0.0164733	0.00554763	0.0195261
TM1819Z1819Z	Cre07.g324200.t1.2	Q6DN05		0.172416	0.0438741	0.0628478	0.130539	0.0826384	0.199039	0.191933	0.16792	0.0565498	0.199039
UDPSQS	Cre16.g656400.t1.2	Q763T6	3.13.1.1	0.446756	0.0653834	0.110405	0.0939509	0.174419	0.140514	0.119332	0.146656	0.110061	0.446756
G3PD1_f	( Cre01.g053000.t1.2 or Cre01.g053150.t1.2 or Cre01.g053150.t2.1 or Cre10.g421700.t1.2 or Cre09.g387763.t1.1 )	( A0A0B5KTL4 or A0A2K3E871 or A0A2K3E866 or A0A2K3D977 or A0A2K3DDX0 )	1.1.1.8;1.1.1.94	0	0	NaN	NaN	0	2.22632	1.77243	0	1.36462	2.22632
G3PD2_f	( Cre09.g387763.t1.1 or Cre12.g511150.t1.2 )	( A0A2K3DDX0 or A8IKS4 )	1.1.1.94	9.22394	NaN	NaN	0	NaN	NaN	NaN	NaN	0	9.22394
1AGPEAT1801819Z	( Cre17.g707300.t1.2 or Cre03.g182650.t1.2 or Cre12.g537641.t1.1 or Cre10.g460350.t1.1 or Cre05.g248150.t1.2 )	( A0A2K3CPD5 or A8JH70 or A0A2K3D5A5 or A0A2K3DBU6 or A0A2K3DS05 )	2.3.1.23	NaN	NaN	NaN	0	NaN	NaN	3.88196	3.63741	NaN	3.88196
1AGPEAT18111Z1819Z	( Cre17.g707300.t1.2 or Cre03.g182650.t1.2 or Cre12.g537641.t1.1 or Cre10.g460350.t1.1 or Cre05.g248150.t1.2 )	( A0A2K3CPD5 or A8JH70 or A0A2K3D5A5 or A0A2K3DBU6 or A0A2K3DS05 )	2.3.1.23	0.475541	NaN	NaN	0.186884	NaN	0.844426	0	3.64525	NaN	3.64525
CDPDAGS18111Z160	( Cre12.g489050.t1.2 or Cre03.g186200.t1.2 )	( A0A2K3D278 or A0A2K3DY25 )	2.7.7.41	0.104447	0.0224623	0.0445597	0.0301984	0.046105	0.791881	0.852557	1.6719	0.0316464	1.6719
CDPDAGS18111Z160h	( Cre12.g489050.t1.2 or Cre03.g186200.t1.2 )	( A0A2K3D278 or A0A2K3DY25 )	2.7.7.41	0.0577059	0.0124102	0.0246188	0.0166843	0.0254726	0.437507	0.47103	0.923708	0.0174843	0.923708
CDPDAGS1819Z160	( Cre12.g489050.t1.2 or Cre03.g186200.t1.2 )	( A0A2K3D278 or A0A2K3DY25 )	2.7.7.41	0.0140602	0.00302382	0.00599853	0.00406523	0.00620649	0.1066	0.114768	0.225064	0.00426017	0.225064
CDPDAGS1819Z160h	( Cre12.g489050.t1.2 or Cre03.g186200.t1.2 )	( A0A2K3D278 or A0A2K3DY25 )	2.7.7.41	0.387658	0.0833696	0.165385	0.112082	0.17112	2.9391	3.1643	6.20531	0.117457	6.20531
PETHCT	Cre12.g539000.t1.2	Q84JV7	2.7.7.14	0.362566	0.0804756	0.269189	0.0956617	0.244205	NaN	NaN	3.17114	0.126586	3.17114
PGD3TDS18111Z1613E	( Cre16.g658400.t1.2 or Cre17.g700950.t1.2 or Cre03.g183850.t1.2 or Cre06.g306350.t1.2 or Cre07.g334800.t1.2 or Cre07.g334800.t2.1 )	( A0A2K3CTD8 or Q2HZ22 or Q2HZ21 or Q2HZ24 or Q2HZ23 )		NaN	NaN	NaN	NaN	NaN	0.255971	0.197693	0.207368	NaN	0.255971
PGD3TDS1819Z1613E	( Cre16.g658400.t1.2 or Cre17.g700950.t1.2 or Cre03.g183850.t1.2 or Cre06.g306350.t1.2 or Cre07.g334800.t1.2 or Cre07.g334800.t2.1 )	( A0A2K3CTD8 or Q2HZ22 or Q2HZ21 or Q2HZ24 or Q2HZ23 )		NaN	NaN	NaN	NaN	NaN	0.255971	0.197693	0.207368	NaN	0.255971
PGD3TDS1829Z12Z1613E	( Cre16.g658400.t1.2 or Cre17.g700950.t1.2 or Cre03.g183850.t1.2 or Cre06.g306350.t1.2 or Cre07.g334800.t1.2 or Cre07.g334800.t2.1 )	( A0A2K3CTD8 or Q2HZ22 or Q2HZ21 or Q2HZ24 or Q2HZ23 )		NaN	NaN	NaN	NaN	NaN	1.91329	1.47769	1.55001	NaN	1.91329
PGD3TDS1839Z12Z15Z1613E	( Cre16.g658400.t1.2 or Cre17.g700950.t1.2 or Cre03.g183850.t1.2 or Cre06.g306350.t1.2 or Cre07.g334800.t1.2 or Cre07.g334800.t2.1 )	( A0A2K3CTD8 or Q2HZ22 or Q2HZ21 or Q2HZ24 or Q2HZ23 )		NaN	NaN	NaN	NaN	NaN	0.701888	0.542088	0.568617	NaN	0.701888
SERDC	Cre01.g038250.t1.2	A0A2K3E765	4.1.1.22	0.135524	NaN	NaN	0.03283	NaN	NaN	NaN	NaN	0.0257142	0.135524
SPTA_f	Cre01.g005150.t1.1	A8JFY9	2.6.1.51	1.72677	0.179201	0.488481	0.271915	0.821463	4.15254	4.84706	3.61542	0.269529	4.84706
GLYTL	( Cre10.g433000.t1.1 or Cre05.g233800.t1.2 )	( A0A2K3D9Z9 or A0A2K3DRT1 )	6.1.1.14	1.65327	NaN	NaN	NaN	NaN	1.03889	0.831857	0.994601	NaN	1.65327
SERTL	( Cre02.g082877.t1.1 or Cre03.g189400.t1.2 or Cre02.g082825.t1.1 )	( A0A2K3E0P9 or A8IRT6 or A0A2K3E0P0 )	6.1.1.11	NaN	NaN	0.122806	NaN	NaN	0.473533	0.391418	0.422418	NaN	0.473533
THRTL	( Cre10.g421600.t1.2 or Cre06.g273300.t1.2 )	( A0A2K3D985 or A0A2K3DNH7 )	6.1.1.3	0.437313	NaN	NaN	NaN	NaN	0.457882	NaN	0.428091	NaN	0.457882
ASADH	Cre09.g389689.t1.1	A8J173	1.2.1.11	0.297626	0.0425938	0.122468	0.0591324	0.0972047	0.189361	0.164217	0.219911	0.0397254	0.297626
ASPK	( Cre10.g458500.t1.2 or Cre18.g749447.t1.1 or Cre18.g749447.t2.1 )	( A0A2K3DBP3 or A0A2K3CNJ5 )	2.7.2.4	NaN	NaN	NaN	NaN	NaN	NaN	NaN	NaN	0.169336	0.169336
ENO_f	Cre12.g513200.t1.2	A8JH98	4.2.1.11	376.413	109.21	201.376	121.793	172.721	202.657	181.963	197.614	26.6042	376.413
GLUKA	( Cre01.g032700.t1.2 or Cre02.g117500.t1.2 )	( A8HQP1 or A8JGU7 )	2.7.1.1;2.7.1.2	3.9689	NaN	NaN	NaN	NaN	4.97559	NaN	4.69575	NaN	4.97559
GLUKB	( Cre01.g032700.t1.2 or Cre02.g117500.t1.2 )	( A8HQP1 or A8JGU7 )	2.7.1.1;2.7.1.2	0.0137623	NaN	NaN	NaN	NaN	0.0124192	NaN	0.0127925	NaN	0.0137623
PDHe3mr_f	( Cre18.g749847.t1.1 or Cre18.g749847.t2.1 )	( A8J1T4 )	1.8.1.4	8.41132e-08	7.65613e-08	1.36933e-07	1.1053e-07	1.07524e-07	7.98154e-08	6.8377e-08	7.05046e-08	18.1585	18.1585
FTHFL	Cre13.g566000.t1.2	A0A2K3CZE0	6.3.4.3	3.84337	0.807683	1.65627	1.14432	1.84889	6.71495	6.90325	6.63689	0.72262	6.90325
ICL	( Cre03.g200250.t1.2 or Cre06.g282800.t1.2 )	( A8IXQ5 or A8J244 )	4.1.3.1	40.1273	NaN	NaN	NaN	NaN	5.73818	NaN	7.65563	NaN	40.1273
MALSm	Cre03.g144807.t1.1	Q6X898	2.3.3.9	151.73	42.2906	82.2574	64.9812	57.0718	32.6297	28.1268	29.2623	118.099	151.73
ADPART	( Cre09.g410650.t1.2 or Cre09.g410650.t2.1 or Cre09.g410650.t3.1 )	( A0A2K3DFM2 or A0A2K3DFK9 or A0A2K3DFL5 )	2.4.2.17	0.256844	0.0429495	NaN	0.0616854	0.0714803	0.560575	NaN	NaN	0.0661723	0.560575
HDH	Cre02.g077350.t1.2	A0A2K3E0A8	1.1.1.23	0.313262	0.0669282	0.0846213	0.0836082	0.105324	0.678341	0.434633	0.517299	0.087656	0.678341
HISTL	Cre02.g142352.t1.1	A0A2K3E417	6.1.1.21	0.684374	0.111946	0.348262	0.156254	0.236947	0.616474	0.636907	0.603375	0.142799	0.684374
IGPD	Cre02.g103850.t1.2	A8I4F6	4.2.1.19	0.919376	0.112553	NaN	NaN	0.269891	NaN	NaN	NaN	0.131979	0.919376
IMGPS	Cre11.g481500.t1.2	A0A2K3D8R8	2.4.2.-	0.532513	0.0961765	0.2262	0.246074	0.201238	0.461111	0.379163	0.253901	0.118357	0.532513
PRACH	Cre13.g576650.t1.2	A0A2K3D041	3.5.4.19	0.0927663	0.0380155	0.0171422	0.00977676	0.0308768	3.14076	2.45413	2.70378	0.0704927	3.14076
PRADP	Cre13.g576650.t1.2	A0A2K3D041	3.6.1.31	0.0927663	0.0380155	0.0171422	0.00977676	0.0308768	3.14076	2.45413	2.70378	0.0704927	3.14076
PRICI	( Cre11.g481500.t1.2 or Cre12.g495300.t1.2 )	( A0A2K3D8R8 or A8JDM6 )	5.3.1.16	NaN	NaN	NaN	NaN	NaN	0.461111	0.379163	0.253901	NaN	0.461111
HISTAH	( Cre17.g747297.t1.1 or Cre02.g076600.t1.2 )	( A0A2K3CS54 or A0A2K3E085 )	3.1.1.29	0	0	0	7.92058e-08	0	NaN	NaN	NaN	0	7.92058e-08
MI3PSA	Cre03.g180250.t1.2	A8IDE6	5.5.1.4	0.0928155	0.0394159	0.0379656	0.0922245	5.83285e-08	0.0393224	6.53805e-08	6.37724e-08	NaN	0.0928155
MI3PSB	Cre03.g180250.t1.2	A8IDE6	5.5.1.4	2.44699e-07	6.66804e-07	5.50515e-07	8.91522e-07	0.0482712	1.0142e-07	0.116872	0.110435	NaN	0.116872
MIBP	Cre01.g030250.t1.2	A8HQG9	3.1.3.57	2.59257e-07	2.30951e-07	4.06093e-07	3.59644e-07	1.6126e-07	1.67062e-06	2.22335e-07	6.69728e-07	2.87826e-07	1.67062e-06
MITP	( Cre07.g352400.t1.2 or Cre13.g563550.t1.1 )	( A0A2K3DLD8 or A0A2K3CZ37 )	3.1.3.56	NaN	3.02804e-07	NaN	2.33006e-07	NaN	8.5095e-07	9.75114e-07	1.08029e-06	3.41102e-07	1.08029e-06
DAPAT_f	Cre17.g734200.t1.2	A8IW39	2.6.1.83	0.368663	0.0649462	0.126587	0.0698573	0.14511	0.258638	0.203073	0.223173	0.0522379	0.368663
DAPEP_f	Cre05.g237400.t1.2	A0A2K3DT07	5.1.1.7	0.952007	0.218896	0.340615	0.313712	0.329418	0.235377	0.20278	0.198506	0.124602	0.952007
DAPDC	Cre01.g050100.t1.2	A8HNC0	4.1.1.20	0.803967	0.169633	0.238584	0.194269	0.318745	1.1359	0.812005	0.413619	0.206533	1.1359
DHDPS	Cre02.g107300.t1.2	A0A2K3E2N0	4.2.1.52	0.745105	0.108202	0.225985	0.169563	0.224716	1.74118	1.85606	2.95602	0.0922451	2.95602
DHPR	( Cre14.g627850.t1.2 or Cre16.g656300.t1.1 )	( A0A2K3CYH1 or A8J8G6 )	1.3.1.26	NaN	NaN	NaN	NaN	NaN	1.98495	2.71304	1.7514	NaN	2.71304
LYSTL	Cre03.g160500.t1.2	A8J7C8	6.1.1.6	0.384481	0.0635078	0.135068	0.0943621	0.142319	0.284532	0.247066	0.25889	0.0558515	0.384481
LYSTAH	( Cre17.g747297.t1.1 or Cre02.g076600.t1.2 )	( A0A2K3CS54 or A0A2K3E085 )	3.1.1.29	6.21878e-08	0	0	0	0	NaN	NaN	NaN	0	6.21878e-08
ADSHm_f	Cre03.g204250.t1.2	A8IXE0	3.3.1.1	0.198819	0.0362478	0.051995	0.0629325	0.0862281	0.0302979	0.0254369	0.0274403	0.0333187	0.198819
ACDO	Cre12.g542850.t1.2	A8IY04	1.13.11.54	0.175152	0.0305523	0.164114	NaN	0.11607	2.33945	1.7069	1.74512	0.0601286	2.33945
ACRS	Cre01.g016528.t1.1	A0A2K3E5R9	3.1.3.77	0.760118	0.131805	0.490911	0.119469	0.313007	1.82887	1.94103	2.23323	0.23109	2.23323
ACRSP	Cre01.g016528.t1.1	A0A2K3E5R9	3.1.3.77	0.760118	0.131805	0.490911	0.119469	0.313007	1.82887	1.94103	2.23323	0.23109	2.23323
CBL	Cre16.g669550.t1.2	A0A2K3CUB3	4.4.1.8	0.516834	0.109923	0.166515	0.102786	0.235523	2.31445	1.65534	1.6728	0.0948998	2.31445
CYSTS	Cre03.g144627.t1.1	A8J355	2.5.1.48	0.343621	0.0427423	0.103389	0.0936877	0.088056	0.343629	0.245828	0.209852	0.0889172	0.343629
M5TRPI	( Cre16.g687518.t1.1 or Cre16.g673550.t1.1 )	( A0A2K3CW67 or A0A2K3CVJ1 )	5.3.1.23	0.539716	NaN	NaN	NaN	NaN	0.638034	NaN	0.53733	NaN	0.638034
MAT	Cre06.g250200.t1.2	A0A2K3DLX7	2.5.1.6	2.4985e-09	0	0	0	0	9.85245e-10	8.52206e-10	0	0	2.4985e-09
MATm	Cre06.g250200.t1.2	A0A2K3DLX7	2.5.1.6	0.201739	0.0462799	0.0608111	0.0636223	0.0963226	0.0677641	0.0540474	0.0631017	0.04254	0.201739
METTL	( Cre12.g487100.t1.2 or Cre02.g087950.t1.2 )	( A0A2K3D2C1 or A0A2K3E124 )	6.1.1.10	NaN	NaN	0.183355	NaN	NaN	0.326824	0.461249	0.516404	NaN	0.516404
BDMT	Cre12.g516550.t1.2	A0A2K3D3T2	2.4.1.142	NaN	NaN	NaN	1.06793	NaN	NaN	NaN	NaN	NaN	1.06793
MG1A	Cre13.g579734.t1.1	A0A2K3D0A9	3.2.1.106	2.27695	NaN	0.155854	0.230534	NaN	NaN	NaN	NaN	NaN	2.27695
MG2A	Cre03.g190500.t1.2	A0A2K3DYA8	3.2.1.84	2.13426	0.0820396	0.0883857	0.0932889	0.489245	0.531811	0.353495	0.621975	0	2.13426
MG2B	Cre03.g190500.t1.2	A0A2K3DYA8	3.2.1.84	0	0	0	0	0	0	0	0	0.505142	0.505142
MG3A	Cre03.g190500.t1.2	A0A2K3DYA8	3.2.1.84	2.13426	0.0820396	0.0883857	0.0932889	0.489245	0.531811	0.353495	0.621975	0	2.13426
MG3B	Cre03.g190500.t1.2	A0A2K3DYA8	3.2.1.84	0	0	0	0	0	0	0	0	0.505142	0.505142
MM2	Cre10.g437950.t1.2	A0A2K3DAA6	3.2.1.114	5.01975	0.149698	0.229582	0.182599	0.811621	NaN	NaN	NaN	0.60023	5.01975
UDPDOLPT	Cre16.g652850.t1.2	A0A2K3CSY8	2.4.1.117	65.0376	2.2318	2.88931	2.82025	21.0704	NaN	5.60174	NaN	16.7049	65.0376
QULNS	Cre06.g251450.t1.1	A0A2K3DLZ0	2.5.1.72	0.148216	0.0383362	0.0433533	0.0325476	0.0554757	0.329625	0.679851	0.246932	0.0156321	0.679851
NNDPR	Cre02.g141200.t1.2	A8J0N3	2.4.2.19	0.248948	0.0325472	0.0662885	0.139745	0.0872462	1.44662	1.2192	1.19915	0.0330393	1.44662
GLUS_nadph	Cre13.g592200.t1.2	A0A2K3D151	1.4.1.14	408.921	18.6804	23.9335	NaN	7.58919	83.1819	47.6962	35.6786	0	408.921
MDUMT_f	Cre17.g715900.t1.2	A0A2K3CPY4	2.1.1.45	0.214695	NaN	NaN	NaN	0.0232656	NaN	NaN	0.400189	0.123779	0.400189
METSm_f	Cre06.g250902.t1.1	A0A2K3DLZ7	2.1.1.13	1.65892	0.435182	0.553326	0.907706	0.866145	6.68321	6.9339	6.15331	0.60761	6.9339
DHFR2i	Cre17.g715900.t1.2	A0A2K3CPY4	1.5.1.3	0.214695	NaN	NaN	NaN	0.0232656	NaN	NaN	0.400188	0.123779	0.400188
DHFRi	Cre17.g715900.t1.2	A0A2K3CPY4	1.5.1.3	0	NaN	NaN	NaN	0	NaN	NaN	2.30898e-07	0	2.30898e-07
MTHFO	Cre10.g433600.t1.2	A0A2K3DA10	1.5.1.20	0.965151	0.204996	0.413978	0.218431	0.339952	0.730794	0.575589	0.596373	0.155934	0.965151
MTHFO_nadp	Cre10.g433600.t1.2	A0A2K3DA10	1.5.1.20	0	0	0	0	0	0	0	9.86073e-09	0	9.86073e-09
IDPh	( Cre10.g424100.t1.2 or Cre09.g387875.t1.1 or Cre09.g394436.t1.1 or Cre09.g390200.t1.1 )	( A8ICC8 or A8J133 or A8J0B0 or A0A2K3DDK6 )	3.6.1.1	6.45848	NaN	NaN	NaN	NaN	3.94013	NaN	3.29452	NaN	6.45848
IDPm	( Cre10.g424100.t1.2 or Cre09.g387875.t1.1 or Cre09.g394436.t1.1 or Cre09.g390200.t1.1 )	( A8ICC8 or A8J133 or A8J0B0 or A0A2K3DDK6 )	3.6.1.1	0.115546	NaN	NaN	NaN	NaN	0.069249	NaN	0.0571944	NaN	0.115546
IDP	( Cre09.g387875.t1.1 or Cre09.g394436.t1.1 )	( A8J133 or A8J0B0 )	3.6.1.1	16.617	NaN	NaN	NaN	NaN	12.4914	NaN	11.0534	NaN	16.617
BCTA_val_m_f	( Cre10.g458050.t1.2 or Cre05.g245900.t1.2 )	( A0A2K3DBN8 or A0A2K3DS60 )	2.6.1.42	2.47602	0.439906	0.665317	0.597914	0.684466	1.64119	1.69726	1.92447	23.213	23.213
DMHL	Cre03.g206600.t1.2	A8IX80	4.2.1.9	1.22701	0.226397	0.424865	0.233079	0.406195	0.970381	0.895271	1.04179	10.9046	10.9046
DMORm	Cre10.g434750.t1.2	A8IAT4	1.1.1.86	1.70832	0.404822	0.86095	0.402262	0.602199	0.538099	0.501561	0.551101	19.8972	19.8972
RPDPK_f	( Cre08.g378850.t1.2 or Cre09.g394550.t1.2 )	( A0A2K3DHX3 or A0A2K3DD97 )	2.7.6.1	0.042231	NaN	NaN	NaN	NaN	0.0441128	NaN	0.0397496	NaN	0.0441128
G6PADH	Cre17.g725550.t1.2	A0A2K3CQK6	1.1.1.49	1878.22	872.406	733.806	717.227	453.187	531.798	708.267	505.31	0	1878.22
G6PBDH	Cre17.g725550.t1.2	A0A2K3CQK6	1.1.1.49	0	0	0	0	0	0	0	0	11.9244	11.9244
PGDHh	Cre12.g526800.t1.2	A8J5F7	1.1.1.44	302.487	162.023	164.526	190.133	99.8428	72.0866	45.9798	45.783	3.3802	302.487
PGLh	( Cre01.g034400.t1.1 or Cre08.g370650.t1.2 )	( A0A2K3E6Y0 or A0A2K3DH97 )	3.1.1.31	45.4722	NaN	NaN	NaN	NaN	34.1972	NaN	41.3181	NaN	45.4722
RBK	Cre10.g424500.t1.2	A0A2K3D9E8	2.7.1.15	0	1.58056e-07	0	2.91132e-07	4.28063e-07	NaN	NaN	NaN	3.16569e-07	4.28063e-07
RPEh_f	Cre12.g511900.t1.2	A8IKW6	5.1.3.1	113.425	44.9159	230.984	98.9232	15.974	70.793	38.1333	30.3734	0.655889	230.984
TKT1h_f	Cre02.g080200.t1.2	A8IAN1	2.2.1.1	18.8214	10.8845	13.9887	15.6601	4.87957	1.96646	1.00278	0.771528	0.17482	18.8214
TKT2h_f	Cre02.g080200.t1.2	A8IAN1	2.2.1.1	18.6271	10.8498	13.9442	15.6103	4.81182	1.93108	0.972942	0.74087	0.12215	18.6271
CHRM_f	Cre03.g155200.t1.1	A8J7L1	5.4.99.5	2.19817	0.49524	0.687016	0.633763	0.846247	19.925	11.4984	4.69375	0.369198	19.925
DQDH_f	Cre08.g380201.t1.1	A0A2K3DHZ1	4.2.1.10	2.7884	0.444515	1.18623	0.593177	0.993789	4.6201	3.66413	2.4561	0.767558	4.6201
PRAI_f	Cre12.g519000.t1.1	A8J650	5.3.1.24	0.0443717	0.00407007	NaN	0.0194439	0.027556	NaN	NaN	NaN	0.0562618	0.0562618
PSCIT_f	Cre03.g181300.t1.2	A8JH48	2.5.1.19	0.803898	0.144472	0.342777	0.176587	0.176301	0.73643	0.646544	0.64503	0.2203	0.803898
SKDH_f	Cre08.g380201.t1.1	A0A2K3DHZ1	1.1.1.25	2.7884	0.444515	1.18623	0.593177	0.993789	4.6201	3.66413	2.4561	0.767558	4.6201
ANTPPT	Cre10.g429150.t1.2	A0A2K3D9S0	2.4.2.18	0.090951	0.0129945	0.0210969	0.0121438	0.0240752	NaN	NaN	NaN	0.0914211	0.0914211
CHRS	Cre03.g145747.t1.1	A0A2K3DVB7	4.2.3.5	0.692994	0.116712	0.310482	0.153632	0.192781	1.54707	1.32257	1.14296	0.160007	1.54707
DHQS	Cre08.g368950.t1.2	A8J463	4.2.3.4	1.09528	0.324569	0.874924	0.340645	0.856695	0.863615	7.01198	6.00375	1.07784	7.01198
DPHS	Cre17.g726750.t1.2	A8J6Q7	2.5.1.54	0.696693	0.129732	0.217106	0.241177	0.253579	0.481568	0.434609	0.404721	0.311687	0.696693
IGPS	Cre13.g602350.t1.2	A0A2K3D197	4.1.1.48	0.0460754	0.00571784	0.0169924	0.00931983	0.0148318	0.131962	0.0850713	0.0949186	0.0455367	0.131962
PPDH	Cre06.g261800.t1.2	A0A2K3DMS7	4.2.1.51	0	0	0	0	0	0	0	5.14657e-08	0	5.14657e-08
SKK	( Cre10.g436350.t1.1 or Cre16.g659850.t1.2 )	( A0A2K3DA77 or A0A2K3CTG0 )	2.7.1.71	1.197	NaN	NaN	NaN	NaN	5.86298	6.8873	1.49299	NaN	6.8873
TRPTL	( Cre12.g522350.t1.2 or Cre05.g238322.t1.1 )	( A8J5U1 or A0A2K3DSZ3 )	6.1.1.2	NaN	NaN	NaN	NaN	NaN	0.223741	0.0158237	0.126616	NaN	0.223741
TYRTL	( Cre03.g145727.t1.1 or Cre13.g606050.t1.2 )	( A0A2K3DVA7 or A8JAY5 )	6.1.1.1	NaN	NaN	NaN	NaN	NaN	0.200866	0.209807	NaN	NaN	0.209807
AROATh	Cre02.g147302.t1.1	A0A2K3E3U1	2.6.1.79	0	0	0	0	0	0.0977638	0.088326	0	0.0445515	0.0977638
AROAT2	Cre02.g147302.t1.1	A0A2K3E3U1	2.6.1.78	1.06544	0.200722	0.406778	0.221672	0.405536	2.45914	2.22174	1.83826	0.260944	2.45914
AROHL	Cre06.g261800.t1.2	A0A2K3DMS7	4.2.1.51	1.72426	0.30153	0.500148	0.337213	0.449931	1.6443	1.56931	1.63829	0.284647	1.72426
PHETL	( Cre09.g389430.t1.1 or Cre13.g603900.t1.2 )	( A8J168 or A0A2K3D1B0 )	6.1.1.20	0.591506	NaN	NaN	NaN	NaN	0.55591	NaN	0.606234	NaN	0.606234
TRPTAH	( Cre17.g747297.t1.1 or Cre02.g076600.t1.2 )	( A0A2K3CS54 or A0A2K3E085 )	3.1.1.29	6.21878e-08	0	0	0	1.21309e-07	NaN	NaN	NaN	0	1.21309e-07
ABOR	Cre12.g500150.t1.1	A0A2K3D399	1.2.1.3	0	0	0	6.14704e-08	0	0	0	0	0	6.14704e-08
CHLDAO_f	Cre01.g043350.t1.2	A8HMS2	1.14.13.122	0.707728	NaN	NaN	NaN	NaN	NaN	NaN	NaN	NaN	0.707728
DVCHLDR_f	Cre01.g042800.t1.2	A8HMQ3	1.3.1.75	0.366269	0.0659427	0.104077	0.111408	0.152281	0.244091	0.327065	0.232724	0	0.366269
DVPCHLDR_f	Cre01.g042800.t1.2	A8HMQ3	1.3.1.75	0	0	0	0	0	0	0	1.31936e-08	0	1.31936e-08
G1SAT_f	Cre03.g158000.t1.2	A8J7H3	5.4.3.8	1.62808	0.31717	0.461399	0.340602	0.488511	1.59159	1.29547	1.23665	1.28777e-07	1.62808
MPMT_f	Cre12.g498550.t1.1	A8JGJ6	2.1.1.11	0.340896	0.0829454	0.140464	0.314029	0.161106	0.500995	0.236798	0.480228	0	0.500995
PPBNGD_f	( Cre16.g663900.t1.2 or Cre02.g113850.t1.1 )	( A8JFB1 or A0A2K3E393 )	2.5.1.61	0.11158	0.0232306	0.0365766	0.0369511	0.0465492	0.189491	0.161482	0.141007	0	0.189491
CHLASP	Cre06.g294750.t1.2	A8JFJ1	2.5.1.62	0.100829	0.0140121	0.0328215	0.0249133	0.0413171	0.737357	0.636414	0.61794	0	0.737357
CHLBSP	Cre06.g294750.t1.2	A8JFJ1	2.5.1.62	0.184366	0.0256212	0.0600143	0.045554	0.0755485	1.34826	1.16369	1.12991	0	1.34826
CPPPGO	( Cre02.g085450.t1.2 or Cre02.g092600.t1.2 )	( Q9S7V1 or Q4U0V8 )	1.3.3.3	0.337152	NaN	NaN	NaN	NaN	0.350028	NaN	0.393976	NaN	0.393976
DVPCHLD646OR	Cre01.g015350.t1.1	A8HPJ2	1.3.1.33	0.175481	0.0347138	0.0601399	0.0203213	0.0556354	0.367894	0.290436	0.284624	0	0.367894
GLUTRR	Cre07.g342150.t1.2	Q9FPR7	1.2.1.70	6.29271	1.19934	1.03493	1.68154	2.04397	20.8657	7.97392	7.84101	1.9666e-07	20.8657
MPMECY1	( Cre12.g510050.t1.2 or Cre07.g346050.t1.2 or Cre07.g346050.t2.1 )	( A0A2K3D2M2 or A8ITX0 )	1.14.13.81	NaN	NaN	NaN	NaN	NaN	0.467605	0.304376	0.323057	NaN	0.467605
MPMECY2	( Cre12.g510050.t1.2 or Cre07.g346050.t1.2 or Cre07.g346050.t2.1 )	( A0A2K3D2M2 or A8ITX0 )	1.14.13.81	NaN	NaN	NaN	NaN	NaN	0.467605	0.304376	0.323057	NaN	0.467605
MPMECY3	( Cre12.g510050.t1.2 or Cre07.g346050.t1.2 or Cre07.g346050.t2.1 )	( A0A2K3D2M2 or A8ITX0 )	1.14.13.81	NaN	NaN	NaN	NaN	NaN	0.467605	0.304376	0.323057	NaN	0.467605
PCHLD646OR	Cre01.g015350.t1.1	A8HPJ2	1.3.1.33	0	0	0	0	0	0	0	1.61359e-08	0	1.61359e-08
PPBNGS	Cre02.g091050.t1.2	A8I980	4.2.1.24	0.872233	0.177687	0.295254	0.411598	0.367753	0.720534	0.545519	0.638724	8.85806e-08	0.872233
PPPGO	Cre09.g396300.t1.2	Q9ZTA7	1.3.3.4	0.352746	0.0692192	0.108225	0.0952936	0.134821	0.533248	0.394498	0.344403	0	0.533248
UPP3S	Cre09.g409100.t1.2	A0A2K3DFI1	4.2.1.75	0.567181	0.101071	0.170092	0.163347	0.236538	3.0259	4.22754	2.44052	0	4.22754
PCFPTh	Cre01.g044800.t1.2	A0A2K3E7P1	2.3.1.54	2.01902	0.329175	0.690385	1.20053	0.659096	0.63798	0.789407	0.73939	0	2.01902
PCFPTm	Cre01.g044800.t1.2	A0A2K3E7P1	2.3.1.54	0	0	0	0	0	0.108405	0	0	0	0.108405
AIAL_f	( Cre13.g565450.t1.2 or Cre13.g565321.t1.1 )	( A0A2K3CZ88 or A0A2K3CZB1 )	4.3.2.2	1.73726	0.624463	1.66622	NaN	0.883883	1.00729	6.74721	6.78446	NaN	6.78446
FPAIF_f	Cre12.g537581.t1.1	A0A2K3D597	2.1.2.3	3.62687	0.633586	1.04491	0.8899	1.15249	0.301321	0.105411	0.289344	0.760196	3.62687
FPGFT_f	Cre12.g550700.t1.2	A0A2K3D664	2.1.2.2	9.11667	0.822024	NaN	2.02366	3.93305	NaN	NaN	NaN	1.95399	9.11667
ICH_f	Cre12.g537581.t1.1	A0A2K3D597	2.1.2.3;3.5.4.10	3.62687	0.633586	1.04491	0.8899	1.15249	0.301321	0.105411	0.289344	0.760196	3.62687
PRAIC_f	Cre12.g503300.t1.2	A8IJJ8	4.1.1.21	5.16131	0.864446	2.47954	1.48947	1.77408	9.69376	9.02461	7.25828	1.14781	9.69376
URDGLYCAH_f	Cre06.g276700.t1.2	A0A2K3DNP5	3.5.1.116	0	0	0	NaN	NaN	NaN	NaN	0	1.06297e-07	1.06297e-07
AAL_fum	( Cre13.g565450.t1.2 or Cre13.g565321.t1.1 )	( A0A2K3CZ88 or A0A2K3CZB1 )	4.3.2.2	0.590686	0.212339	0.566572	NaN	0.30055	0.342604	2.29428	2.30695	NaN	2.30695
AASP	Cre16.g677500.t1.2	A0A2K3CVA0	2.7.1.25	5.75122e-08	4.35534e-08	9.01094e-08	6.47962e-08	5.69538e-08	1.37888e-07	1.69931e-07	1.10495e-07	6.05992e-08	1.69931e-07
ADNKm	Cre03.g204601.t1.1	A0A2K3DZ72	2.7.1.20	1.39223	0.258029	0.318954	0.43591	0.531504	0.877467	0.778629	0.881562	0.250746	1.39223
ADSS	Cre17.g734100.t1.2	A0A2K3CR84	6.3.4.4	0.742498	0.10418	0.21853	0.168296	0.186358	0.499935	0.413893	0.457904	0.180339	0.742498
AGPT	( Cre02.g084950.t1.2 or Cre09.g394102.t1.1 or Cre08.g377350.t1.1 )	( A0A2K3E0R5 or A0A2K3DEF1 or A0A2K3DHS7 )	2.7.4.8	5.0839	NaN	1.0152	1.22308	NaN	6.5054	6.88075	4.71837	NaN	6.88075
AMP5N	( Cre10.g456900.t1.2 or Cre13.g573150.t1.1 )	( A0A2K3DBK2 or A0A2K3CZW1 )	3.1.3.5	NaN	0.128629	NaN	0.139679	NaN	NaN	NaN	NaN	NaN	0.139679
ATAM	( Cre12.g557600.t1.1 or Cre02.g081550.t1.2 or Cre08.g377100.t1.2 )	( A0A2K3D5Q3 or A8I7Y8 or A0A2K3DHS5 )	2.7.4.3	NaN	NaN	NaN	NaN	NaN	16.6867	15.5811	17.6109	NaN	17.6109
ATAMh	( Cre12.g494850.t1.2 or Cre02.g081550.t1.2 or Cre08.g377100.t1.2 )	( A8JDN2 or A8I7Y8 or A0A2K3DHS5 )	2.7.4.3	NaN	NaN	NaN	NaN	NaN	7.84144	7.33428	8.53914	NaN	8.53914
ATDGDm	Cre07.g325734.t1.1	A0A2K3DJF1	2.7.4.6	0.0392783	0.00440866	0.0318541	0.017223	0.00620808	0.0651658	0.0606329	0.0571052	0.00233767	0.0651658
ATNAH	Cre13.g592050.t1.2	A8IWA3	3.5.2.5	0	0	0	0	0	0	0	0	1.9102e-07	1.9102e-07
GMPS	Cre02.g092900.t1.2	Q84UB2	6.3.4.1;6.3.5.2	1.63061	0.326732	0.611472	0.674695	0.901107	1.59473	1.14363	1.41884	0.205419	1.63061
IMPD	Cre14.g614300.t1.2	A8JAP7	1.1.1.205	1.7525	0.373763	1.01789	0.553503	0.765236	2.28971	1.53706	1.57291	0.349237	2.28971
NDPKm	Cre07.g325734.t1.1	A0A2K3DJF1	2.7.4.6	0.022094	0.00247987	0.0179179	0.00968795	0.00349204	0.0366558	0.034106	0.0321217	0.00131494	0.0366558
PPRGL	( Cre18.g749497.t1.1 or Cre18.g749647.t1.1 )	( A0A2K3CNK2 or A8J1T1 )	6.3.4.13	4.59253	0.518628	1.63951	0.711385	1.20582	NaN	4.40963	6.79903	0.498449	6.79903
PRAIS	Cre03.g202113.t1.1	A8JBQ5	6.3.2.6	4.77855	1.22551	1.92758	1.50876	1.41068	2.45423	5.61692	9.08331	0.997787	9.08331
PRDPAR	Cre05.g234638.t1.1	A0A2K3DSL4	2.4.2.14	4.16223	0.775741	1.07144	0.894615	1.35386	3.76198	3.71733	0.773806	0.750478	4.16223
PRFGCL	Cre07.g318750.t1.2	A8I6R4	6.3.3.1	3.54636	0.483226	1.12416	0.702575	0.922916	3.69123	2.15532	2.26554	0.519956	3.69123
PRFGS	Cre08.g364800.t1.2	A8J3Y6	6.3.5.3	3.13116	0.61655	1.08625	1.00866	1.14131	2.43075	2.05125	2.51511	0.625353	3.13116
R5PDP	( Cre08.g378850.t1.2 or Cre09.g394550.t1.2 )	( A0A2K3DHX3 or A0A2K3DD97 )	2.7.6.1	8.96839	NaN	NaN	NaN	NaN	10.1848	NaN	7.36439	NaN	10.1848
SUAT	( Cre02.g107450.t1.2 or Cre03.g203850.t1.2 )	( A8I3V3 or A0A2K3DZ59 )	2.7.7.4	0.270377	NaN	NaN	NaN	NaN	0.188063	NaN	0.182506	NaN	0.270377
URO	Cre12.g504950.t1.2	A0A2K3D311	1.7.3.3	0	0	0	0	0	NaN	0	NaN	3.83627e-07	3.83627e-07
DHR_f	Cre11.g467550.t1.2	A0A2K3D822	3.5.2.3	8.30107	1.18117	2.52605	2.2164	2.24231	NaN	NaN	69.5134	0.821482	69.5134
UPRT_f	Cre11.g467778.t1.1	A0A2K3D7Z5	2.4.2.9	0	4.67551e-08	0	0	5.45628e-08	0	0	1.09726e-07	4.03355e-08	1.09726e-07
ASPCTm	Cre02.g079700.t1.2	A0A2K3E0J4	2.1.3.2	7.78718	1.14193	2.70815	2.19673	2.48388	5.27604	4.14807	4.643	1.00176	7.78718
ATCM	Cre10.g438650.t1.2	A0A2K3DAD1	2.7.4.14	NaN	NaN	NaN	NaN	3.37512	NaN	NaN	NaN	NaN	3.37512
ATDCDm	Cre07.g325734.t1.1	A0A2K3DJF1	2.7.4.6	0.0392783	0.00440866	0.0318542	0.0172231	0.00620808	0.0651658	0.0606329	0.0571052	0.00233768	0.0651658
ATDTDm	Cre07.g325734.t1.1	A0A2K3DJF1	2.7.4.6	0.0220941	0.00247988	0.017918	0.009688	0.00349205	0.0366558	0.034106	0.0321217	0.00131495	0.0366558
ATUDm	Cre07.g325734.t1.1	A0A2K3DJF1	2.7.4.6	17.2629	1.73778	12.5561	6.78889	2.61903	28.5263	26.4815	24.9171	2.00135	28.5263
CMP	( Cre10.g456900.t1.2 or Cre13.g573150.t1.1 )	( A0A2K3DBK2 or A0A2K3CZW1 )	3.1.3.5	NaN	4.44172e-07	NaN	4.82327e-07	NaN	NaN	NaN	NaN	NaN	4.82327e-07
DTPH	( Cre06.g273500.t1.2 or Cre06.g273500.t2.1 or Cre07.g330600.t1.1 )	( A0A2K3DNI0 or A0A2K3DNJ4 or A0A2K3DJV4 )	3.6.1.5	0	5.31444e-08	7.29328e-08	0	0	7.02846e-08	5.28613e-08	5.37242e-08	0	7.29328e-08
DUTNH	( Cre02.g095089.t1.1 or Cre16.g667850.t1.1 )	( A8JEL2 or A0A2K3CUF8 )	3.6.1.23;3.6.1.19	NaN	NaN	0.064175	NaN	0.0222323	0.648855	0.637151	0.536404	NaN	0.648855
ORPDC	Cre01.g048950.t1.2	A0A2K3E7W9	4.1.1.23	4.68567	0.653824	1.24716	0.944748	1.52607	4.40134	2.86242	3.30572	0.412404	4.68567
UMPK	( Cre02.g093950.t1.2 or Cre10.g438650.t1.2 )	( A0A2K3E1F3 or A0A2K3DAD1 )	2.7.4.22;2.7.4.14	NaN	NaN	NaN	NaN	6.43912	NaN	NaN	NaN	NaN	6.43912
UMPP	( Cre10.g456900.t1.2 or Cre13.g573150.t1.1 )	( A0A2K3DBK2 or A0A2K3CZW1 )	3.1.3.5	NaN	4.44172e-07	NaN	4.82327e-07	NaN	NaN	NaN	NaN	NaN	4.82327e-07
UTAL	Cre09.g406050.t1.2	A0A2K3DF88	6.3.4.2	2.60796	0.469726	0.97487	1.02549	0.653041	4.09073	2.33285	3.71665	0.288641	4.09073
ACKrh_f	( Cre17.g709850.t1.2 or Cre09.g396700.t1.2 )	( A0A2K3CPG8 or A0A2K3DD53 )	2.7.2.1	1315.56	NaN	NaN	NaN	NaN	1819.06	NaN	1049.44	0	1819.06
ACKrm_f	( Cre17.g709850.t1.2 or Cre09.g396700.t1.2 )	( A0A2K3CPG8 or A0A2K3DD53 )	2.7.2.1	NaN	NaN	NaN	NaN	NaN	NaN	NaN	NaN	2287.04	2287.04
ASPAT_f	( Cre02.g097900.t1.2 or Cre09.g387726.t1.1 or Cre02.g147302.t1.1 )	( A8I263 or A8J129 or A0A2K3E3U1 )	2.6.1.1	1.64658	NaN	NaN	NaN	NaN	0.981907	NaN	1.11692	NaN	1.64658
ACACT	Cre02.g146050.t1.2	A0A2K3E3R4	2.3.1.9	44.4825	15.6548	12.378	4.98415	16.619	146.066	120.582	110.681	12.1226	146.066
ACALD	Cre17.g746997.t1.1	A8JI07	1.2.1.10	1.68042e-08	0	0	0	2.6575e-08	7.31397e-09	6.19601e-09	7.86334e-09	0.0377379	0.0377379
ACDHmi	( Cre16.g669150.t1.2 or Cre17.g746997.t1.1 )	( A8JB39 or A8JI07 )	1.1.1.1	NaN	NaN	0	0	0	0	0	0	0.0377379	0.0377379
PFLACTm	Cre01.g044800.t1.2	A0A2K3E7P1	2.3.1.54	0.55125	0	0	0.327781	0.258394	0.292616	0.309482	0.289874	0	0.55125
PFLh	Cre01.g044800.t1.2	A0A2K3E7P1	2.3.1.54	0	0.0898743	0.188495	0	0	0	0	0	62.0817	62.0817
CAROMO	Cre02.g073900.t1.1	A8I9T9	1.14.99.36	NaN	NaN	NaN	8.25725e-06	NaN	NaN	NaN	NaN	NaN	8.25725e-06
RETPALMIH	Cre02.g073900.t1.1	A8I9T9		NaN	NaN	NaN	1.64308e-05	NaN	NaN	NaN	NaN	NaN	1.64308e-05
RHODOPSINRT	( Cre01.g002500.t1.2 or Cre14.g611300.t1.1 or Cre02.g074150.t1.1 or Cre02.g074150.t2.1 or Cre02.g085257.t1.2 or Cre11.g467678.t1.1 )	( A0A2K3E4T1 or A0A2K3CXC9 or A0A2K3E007 or A0A2K3E024 or Q8RUT8 or A0A2K3D7N7 )		NaN	NaN	2.12201e-06	NaN	NaN	9.56661e-06	8.37435e-06	9.02321e-06	NaN	9.56661e-06
TRETINOLPMTACT	( Cre01.g045903.t1.1 or Cre12.g557750.t1.1 or Cre03.g205050.t1.2 or Cre09.g386912.t1.1 or Cre06.g299050.t1.2 )	( A0A2K3E7S4 or R9YW17 or A8IXB2 or A8J110 or A8INZ7 )	2.3.1.20	0.000141347	NaN	3.85716e-05	NaN	NaN	NaN	NaN	NaN	0	0.000141347
AFAT	( Cre13.g592500.t1.1 or Cre01.g026650.t1.2 or Cre13.g607600.t1.1 )	( A0A2K3D179 or A0A2K3E6I2 or A0A2K3D1K2 )	2.7.1.26;2.7.7.2	NaN	0.000767801	NaN	0.00323123	NaN	0.0585451	0.0395653	0.0652303	NaN	0.0652303
ARPT	( Cre06.g311600.t1.2 or Cre01.g025250.t1.1 )	( A8IM09 or A0A2K3E6B3 )	2.7.1.26;2.7.7.2	0.00760656	0.00149941	0.00298261	NaN	NaN	0.0268225	0.0148497	0.016667	0.00188232	0.0268225
AUNOR	Cre17.g728950.t1.1	A0A2K3CQT4	1.1.1.193 (orthology with 3.5.4.26 which is present in v4.0)	0.0489477	NaN	NaN	NaN	0.00170154	NaN	NaN	NaN	NaN	0.0489477
DHPAH	Cre12.g555951.t1.1	A0A2K3D5U5	3.5.4.26	0.0180704	0.00161255	0.00349643	0.00361232	NaN	0.0632516	0.059298	0.0609294	0.00159061	0.0632516
DLDLBT	Cre02.g088850.t1.2	A8I8Z1	2.5.1.-	0.00356137	0.000648185	0.00144934	0.000956467	0.00124339	0.00552182	0.00485988	0.00514256	0.000723523	0.00552182
GTPDH	( Cre14.g620350.t1.2 or Cre09.g393900.t1.2 or Cre09.g393900.t2.1 )	( A0A2K3CXZ7 or A0A2K3DDB1 or A8IZV5 )	3.5.4.25	0.014049	0.00226172	0.00201778	0.00280103	NaN	NaN	0.00548662	NaN	0.00296498	0.014049
R5PFL	Cre14.g620350.t1.2	A0A2K3CXZ7	4.1.99.12	NaN	NaN	NaN	NaN	0.00975004	NaN	NaN	NaN	NaN	0.00975004
RIBFS	Cre06.g296600.t1.2	A8IPC9	2.5.1.9	0.00699434	0.00103393	0.00227667	0.00117471	0.00220543	0.00626968	0.00658435	0.00641235	0.00123084	0.00699434
UGDC	Cre03.g169400.t1.2	A8IEW6	4.1.1.35	6.45603	1.22582	2.24466	2.24731	2.95551	3.67038	3.26265	3.83102	1.79587	6.45603
UG1PUT	Cre04.g229700.t1.2	A8ITF3	2.7.7.9	38.8519	5.3133	4.22686	7.16963	12.7822	26.4074	19.2994	30.1716	7.59472	38.8519
AKGDHmi	Cre12.g537200.t1.2	A0A2K3D581	1.2.4.2	0	0	0	0	0	0	0	9.44564e-09	0	9.44564e-09
CSm	Cre12.g514750.t1.2	A8JHC9	2.3.3.1	391.584	88.5168	137.227	120.622	101.511	201.241	153.241	186.058	192.957	391.584
ICDH_nad	Cre02.g143250.t1.2	A0A2K3E3Z0	1.1.1.41	0	0	0	0	2.30986	0	0	0	0	2.30986
ACONTm_f	Cre01.g042750.t1.2	A0A2K3E7I5	4.2.1.3	66.509	21.0797	36.8345	29.7712	20.7717	17.9759	15.1167	18.0676	40.8996	66.509
FUMm_f	( Cre01.g020223.t1.1 or Cre06.g254400.t1.1 )	( A0A2K3E604 or A8HYA9 )	4.2.1.2	390.015	80.1425	175.829	133.49	118.4	NaN	151.902	209.451	234.555	390.015
ICDH_f	Cre04.g214500.t1.1	A0A2K3DTT8	1.1.1.42	8.82632	0.980415	2.12207	1.55593	0	2.33457	2.10456	2.39353	2.78443	8.82632
SUCDHm	Cre01.g020350.t1.2	A8HPU2	1.3.99.1	470.702	94.3066	136.016	185.18	95.9796	649.434	328.007	265.719	214.251	649.434
PPCKm	Cre02.g141400.t1.2	A8J0N7	4.1.1.49	423.303	140.133	205.034	925.331	162.562	202.648	241.366	303.497	118.198	925.331
AMPMPFL	Cre05.g240850.t1.2	A8J841	4.1.99.17	0.00462814	0.000916488	0.00407766	NaN	0.00334164	0.00251824	0.00155684	0.00121559	NaN	0.00462814
AMPMPPT	Cre08.g365600.t1.2	A0A2K3DGU0	2.7.4.7	0.0170232	0.00157248	0.00747056	0.0033708	0.00665542	0.0316638	0.0594814	0.0284468	0.00177131	0.0594814
TTS	Cre04.g214150.t1.1	A0A2K3DTU9		0.000578142	0.000339451	0.000301656	0.000594091	0.000941778	0.00167795	0.00110154	0.00119631	0.00209355	0.00209355
ADPEMTCH	Cre04.g214150.t1.1	A0A2K3DTU9		0.000578142	0.000339451	0.000301656	0.000594091	0.000941778	0.00167795	0.00110154	0.00119631	0.00209355	0.00209355
AMPMPPMT	Cre08.g365600.t1.2	A0A2K3DGU0	2.5.1.3	0.0170232	0.00157248	0.00747056	0.0033708	0.00665542	0.0316638	0.0594814	0.0284468	0.00177131	0.0594814
AKGMALth_f	Cre17.g713350.t1.2	A8JDE3		NaN	NaN	NaN	NaN	NaN	4.94859	4.44163	4.41461	NaN	4.94859
H2Oth_f	( Cre12.g549300.t1.2 or Cre17.g711250.t1.2 )	( Q5VLJ9 or A0A2K3CPK8 )		1578.52	332.806	878.123	763.245	711.694	7165	8891.76	11361.2	7.471	11361.2
NH4th_f	( Cre13.g569850.t1.2 or Cre02.g111050.t1.1 or Cre03.g159254.t1.2 or Cre03.g159254.t2.1 or Cre07.g355650.t1.1 or Cre09.g400750.t1.2 or Cre14.g629920.t1.1 or Cre06.g293051.t1.1 or Cre12.g531000.t1.2 or Cre12.g531000.t2.1 )	( A8HSA2 or Q6QBS6 or A0A2K3DWA2 or A0A2K3DW97 or A0A2K3DLL1 or A8J1H0 or A0A2K3CYM0 or A0A2K3DQF8 or Q6QBS7 )		NaN	NaN	NaN	9.80378	69.6378	6279.97	7373.46	5117.43	58.3186	7373.46
ATP_3h_th	( Cre17.g697950.t1.1 or Cre08.g358526.t1.1 )	( A0A2K3CNR3 or A8JID6 )		57.167	37.1604	87.8055	66.8636	25.1905	15.7	11.6249	11.1689	0	87.8055
FORthi	( Cre12.g541250.t1.2 or Cre06.g309000.t1.2 )	( A0A2K3D6W3 or Q75NZ3 )		5.78004	3.08966	21.6224	NaN	NaN	4.14539	3.91315	3.69796	143.9	143.9
PEPPIth	( Cre02.g106200.t1.2 or Cre03.g162000.t1.2 or Cre06.g263850.t1.1 or Cre08.g379350.t1.1 or Cre08.g382350.t1.2 )	( A0A2K3E2N2 or A8IFX8 or Q7XJ66 or Q84XW3 or A2PZC5 )		0	0	0	NaN	0	0	NaN	NaN	1.92323	1.92323
NH4t_f	( Cre13.g569850.t1.2 or Cre02.g111050.t1.1 or Cre03.g159254.t1.2 or Cre03.g159254.t2.1 or Cre07.g355650.t1.1 or Cre09.g400750.t1.2 or Cre14.g629920.t1.1 or Cre06.g293051.t1.1 or Cre12.g531000.t1.2 or Cre12.g531000.t2.1 )	( A8HSA2 or Q6QBS6 or A0A2K3DWA2 or A0A2K3DW97 or A0A2K3DLL1 or A8J1H0 or A0A2K3CYM0 or A0A2K3DQF8 or Q6QBS7 )		NaN	NaN	NaN	15.9685	13.6814	1270.49	1616.17	1166.3	6.2727	1616.17
PIt_f	( Cre16.g686750.t1.2 or Cre16.g686850.t1.2 or Cre02.g075050.t1.2 or Cre16.g686800.t1.2 )	( Q8LP69 or A8ISD7 or Q8LP71 or A8ISD6 )		NaN	NaN	NaN	2.17282	NaN	NaN	NaN	NaN	NaN	2.17282
FORti	( Cre01.g012050.t1.2 or Cre04.g217915.t1.1 or Cre07.g335600.t1.2 )	( A8HPB4 or A0A2K3DTF1 or Q6IYG4 )		0	NaN	NaN	0	0	NaN	NaN	NaN	68.8588	68.8588
H2Otx_f	( Cre12.g549300.t1.2 or Cre17.g711250.t1.2 )	( Q5VLJ9 or A0A2K3CPK8 )		1.88112e-07	1.10578e-07	2.91766e-07	2.53596e-07	1.50766e-07	9.41976e-07	1.14123e-06	1.45115e-06	1.05959e-07	1.45115e-06
FA160COAabcp	( Cre15.g637761.t1.2 or Cre15.g637761.t2.1 or Cre15.g637761.t3.1 )	( A0A2K3CWL4 or A0A2K3CWL5 or A0A2K3CWL9 )		4.21731e-08	2.70008e-08	0	0	0	0	0	7.2616e-08	0	7.2616e-08
ACCOAtm_f	Cre07.g339554.t1.2	A0A2K3DKG2		NaN	NaN	NaN	841.592	NaN	NaN	NaN	NaN	NaN	841.592
AMETt2m_f	Cre06.g286250.t1.2	A0A2K3DQ02		4.27517	0.638667	0.868177	0.940843	1.68461	4.0067	3.06433	6.30903	0.401756	6.30903
DATPtm_f	Cre03.g200543.t1.1	A0A2K3DZJ4		0.312038	0.0434883	NaN	0.0877433	0.096457	NaN	NaN	NaN	0.0197019	0.312038
DCTPtm_f	Cre03.g200543.t1.1	A0A2K3DZJ4		0.554735	0.0773125	NaN	0.155988	0.171479	NaN	NaN	NaN	0.0350255	0.554735
DGTPtm_f	Cre03.g200543.t1.1	A0A2K3DZJ4		0.554735	0.0773126	NaN	0.155988	0.171479	NaN	NaN	NaN	0.0350255	0.554735
DTTPtm_f	Cre03.g200543.t1.1	A0A2K3DZJ4		0.312039	0.0434885	NaN	0.0877435	0.096457	NaN	NaN	NaN	0.019702	0.312039
MALAKGtm_f	Cre16.g672650.t1.2	A0A2K3CVN0		0.72244	1.84098e-08	0	0.161938	0	0	0	0	0	0.72244
MALCITtm_f	Cre16.g672650.t1.2	A0A2K3CVN0		0	0.0983039	0.167992	0	0	0	0	0	0	0.167992
MALOAAtm_f	Cre16.g672650.t1.2	A0A2K3CVN0		0	0	0	0	0	0	0	0	20.6098	20.6098
NH4tm_f	( Cre13.g569850.t1.2 or Cre02.g111050.t1.1 or Cre03.g159254.t1.2 or Cre03.g159254.t2.1 or Cre07.g355650.t1.1 or Cre09.g400750.t1.2 or Cre14.g629920.t1.1 or Cre06.g293051.t1.1 or Cre12.g531000.t1.2 or Cre12.g531000.t2.1 )	( A8HSA2 or Q6QBS6 or A0A2K3DWA2 or A0A2K3DW97 or A0A2K3DLL1 or A8J1H0 or A0A2K3CYM0 or A0A2K3DQF8 or Q6QBS7 )		NaN	NaN	NaN	2.62578	0	0	0	0	0	2.62578
OAAAKGtm_f	Cre16.g672650.t1.2	A0A2K3CVN0		0	0	0	0	0	0	0	0.339014	0	0.339014
OAACITtm_f	Cre16.g672650.t1.2	A0A2K3CVN0		0	0	0	0	0	0	0	0	0.803084	0.803084
PIcm_f	Cre03.g172300.t1.2	Q84X74		967.737	271.758	112.792	452.582	452.671	463.236	414.219	478.119	75.4715	967.737
PINA1tm_f	( Cre16.g676757.t1.1 or Cre16.g676757.t2.1 or Cre12.g489400.t1.2 or Cre12.g491600.t1.1 or Cre02.g144650.t1.2 or Cre02.g144750.t1.1 or Cre07.g325740.t1.1 or Cre07.g325741.t1.1 or Cre02.g144700.t1.2 )	( A0A2K3CVV6 or A0A2K3CVU6 or A0A2K3D267 or Q8LP68 or A8J0U1 or A0A2K3E3U8 or A8JH07 or Q8LP67 or A8J0U2 )		0	NaN	NaN	0	NaN	NaN	NaN	NaN	46.4202	46.4202
FORtmi	( Cre01.g012050.t1.2 or Cre04.g217915.t1.1 or Cre07.g335600.t1.2 )	( A8HPB4 or A0A2K3DTF1 or Q6IYG4 )		20.1497	NaN	NaN	0.136923	0.178157	NaN	NaN	NaN	2.13903e-08	20.1497
HPPD	( Cre09.g398993.t1.1 or Cre09.g399030.t1.1 )	( A0A2K3DET7 or Q70ZL8 )	1.13.11.27	5.86851e-08	NaN	NaN	0	1.92985e-07	NaN	NaN	NaN	2.04043e-07	2.04043e-07
KARI_f	Cre10.g434750.t1.2	A8IAT4	1.1.1.86	0.412124	0.0976614	0.2077	0.0970437	0.145278	0.129814	0.120999	0.132951	0.113262	0.412124
DHAD	Cre03.g206600.t1.2	A8IX80	4.2.1.9	0.296009	0.0546172	0.102497	0.0562293	0.0979927	0.2341	0.21598	0.251328	0.0620727	0.296009
DHADh	Cre03.g206600.t1.2	A8IX80	4.2.1.9	0	0	0	0	0	0	0	8.32825e-09	0	8.32825e-09
ILETL	( Cre16.g651750.t1.2 or Cre16.g651650.t1.1 )	( A8J9F3 or A0A2K3CSW2 )	6.1.1.5	NaN	NaN	0.513724	NaN	NaN	1.61792	NaN	1.37949	NaN	1.61792
IMDH	Cre07.g325400.t1.2	A8I7N8	1.1.1.85	1.09483	0.180327	0.462218	0.25142	0.331229	1.21931	0.928838	1.17409	16.5462	16.5462
IPMS	( Cre06.g258733.t1.1 or Cre06.g258733.t2.1 )	( A0A2K3DMI3 )	2.3.3.13	1.37661	0.357249	0.584509	0.352956	0.790126	0.839857	0.934158	1.04122	27.0513	27.0513
KARI_23dhmp	Cre10.g434750.t1.2	A8IAT4	1.1.1.86	0.412124	0.0976614	0.2077	0.0970437	0.145278	0.129814	0.120999	0.132951	0.113262	0.412124
LEUTL	( Cre13.g578451.t1.1 or Cre06.g293582.t1.1 )	( A0A2K3D070 or A0A2K3DQF5 )	6.1.1.4	2.41598	NaN	NaN	NaN	NaN	3.68293	NaN	2.70106	NaN	3.68293
TAL	Cre02.g073200.t1.2	A0A2K3DZY2	4.3.1.19	14.2219	1.99145	6.65926	3.49883	4.73358	39.5037	37.6718	21.5639	0.54752	39.5037
VALTL	( Cre12.g537100.t1.2 or Cre07.g350500.t1.2 )	( A0A2K3D577 or A0A2K3DL88 )	6.1.1.9	1.76834	NaN	NaN	NaN	NaN	1.94029	NaN	1.841	NaN	1.94029
HMNOS_f	( Cre16.g695050.t1.2 or Cre06.g308100.t1.2 )	( A0A2K3CS97 or A0A2K3DRF6 )	1.1.1.35	0	0	0	4.38885e-08	3.33512e-08	0	0	0	4.99982e-08	4.99982e-08
ACCAT	Cre17.g723650.t1.2	A8J6J6	2.3.1.16	0	0	0	3.36819e-08	3.29041e-08	0	0	1.63509e-08	3.95615e-08	3.95615e-08
DHRT_ibcoa	Cre04.g228350.t1.1	A0A2K3DUS0	2.3.1.168	NaN	NaN	NaN	0	0	NaN	NaN	NaN	2.80578	2.80578
DHRT_ivcoa	Cre04.g228350.t1.1	A0A2K3DUS0	2.3.1.168	NaN	NaN	NaN	0	0	NaN	NaN	NaN	67.9623	67.9623
ECH_3hibutcoa	Cre10.g463150.t1.1	A0A2K3DC00	4.2.1.17	0	0	0	0	0	NaN	NaN	NaN	10.392	10.392
ECH_3hmbcoa	Cre10.g463150.t1.1	A0A2K3DC00	4.2.1.17	0	0	0	3.03032e-07	1.75955e-07	NaN	NaN	NaN	4.83571e-07	4.83571e-07
HIBH	Cre06.g278215.t1.1	A8J8Y6	3.1.2.4	0	0	0	0	0	0	0	0	1.66921	1.66921
HMGL	Cre12.g485550.t1.2	A0A2K3D1S8	4.1.3.4	0	0	0	0	0	0	0	0	76.8614	76.8614
IVCDH	Cre06.g296400.t1.2	A8IPE0	1.3.99.10	0	0	0	0	0	NaN	NaN	NaN	53.7929	53.7929
MCDH	Cre06.g296400.t1.2	A8IPE0	1.3.99.12	0	0	0	0	0	NaN	NaN	NaN	2.2208	2.2208
MCDH_2mb2coa	Cre06.g296400.t1.2	A8IPE0	1.3.99.12	0	0	0	1.09719e-07	7.33257e-08	NaN	NaN	NaN	1.03341e-07	1.09719e-07
MMSDH	Cre16.g675650.t1.2	A8J3L9	1.2.1.27	0	0	0	0	0	0	0	0	0.500071	0.500071
PYDXNK	( Cre03.g173800.t1.2 or Cre03.g173800.t2.1 )	( A0A2K3DX85 or A0A2K3DXA2 )	2.7.1.35	NaN	NaN	NaN	4.37089e-07	NaN	NaN	NaN	NaN	NaN	4.37089e-07
PYDXNO	( Cre02.g095100.t1.1 or Cre08.g378200.t1.2 )	( A0A2K3E1W4 or A0A2K3DHV3 )	1.4.3.5	NaN	1325.87	NaN	326.303	566.873	NaN	NaN	NaN	NaN	1325.87
ASPATh_b	( Cre02.g097900.t1.2 or Cre09.g387726.t1.1 or Cre02.g147302.t1.1 )	( A8I263 or A8J129 or A0A2K3E3U1 )	2.6.1.1	38.0473	NaN	NaN	NaN	NaN	41.1514	NaN	40.3042	NaN	41.1514
G6PDA_b	( Cre01.g034400.t1.1 or Cre08.g370650.t1.2 )	( A0A2K3E6Y0 or A0A2K3DH97 )	3.5.99.6	0.405192	NaN	NaN	NaN	NaN	0.367861	NaN	0.391438	NaN	0.405192
ASCBOR4_b	Cre17.g712100.t1.2	A0A2K3CPN0	1.6.5.4	0	0	0	6.58733e-08	4.71339e-08	0	0	0	0	6.58733e-08
DHDH_b	Cre13.g578750.t1.2	A0A2K3D064	1.3.1.2	0	2.52752e-08	5.50682e-08	0	2.70075e-08	0	0	1.06192e-07	3.58155e-08	1.06192e-07
BCOR_b	Cre06.g296400.t1.2	A8IPE0	1.3.99.2	8.71533	1.43885	1.96257	4.0809	5.45459	NaN	NaN	NaN	3.84368	8.71533
HBNOm_b	Cre07.g352450.t1.2	A0A2K3DLE1	1.1.1.30	NaN	NaN	0	NaN	NaN	NaN	NaN	NaN	677.631	677.631
ALAAT_b	( Cre10.g451950.t1.2 or Cre06.g284700.t1.2 )	( A8HZZ4 or A0A2K3DPY9 )	2.6.1.2	2.25569	NaN	NaN	NaN	NaN	1.66783	NaN	1.63468	NaN	2.25569
HCO3E_b	( Cre13.g607350.t1.2 or Cre04.g223050.t1.2 or Cre04.g223100.t1.2 or Cre09.g405750.t1.1 )	( A0A2K3D1I6 or A8IT00 or A8IT01 or A7UCH9 )	4.2.1.1	NaN	NaN	NaN	NaN	NaN	17.154	17.9266	13.3362	NaN	17.9266
HCO3Em_b	( Cre09.g415850.t1.2 or Cre12.g516450.t1.2 or Cre05.g248400.t1.2 or Cre05.g248450.t1.2 )	( Q6S7R7 or A8JHY4 or P93108 or P93109 )	4.2.1.1	4.86759	NaN	NaN	NaN	NaN	6.46834	NaN	5.93929	NaN	6.46834
MDHC_nadp_hr_b	( Cre14.g629700.t1.1 or Cre14.g629750.t1.1 or Cre14.g629750.t2.1 or Cre06.g251400.t1.2 or Cre14.g628650.t1.2 or Cre01.g022500.t1.2 )	( A0A2K3CYK2 or A8IUW1 or A0A2K3CYM9 or A8HYN3 or A0A2K3CYI4 or A8HPY0 )	1.1.1.40	NaN	NaN	NaN	NaN	NaN	23088.3	NaN	NaN	NaN	23088.3
NOR_b	Cre07.g314150.t1.2	A8I647	1.14.99.30	0	0	0	0	0	0	0	0	5.13864e-08	5.13864e-08
PDS2_b	Cre12.g509650.t1.2	Q6J213	1.14.99.-	0	0	0	0	0	0	0	0	1.50227e-08	1.50227e-08
ZDS_b	Cre07.g314150.t1.2	A8I647	1.14.99.30	0	0	0	0	0	0	0	3.55087e-08	0	3.55087e-08
MPAKI_b	Cre02.g147650.t1.2	A0A2K3E3M9	5.3.1.8	NaN	1.14091	NaN	NaN	5.35712	NaN	NaN	NaN	NaN	5.35712
GTHAMPOR_b	Cre12.g517150.t1.1	A8J6A7	1.8.4.9	0.504532	0.0934875	0.265989	0.0927805	0.138063	0.513917	0.381635	0.484763	0.0872375	0.513917
G3PD2_b	( Cre09.g387763.t1.1 or Cre12.g511150.t1.2 )	( A0A2K3DDX0 or A8IKS4 )	1.1.1.94	0	NaN	NaN	0	NaN	NaN	NaN	NaN	6.48134e-08	6.48134e-08
GHMT_b	( Cre09.g411900.t1.1 or Cre06.g293950.t1.2 or Cre16.g664550.t1.2 )	( A8J4R9 or A0A2K3DQH9 or Q8W4V3 )	2.1.2.1	0.89486	NaN	NaN	NaN	NaN	0.887382	NaN	0.758149	NaN	0.89486
GLYCOR_nadp_b	( Cre16.g689700.t1.1 or Cre02.g087300.t1.1 )	( A0A2K3CU69 or A0A2K3E0X4 )	1.1.1.79;1.1.1.81	0	0	0	0	0.121213	NaN	NaN	NaN	0	0.121213
THRA_b	Cre10.g423550.t1.1	A8ICF1	4.1.2.5	NaN	NaN	NaN	NaN	NaN	NaN	NaN	NaN	0.249161	0.249161
THRAL_b	Cre02.g073200.t1.2	A0A2K3DZY2	4.3.1.19	0	0	0	0	0	68.5965	0	0	0	68.5965
SERR_b	Cre06.g278101.t1.1	A8J977	5.1.1.18	NaN	NaN	NaN	0.765594	NaN	0	NaN	NaN	NaN	0.765594
THRAL2_b	Cre06.g278101.t1.1	A8J977	4.3.1.19	NaN	NaN	NaN	0.765594	NaN	3.81161e-07	NaN	NaN	NaN	0.765594
ENOm_b	Cre12.g513200.t1.2	A8JH98	4.2.1.11	418.401	120.634	222.44	134.533	184.974	220.477	196.108	212.273	29.205	418.401
GAPDHh_b	( Cre01.g010900.t1.2 or Cre12.g485150.t1.2 )	( A8HP84 or A8JHR9 )	1.2.1.12	9.75763	NaN	NaN	NaN	NaN	4.27824	NaN	3.20834	NaN	9.75763
PGCM_b	( Cre01.g012600.t1.1 or Cre06.g278210.t1.1 )	( A0A2K3E5M7 or A8J8Z1 )	5.4.2.2	0	2.97087	5.19621	2.45632	5.65115	8.8798	7.61516	7.82547	NaN	8.8798
PGIA_b	( Cre03.g175400.t1.2 or Cre03.g175400.t2.1 )	( A8IE23 or A0A2K3DXD7 )	5.3.1.9	132.988	100.144	NaN	145.413	0	0	0	58.1602	0	145.413
PGIAh_b	( Cre03.g175400.t1.2 or Cre03.g175400.t2.1 )	( A8IE23 or A0A2K3DXD7 )	5.3.1.9	35.67	5.15503	NaN	7.4853	71.3386	95.3489	72.0435	15.2598	4.28379	95.3489
PGIB_b	( Cre03.g175400.t1.2 or Cre03.g175400.t2.1 )	( A8IE23 or A0A2K3DXD7 )	5.3.1.9	0	0	NaN	0	0	0	0	0.0167512	1.44518	1.44518
PGIBh_b	( Cre03.g175400.t1.2 or Cre03.g175400.t2.1 )	( A8IE23 or A0A2K3DXD7 )	5.3.1.9	0	0	NaN	0	0.00985276	0	0.0163737	0	0	0.0163737
PGM_b	( Cre10.g460300.t1.2 or Cre12.g518950.t1.2 or Cre12.g527400.t1.1 or Cre03.g166950.t1.2 or Cre03.g182300.t1.1 or Cre06.g272050.t1.2 or Cre05.g232550.t1.2 )	( A0A2K3DBT3 or A0A2K3D400 or A0A2K3D4L5 or A0A2K3DWS5 or A0A2K3DXU3 or A8HVU5 or A0A2K3DRW1 )	5.4.2.1	NaN	NaN	118.48	NaN	NaN	97.5599	70.5403	11.9266	NaN	118.48
PGMTh_b	Cre06.g278210.t1.1	A8J8Z1	5.4.2.2	47.2657	4.84346	8.47148	4.00459	8.2705	12.2065	10.5096	10.8176	0	47.2657
PGKh_b	Cre11.g467770.t1.1	A8JC04	2.7.2.3	30.3435	9.20382	23.8337	13.2496	18.9515	11.9874	13.1333	14.9231	3.21015	30.3435
TPIh_b	Cre01.g029300.t1.2	Q5S7Y5	5.3.1.1	171.542	57.5224	91.8651	79.7477	64.9871	72.484	61.1066	74.1153	10.0243	171.542
AOOA_b	Cre16.g672385.t1.1	A8J3D3	2.6.1.9	0.465046	0.112265	0.160661	0.148744	0.1609	1.94658	1.05256	1.59945	0.148362	1.94658
COORr_b	( Cre09.g391450.t1.2 or Cre09.g391650.t1.2 )	( A8IZR1 or A8IZR3 )	1.2.99.2	NaN	NaN	NaN	NaN	NaN	NaN	NaN	NaN	348.348	348.348
ADSH_b	Cre03.g204250.t1.2	A8IXE0	3.3.1.1	0.0358627	0.00653833	0.00937879	0.0113517	0.0155537	0.0054651	0.00458827	0.00494964	0.00843053	0.0358627
NAPT_b	Cre03.g188800.t1.1	D9I2J1	2.4.2.12	0.0116183	0.00178526	0.00333621	0.00205585	0.00374603	NaN	NaN	NaN	0.0023582	0.0116183
NNOR_b	Cre01.g054500.t1.2	A8JCP5	1.6.1.2	43.719	6.3887	10.603	5.31753	16.3283	12.8034	9.88526	11.0967	29.4617	43.719
MTHFOR_nadp_b	Cre17.g698450.t1.2	A0A2K3CNR2	1.5.1.5	0	0	0	0	0	1.24747e-07	9.81497e-08	0	0	1.24747e-07
RPIh_b	Cre03.g187450.t1.2	A8IRQ1	5.3.1.6	32.312	31.1509	120.099	41.7933	47.9653	15.9532	9.72909	8.41375	2.50519	120.099
APAT_b	Cre07.g353450.t1.2	A8JFR9	6.2.1.1	0.0712688	0.0105389	0.0148946	0.0335612	0.023509	0.0459444	0.0448005	0.0519513	0.0168872	0.0712688
HPHL_b	( Cre16.g695050.t1.2 or Cre02.g091850.t1.2 )	( A0A2K3CS97 or A0A2K3E1B3 )	4.2.1.17;5.3.3.8	3.54956	0.611364	1.19334	NaN	NaN	2.11859	2.10673	2.0098	NaN	3.54956
PACPT_b	Cre07.g353450.t1.2	A8JFR9	6.2.1.1	0.0712688	0.0105389	0.0148946	0.0335612	0.023509	0.0459444	0.0448005	0.0519513	0.0168872	0.0712688
ORPRT_b	Cre01.g048950.t1.2	A0A2K3E7W9	2.4.2.10	4.68567	0.653824	1.24716	0.944748	1.52607	4.40134	2.86242	3.30572	0.412404	4.68567
ACKrh_b	( Cre17.g709850.t1.2 or Cre09.g396700.t1.2 )	( A0A2K3CPG8 or A0A2K3DD53 )	2.7.2.1	NaN	NaN	NaN	NaN	NaN	NaN	NaN	NaN	661.145	661.145
PTArh_b	( Cre17.g699000.t1.2 or Cre17.g699000.t2.1 or Cre09.g396650.t1.2 )	( A0A2K3CNT9 or A0A2K3CNT1 or A8IZZ9 )	2.3.1.8	NaN	NaN	NaN	289.94	NaN	NaN	NaN	NaN	NaN	289.94
PTArm_b	( Cre17.g699000.t1.2 or Cre17.g699000.t2.1 or Cre09.g396650.t1.2 )	( A0A2K3CNT9 or A0A2K3CNT1 or A8IZZ9 )	2.3.1.8	NaN	NaN	NaN	88.8353	NaN	NaN	NaN	NaN	NaN	88.8353
MDHh_b	( Cre03.g194850.t1.2 or Cre09.g410700.t1.2 )	( P93106 or Q9FNS5 )	1.1.1.37	22.4115	NaN	NaN	NaN	NaN	15.2685	NaN	17.8346	NaN	22.4115
MDHm_b	Cre02.g145800.t1.2	A0A2K3E3Q0	1.1.1.37	2624.92	919.633	1756.16	997.659	1322.05	1679.72	1535.8	1729.57	294.278	2624.92
ACCOAth_b	Cre07.g339554.t1.2	A0A2K3DKG2		NaN	NaN	NaN	871.866	NaN	NaN	NaN	NaN	NaN	871.866
AMETt2h_b	Cre06.g286250.t1.2	A0A2K3DQ02		1.22751	0.183377	0.249275	0.270139	0.483695	1.15042	0.879844	1.81148	1.15175e-07	1.81148
GALth_b	Cre03.g206800.t1.1	A8IX73		22.714	4.03419	5.12845	6.40093	11.0457	NaN	NaN	169.887	4.75174	169.887
H2Ot_b	( Cre12.g549300.t1.2 or Cre17.g711250.t1.2 )	( Q5VLJ9 or A0A2K3CPK8 )		861.222	177.894	469.381	407.976	221.809	3002.51	2956.81	3454.27	185.287	3454.27
ACCOAtx_b	Cre07.g339554.t1.2	A0A2K3DKG2		NaN	NaN	NaN	6.922e-07	NaN	NaN	NaN	NaN	NaN	6.922e-07
H2Otm_b	( Cre12.g549300.t1.2 or Cre17.g711250.t1.2 )	( Q5VLJ9 or A0A2K3CPK8 )		2190.12	504.725	1331.74	1158.27	832.581	8755.69	10370.5	13041.6	116.744	13041.6
MALOAAtm_b	Cre16.g672650.t1.2	A0A2K3CVN0		4.40573e-09	0	0	0	0	0	0	0	0	4.40573e-09
NH4tm_b	( Cre13.g569850.t1.2 or Cre02.g111050.t1.1 or Cre03.g159254.t1.2 or Cre03.g159254.t2.1 or Cre07.g355650.t1.1 or Cre09.g400750.t1.2 or Cre14.g629920.t1.1 or Cre06.g293051.t1.1 or Cre12.g531000.t1.2 or Cre12.g531000.t2.1 )	( A8HSA2 or Q6QBS6 or A0A2K3DWA2 or A0A2K3DW97 or A0A2K3DLL1 or A8J1H0 or A0A2K3CYM0 or A0A2K3DQF8 or Q6QBS7 )		NaN	NaN	NaN	0	57.5119	5063.45	5944.23	4155.98	0	5944.23
SUCFUMtmr_b	Cre06.g260200.t1.2	A8HXK7		18.9787	NaN	NaN	4.18941	9.59965	NaN	NaN	NaN	4.31811	18.9787
H2Othu_b	( Cre12.g549300.t1.2 or Cre17.g711250.t1.2 )	( Q5VLJ9 or A0A2K3CPK8 )		2501.67	442.074	1166.43	1013.84	1066.96	11944.8	14117.9	17767.2	0	17767.2
MGC_b	Cre02.g091850.t1.2	A0A2K3E1B3	4.2.1.18	NaN	NaN	NaN	0	0	NaN	NaN	NaN	143.001	143.001
