# Supplementary material for: Proteomics and constraint-based modelling reveal enzyme kinetic properties of Chlamydomonas reinhardtii on a genome scale
Source: Nat Commun. 2023 Aug 8;14:4781. doi: 10.1038/s41467-023-40498-1 (PMC10409818; doi:10.1038/s41467-023-40498-1)
Supplement: Supplementary file 6 — Supplementary Data 3 [file 41467_2023_40498_MOESM6_ESM.xlsx]

## Sheet: Supplementary Data 3
Supplementary Data 3: Experimental parameters and physiological measurements of CC1690 cultures analysed by protein mass spectrometry.
Source Name	Factor [Biological replicate]	Term Source REF (NFDI4PSO:0000042)	Term Accession Number (NFDI4PSO:0000042)	Characteristics [Organism]	Term Source REF (NFDI4PSO:0000030)	Term Accession Number (NFDI4PSO:0000030)	Characteristics [environmental condition]	Term Source REF (ENVO:01000203)	Term Accession Number (ENVO:01000203)	Characteristics [light intensity exposure]	Unit (#6)	Term Source REF (PECO:0007224)	Term Accession Number (PECO:0007224)	Characteristics [growth phase culture#2]	Term Source REF (#2)	Term Accession Number (#2)	Parameter [estimated cell division rate#3]	Unit (#10)	Term Source REF (#3)	Term Accession Number (#3)	Parameter [sodium chloride]	Unit (#11)	Term Source REF (CHEBI:26710)	Term Accession Number (CHEBI:26710)	Characteristics [temperature environment exposure]	Unit (#7)	Term Source REF (PECO:0007175)	Term Accession Number (PECO:0007175)	Characteristics [incubator shaker]	Unit (#8)	Term Source REF (OBI:0001076)	Term Accession Number (OBI:0001076)	Characteristics [regular duration]	Unit (#9)	Term Source REF (PATO:0001416)	Term Accession Number (PATO:0001416)	Characteristics [Strain]	Term Source REF (NFDI4PSO:1000146)	Term Accession Number (NFDI4PSO:1000146)	Characteristics [plant growth medium exposure]	Term Source REF (PECO:0007147)	Term Accession Number (PECO:0007147)	Characteristics [cell concentration unit]	Unit	Term Source REF (UO:0000200)	Term Accession Number (UO:0000200)	Characteristics [plant cell size]	Unit (#2)	Term Source REF (TO:0002684)
CL1	1	user-specific	user-specific	Chlamydomonas reinhardtii	user-specific	user-specific	Control Type	NFDI4PSO	http://purl.obolibrary.org/obo/NFDI4PSO_1000111	100				logarithmic phase culture			0.105				0				24				2				48				CC-1690			Tris-Acetate-Phosphate	user-specific	user-specific	3417000				6.897
CL2	2	user-specific	user-specific	Chlamydomonas reinhardtii	user-specific	user-specific	Control Type	NFDI4PSO	http://purl.obolibrary.org/obo/NFDI4PSO_1000111	100				logarithmic phase culture			0.105				0				24				2				48				CC-1690			Tris-Acetate-Phosphate	user-specific	user-specific	2903000				6.856
CL3	3	user-specific	user-specific	Chlamydomonas reinhardtii	user-specific	user-specific	Control Type	NFDI4PSO	http://purl.obolibrary.org/obo/NFDI4PSO_1000111	100				logarithmic phase culture			0.105				0				24				2				48				CC-1690			Tris-Acetate-Phosphate	user-specific	user-specific	3098000				6.63
HS1	1	user-specific	user-specific	Chlamydomonas reinhardtii	user-specific	user-specific	warm/hot temperature exposure	PECO	http://purl.obolibrary.org/obo/PECO_0007173	50				arrested	PATO	http://purl.obolibrary.org/obo/PATO_0000297	0.02				0				40				2				18				CC-1690			Tris-Acetate-Phosphate	user-specific	user-specific	6262000				6.669
HS2	2	user-specific	user-specific	Chlamydomonas reinhardtii	user-specific	user-specific	warm/hot temperature exposure	user-specific	user-specific	50				arrested			0.02				0				40				2				18				CC-1690			Tris-Acetate-Phosphate	user-specific	user-specific	5316000				6.618
HS3	3	user-specific	user-specific	Chlamydomonas reinhardtii	user-specific	user-specific	warm/hot temperature exposure	user-specific	user-specific	50				arrested			0.02				0				40				2				18				CC-1690			Tris-Acetate-Phosphate	user-specific	user-specific	5327000				6.828
M1	1	user-specific	user-specific	Chlamydomonas reinhardtii	user-specific	user-specific	high cell density	user-specific	user-specific	100				stationary phase culture			0.02				0				24				2				24				CC-1690			Tris-Acetate-Phosphate	user-specific	user-specific	12980000				6.061
M2	2	user-specific	user-specific	Chlamydomonas reinhardtii	user-specific	user-specific	high cell density	user-specific	user-specific	100				stationary phase culture			0.02				0				24				2				24				CC-1690			Tris-Acetate-Phosphate	user-specific	user-specific	13060000				5.785
M3	3	user-specific	user-specific	Chlamydomonas reinhardtii	user-specific	user-specific	high cell density	user-specific	user-specific	100				stationary phase culture			0.02				0				24				2				24				CC-1690			Tris-Acetate-Phosphate	user-specific	user-specific	10200000				6.491
O1	1	user-specific	user-specific	Chlamydomonas reinhardtii	user-specific	user-specific	no shaking	user-specific	user-specific	100				reduced growth			0.04				0				24				0				48				CC-1690			Tris-Acetate-Phosphate	user-specific	user-specific	5494000				6.08
O2	2	user-specific	user-specific	Chlamydomonas reinhardtii	user-specific	user-specific	no shaking	user-specific	user-specific	100				reduced growth			0.04				0				24				0				48				CC-1690			Tris-Acetate-Phosphate	user-specific	user-specific	5096000				6.175
O3	3	user-specific	user-specific	Chlamydomonas reinhardtii	user-specific	user-specific	no shaking	user-specific	user-specific	100				reduced growth			0.04				0				24				0				48				CC-1690			Tris-Acetate-Phosphate	user-specific	user-specific	4929000				6.115
F1	1	user-specific	user-specific	Chlamydomonas reinhardtii	user-specific	user-specific	dark	user-specific	user-specific	0				stationary phase culture			0.02				0				21				0				48				CC-1690			Tris-Acetate-Phosphate	user-specific	user-specific	15890000				5.685
F2	2	user-specific	user-specific	Chlamydomonas reinhardtii	user-specific	user-specific	dark	user-specific	user-specific	0				stationary phase culture			0.02				0				21				0				48				CC-1690			Tris-Acetate-Phosphate	user-specific	user-specific	14640000				5.711
F3	3	user-specific	user-specific	Chlamydomonas reinhardtii	user-specific	user-specific	dark	user-specific	user-specific	0				stationary phase culture			0.02				0				21				0				48				CC-1690			Tris-Acetate-Phosphate	user-specific	user-specific	15750000				5.673
S1	1	user-specific	user-specific	Chlamydomonas reinhardtii	user-specific	user-specific	sodium chloride exposure	PECO	http://purl.obolibrary.org/obo/PECO_0007048	100				arrested	PATO	http://purl.obolibrary.org/obo/PATO_0000297	0.02				125				24				2				18				CC-1690			Tris-Acetate-Phosphate	user-specific	user-specific	3962000				8.458
S2	2	user-specific	user-specific	Chlamydomonas reinhardtii	user-specific	user-specific	sodium chloride exposure	user-specific	user-specific	100				arrested			0.02				125				24				2				18				CC-1690			Tris-Acetate-Phosphate	user-specific	user-specific	4014000				8.816
S3	3	user-specific	user-specific	Chlamydomonas reinhardtii	user-specific	user-specific	sodium chloride exposure	user-specific	user-specific	100				arrested			0.02				125				24				2				18				CC-1690			Tris-Acetate-Phosphate	user-specific	user-specific	3995000				8.645
[truncated: 14 more columns]
