# Supplementary material for: Proteomics and constraint-based modelling reveal enzyme kinetic properties of Chlamydomonas reinhardtii on a genome scale
Source: Nat Commun. 2023 Aug 8;14:4781. doi: 10.1038/s41467-023-40498-1 (PMC10409818; doi:10.1038/s41467-023-40498-1)
Supplement: Supplementary file 7 — Supplementary Data 4 [file 41467_2023_40498_MOESM7_ESM.xlsx]

## Sheet: Supplementary Data 4
Supplementary Data 4: Enzyme wise kapp values [s^-1]. For promiscous enzymes the maximum of all reaction-wise kapps was calculated in each condition.
ID5_5	control	highcell	highsalt	hightemp	noshaking	UVM4	Stop1	Stop2	dark	kappmax
Cre01.g002500.t1.2	NaN	NaN	2.12201e-06	NaN	NaN	9.56661e-06	8.37435e-06	9.02321e-06	NaN	9.56661e-06
Cre01.g004300.t1.2	3.36096	0.383218	0.717115	0.774976	1.02969	1.34846	3.32253	2.66727	0.891065	3.36096
Cre01.g005150.t1.1	1.72677	0.179201	0.488481	0.271915	0.821463	4.15254	4.84706	3.61542	0.269529	4.84706
Cre01.g010900.t1.2	4.65387	8.47591	14.1773	11.3082	11.4528	0	0	0.512215	0	14.1773
Cre01.g015000.t1.2	1.53826	0.278169	NaN	0.343382	0.730516	1.43188	1.31966	1.36227	0.349744	1.53826
Cre01.g015350.t1.1	0.175481	0.0347138	0.0601399	0.0203213	0.0556354	0.367894	0.290436	0.284624	0	0.367894
Cre01.g016528.t1.1	0.760118	0.131805	0.490911	0.119469	0.313007	1.82887	1.94103	2.23323	0.23109	2.23323
Cre01.g019250.t1.2	0	0	0	0	0	0	0	1.46512e-08	0	1.46512e-08
Cre01.g020350.t1.2	470.702	94.3066	136.016	185.18	95.9796	649.434	328.007	265.719	214.251	649.434
Cre01.g021251.t1.1	2.35215	0.422875	0.796046	0.636237	1.06802	0.319459	0.250481	0.293253	0.50402	2.35215
Cre01.g022650.t1.2	0	6.05459e-09	4.62031e-08	0	2.9902e-08	NaN	NaN	NaN	4.64165e-08	4.64165e-08
Cre01.g025250.t1.1	0.00760656	0.00149941	0.00298261	NaN	NaN	0.0268225	0.0148497	0.016667	0.00188232	0.0268225
Cre01.g026250.t1.2	NaN	NaN	3.50024	NaN	NaN	NaN	NaN	NaN	NaN	3.50024
Cre01.g026650.t1.2	NaN	NaN	NaN	NaN	NaN	0.0585451	0.0395653	0.0652303	NaN	0.0652303
Cre01.g028250.t1.2	2.343e-07	2.55469e-07	2.3546e-07	2.24517e-07	3.89306e-07	3.25578e-07	1.67005e-07	1.65033e-07	2.5315e-07	3.89306e-07
Cre01.g029300.t1.2	171.542	57.5224	91.8651	79.7477	64.9871	72.484	61.1066	74.1153	10.0243	171.542
Cre01.g030250.t1.2	2.59257e-07	2.30951e-07	4.06093e-07	3.59644e-07	1.6126e-07	1.67062e-06	2.22335e-07	6.69728e-07	2.87826e-07	1.67062e-06
Cre01.g032700.t1.2	1.65665	NaN	NaN	NaN	NaN	1.65665	NaN	1.65665	NaN	1.65665
Cre01.g034400.t1.1	0.254638	NaN	NaN	NaN	NaN	0.254638	NaN	0.254638	NaN	0.254638
Cre01.g036850.t1.2	2.33666e-07	1.25887e-07	NaN	6.5636e-07	7.92572e-08	1.20036e-06	8.74092e-07	9.83522e-07	8.05185e-08	1.20036e-06
Cre01.g037350.t1.1	NaN	NaN	NaN	NaN	NaN	NaN	NaN	NaN	1.41914	1.41914
Cre01.g038250.t1.2	0.135524	NaN	NaN	0.03283	NaN	NaN	NaN	NaN	0.0257142	0.135524
Cre01.g042750.t1.2	66.509	21.0797	36.8345	29.7712	20.7717	17.9759	15.1167	18.0676	40.8996	66.509
Cre01.g042800.t1.2	0.366269	0.0659427	0.104077	0.111408	0.152281	0.244091	0.327065	0.232724	0	0.366269
Cre01.g043350.t1.2	0.707728	NaN	NaN	NaN	NaN	NaN	NaN	NaN	NaN	0.707728
Cre01.g044800.t1.2	2.01902	0.329175	0.690385	1.20053	0.659096	0.63798	0.789407	0.73939	62.0817	62.0817
Cre01.g047600.t1.2	5.46822	NaN	NaN	NaN	NaN	5.46822	NaN	5.46822	NaN	5.46822
Cre01.g048950.t1.2	4.68567	0.653824	1.24716	0.944748	1.52607	4.40134	2.86242	3.30572	0.412404	4.68567
Cre01.g050100.t1.2	0.803967	0.169633	0.238584	0.194269	0.318745	1.1359	0.812005	0.413619	0.206533	1.1359
Cre01.g050950.t1.2	0.12759	0.0242664	0.0538128	0.0263958	0.0628872	0.139843	0.118046	0.0928523	0	0.139843
Cre01.g054500.t1.2	43.719	6.3887	10.603	5.31753	16.3283	12.8034	9.88526	11.0967	29.4617	43.719
Cre02.g073200.t1.2	14.2219	1.99145	6.65926	3.49883	4.73358	68.5965	37.6718	21.5639	0.54752	68.5965
Cre02.g073900.t1.1	NaN	NaN	NaN	1.64308e-05	NaN	NaN	NaN	NaN	NaN	1.64308e-05
Cre02.g077100.t1.2	0.00163977	0.00046827	0.000776088	0.000511441	0.000687036	0.0034349	0.00319386	0.00425844	0.000556775	0.00425844
Cre02.g077350.t1.2	0.313262	0.0669282	0.0846213	0.0836082	0.105324	0.678341	0.434633	0.517299	0.087656	0.678341
Cre02.g079700.t1.2	7.78718	1.14193	2.70815	2.19673	2.48388	5.27604	4.14807	4.643	1.00176	7.78718
Cre02.g080200.t1.2	18.8214	10.8845	13.9887	15.6601	4.87957	1.96646	1.00278	0.771528	0.17482	18.8214
Cre02.g085450.t1.2	NaN	NaN	NaN	NaN	NaN	NaN	NaN	0.393976	NaN	0.393976
Cre02.g087950.t1.2	NaN	NaN	0.183355	NaN	NaN	0.326824	0.461249	0.516404	NaN	0.516404
Cre02.g088850.t1.2	0.00356137	0.000648185	0.00144934	0.000956467	0.00124339	0.00552182	0.00485988	0.00514256	0.000723523	0.00552182
Cre02.g091050.t1.2	0.872233	0.177687	0.295254	0.411598	0.367753	0.720534	0.545519	0.638724	8.85806e-08	0.872233
Cre02.g091850.t1.2	NaN	NaN	NaN	0	0	NaN	NaN	NaN	143.001	143.001
Cre02.g092600.t1.2	0.0275667	NaN	NaN	NaN	NaN	0.0275667	NaN	NaN	NaN	0.0275667
Cre02.g092900.t1.2	1.63061	0.326732	0.611472	0.674695	0.901107	1.59473	1.14363	1.41884	0.205419	1.63061
Cre02.g095089.t1.1	0	0	0.064175	NaN	0.0222323	NaN	NaN	NaN	0	0.064175
Cre02.g095092.t1.1	0.00225219	0.000184579	NaN	NaN	0.000522928	NaN	NaN	0.00814521	0	0.00814521
Cre02.g095100.t1.1	NaN	1325.87	NaN	NaN	566.873	NaN	NaN	NaN	NaN	1325.87
Cre02.g097000.t1.2	NaN	2.63212e-09	1.07711e-07	0	4.796e-09	NaN	NaN	NaN	1.13288e-07	1.13288e-07
Cre02.g097900.t1.2	2.10441	NaN	NaN	NaN	NaN	2.10441	NaN	2.10441	NaN	2.10441
Cre02.g103850.t1.2	0.919376	0.112553	NaN	NaN	0.269891	NaN	NaN	NaN	0.131979	0.919376
Cre02.g106400.t1.1	NaN	NaN	0	0	0	NaN	0	2.00599e-07	0	2.00599e-07
Cre02.g107300.t1.2	0.745105	0.108202	0.225985	0.169563	0.224716	1.74118	1.85606	2.95602	0.0922451	2.95602
Cre02.g107450.t1.2	0.740059	NaN	NaN	NaN	NaN	0.740059	NaN	0.740059	NaN	0.740059
Cre02.g113200.t1.1	0	0	0	0	0	0	0	0	3.39263	3.39263
Cre02.g117500.t1.2	6.04419	NaN	NaN	NaN	NaN	6.04419	NaN	6.04419	NaN	6.04419
Cre02.g141200.t1.2	0.248948	0.0325472	0.0662885	0.139745	0.0872462	1.44662	1.2192	1.19915	0.0330393	1.44662
Cre02.g141400.t1.2	423.303	140.133	205.034	925.331	162.562	202.648	241.366	303.497	118.198	925.331
Cre02.g142352.t1.1	0.684374	0.111946	0.348262	0.156254	0.236947	0.616474	0.636907	0.603375	0.142799	0.684374
Cre02.g143200.t1.1	3.80341	0.787333	1.35401	1.1818	1.52002	2.47759	2.10987	2.73424	1.10631	3.80341
Cre02.g143250.t1.2	0	0	0	0	2.30986	0	0	0	0	2.30986
Cre02.g145050.t1.2	0.594659	0.407051	0.810553	0.479337	1.22891	5.30999	4.34575	4.0631	9.6323e-07	5.30999
Cre02.g145800.t1.2	2624.92	919.633	1756.16	997.659	1322.05	1679.72	1535.8	1729.57	294.278	2624.92
Cre02.g146050.t1.2	44.4825	15.6548	12.378	4.98415	16.619	146.066	120.582	110.681	12.1226	146.066
Cre02.g147302.t1.1	1.06544	0.200722	0.406778	0.221672	0.405536	2.45914	2.22174	1.83826	0.260944	2.45914
Cre02.g147650.t1.2	NaN	1.14091	NaN	NaN	5.35712	NaN	NaN	NaN	NaN	5.35712
Cre03.g143887.t1.1	2.5045	0.385368	0.778273	0.453018	0.669194	2.36879	2.71473	2.27848	0.520683	2.71473
Cre03.g144627.t1.1	0.343621	0.0427423	0.103389	0.0936877	0.088056	0.343629	0.245828	0.209852	0.0889172	0.343629
Cre03.g144707.t1.1	0.000139541	NaN	NaN	NaN	NaN	0.000139541	NaN	0.000139541	NaN	0.000139541
Cre03.g144807.t1.1	151.73	42.2906	82.2574	64.9812	57.0718	32.6297	28.1268	29.2623	118.099	151.73
Cre03.g145727.t1.1	NaN	NaN	NaN	NaN	NaN	0.200866	0.209807	NaN	NaN	0.209807
Cre03.g145747.t1.1	0.692994	0.116712	0.310482	0.153632	0.192781	1.54707	1.32257	1.14296	0.160007	1.54707
Cre03.g146187.t1.1	0.96717	0.172778	0.284533	0.253463	0.385444	2.05511	1.99534	1.9613	0.211083	2.05511
Cre03.g146527.t1.1	1.5825	0.230071	0.519561	0.269569	0.535958	1.64525	1.38796	1.46845	0.281457	1.64525
Cre03.g154550.t1.1	1.55136	0.2396	0.134641	0.192775	0.556158	1.11885	0.936925	0.931036	0.306442	1.55136
Cre03.g155200.t1.1	2.19817	0.49524	0.687016	0.633763	0.846247	19.925	11.4984	4.69375	0.369198	19.925
Cre03.g158000.t1.2	1.62808	0.31717	0.461399	0.340602	0.488511	1.59159	1.29547	1.23665	1.28777e-07	1.62808
Cre03.g160500.t1.2	0.384481	0.0635078	0.135068	0.0943621	0.142319	0.284532	0.247066	0.25889	0.0558515	0.384481
Cre03.g169400.t1.2	6.45603	1.22582	2.24466	2.24731	2.95551	3.67038	3.26265	3.83102	1.79587	6.45603
Cre03.g169850.t1.2	NaN	NaN	NaN	NaN	NaN	3.40643	2.13774	2.45963	NaN	3.40643
Cre03.g172000.t1.2	1.16835	NaN	NaN	NaN	NaN	1.16835	NaN	1.16835	NaN	1.16835
Cre03.g172300.t1.2	967.737	271.758	112.792	452.582	452.671	463.236	414.219	478.119	75.4715	967.737
Cre03.g173800.t1.2	NaN	NaN	NaN	4.37089e-07	NaN	NaN	NaN	NaN	NaN	4.37089e-07
Cre03.g175400.t1.2	132.988	100.144	NaN	145.413	71.3386	NaN	NaN	NaN	4.28379	145.413
Cre03.g175400.t2.1	NaN	NaN	NaN	NaN	NaN	95.3489	72.0435	58.1602	NaN	95.3489
Cre03.g180250.t1.2	0.0928155	0.0394159	0.0379656	0.0922245	0.0482712	0.0393224	0.116872	0.110435	NaN	0.116872
Cre03.g181300.t1.2	0.803898	0.144472	0.342777	0.176587	0.176301	0.73643	0.646544	0.64503	0.2203	0.803898
Cre03.g185550.t1.2	32.1839	11.3037	17.2862	14.4713	14.1576	11.4959	3.64934	6.00454	0	32.1839
Cre03.g186200.t1.2	0.387658	0.0833696	0.165385	0.112082	0.17112	2.9391	3.1643	6.20531	0.117457	6.20531
Cre03.g187450.t1.2	32.312	31.1509	120.099	41.7933	47.9653	15.9532	9.72909	8.41375	2.50519	120.099
Cre03.g188800.t1.1	0.0116183	0.00178526	0.00333621	0.00205585	0.00374603	NaN	NaN	NaN	0.0023582	0.0116183
Cre03.g189400.t1.2	NaN	NaN	0.122806	NaN	NaN	0.473533	0.391418	0.422418	NaN	0.473533
Cre03.g190500.t1.2	2.13426	0.0820396	0.0883857	0.0932889	0.489245	0.531811	0.353495	0.621975	0.505142	2.13426
Cre03.g193800.t1.1	1.29328	0.23636	0.438585	0.270255	0.401484	0.78096	0.992672	0.777301	0.294483	1.29328
Cre03.g194850.t1.2	6.25512	NaN	NaN	NaN	NaN	6.25512	NaN	6.25512	NaN	6.25512
Cre03.g200250.t1.2	246.193	NaN	NaN	NaN	NaN	246.193	NaN	246.193	NaN	246.193
Cre03.g200543.t1.1	0.554735	0.0773126	NaN	0.155988	0.171479	NaN	NaN	NaN	0.0350255	0.554735
Cre03.g202113.t1.1	4.77855	1.22551	1.92758	1.50876	1.41068	2.45423	5.61692	9.08331	0.997787	9.08331
Cre03.g203850.t1.2	0.118189	NaN	NaN	NaN	NaN	0.118189	NaN	0.118189	NaN	0.118189
Cre03.g204250.t1.2	0.198819	0.0362478	0.051995	0.0629325	0.0862281	0.0302979	0.0254369	0.0274403	0.0333187	0.198819
Cre03.g204601.t1.1	1.39223	0.258029	0.318954	0.43591	0.531504	0.877467	0.778629	0.881562	0.250746	1.39223
Cre03.g206600.t1.2	1.22701	0.226397	0.424865	0.233079	0.406195	0.970381	0.895271	1.04179	10.9046	10.9046
Cre03.g206800.t1.1	22.714	4.03419	5.12845	6.40093	11.0457	NaN	NaN	169.887	4.75174	169.887
Cre03.g207700.t1.1	0.597752	0.0817092	0.154443	0.172565	0.176825	0.522539	0.562577	0.552548	8.43751e-08	0.597752
Cre03.g213313.t1.1	0.00666104	NaN	NaN	NaN	NaN	0.00666104	NaN	0.00666104	NaN	0.00666104
Cre04.g214150.t1.1	0.000578142	0.000339451	0.000301656	0.000594091	0.000941778	0.00167795	0.00110154	0.00119631	0.00209355	0.00209355
Cre04.g214500.t1.1	8.82632	0.980415	2.12207	1.55593	0	2.33457	2.10456	2.39353	2.78443	8.82632
Cre04.g214502.t1.1	9.18106	2.70856	3.60698	3.33328	3.60071	19.7496	22.3907	21.2101	3.68375	22.3907
Cre04.g217915.t1.1	20.1497	NaN	NaN	0.136923	0.178157	NaN	NaN	NaN	68.8588	68.8588
Cre04.g223100.t1.2	NaN	NaN	NaN	NaN	NaN	17.154	17.9266	13.3362	NaN	17.9266
Cre04.g224150.t1.2	NaN	NaN	1.24778	NaN	1.0407	NaN	NaN	NaN	NaN	1.24778
Cre04.g228350.t1.1	NaN	NaN	NaN	0	0	NaN	NaN	NaN	67.9623	67.9623
Cre04.g229700.t1.2	38.8519	5.3133	4.22686	7.16963	12.7822	26.4074	19.2994	30.1716	7.59472	38.8519
Cre05.g230900.t1.1	NaN	NaN	NaN	1.24684	1.07404	NaN	NaN	NaN	NaN	1.24684
Cre05.g233800.t1.2	0	0	0	0	0	1.03889	0.831857	0	0	1.03889
Cre05.g234638.t1.1	4.16223	0.775741	1.07144	0.894615	1.35386	3.76198	3.71733	0.773806	0.750478	4.16223
Cre05.g237400.t1.2	0.952007	0.218896	0.340615	0.313712	0.329418	0.235377	0.20278	0.198506	0.124602	0.952007
Cre05.g240850.t1.2	0.00462814	0.000916488	0.00407766	NaN	0.00334164	0.00251824	0.00155684	0.00121559	NaN	0.00462814
Cre05.g245900.t1.2	2.47602	0.439906	0.665317	0.597914	0.684466	1.64119	1.69726	1.92447	23.213	23.213
Cre05.g248150.t1.2	NaN	NaN	NaN	NaN	NaN	NaN	3.88196	NaN	NaN	3.88196
Cre06.g250200.t1.2	0.201739	0.0462799	0.0608111	0.0636223	0.0963226	0.0677641	0.0540474	0.0631017	0.04254	0.201739
Cre06.g250902.t1.1	1.65892	0.435182	0.553326	0.907706	0.866145	6.68321	6.9339	6.15331	0.60761	6.9339
Cre06.g251400.t1.2	NaN	NaN	NaN	NaN	NaN	23088.3	NaN	NaN	NaN	23088.3
Cre06.g251450.t1.1	0.148216	0.0383362	0.0433533	0.0325476	0.0554757	0.329625	0.679851	0.246932	0.0156321	0.679851
Cre06.g254400.t1.1	390.015	80.1425	175.829	133.49	118.4	NaN	151.902	209.451	234.555	390.015
Cre06.g258733.t1.1	1.37661	0.357249	0.584509	0.352956	0.790126	0.839857	0.934158	1.04122	27.0513	27.0513
Cre06.g260200.t1.2	18.9787	NaN	NaN	4.18941	9.59965	NaN	NaN	NaN	4.31811	18.9787
Cre06.g261150.t1.2	0.000133014	1.03953e-05	NaN	NaN	3.53381e-05	5.43167e-05	7.37937e-05	0.000131079	NaN	0.000133014
Cre06.g261800.t1.2	1.72426	0.30153	0.500148	0.337213	0.449931	1.6443	1.56931	1.63829	0.284647	1.72426
Cre06.g262100.t1.1	83.5058	NaN	NaN	NaN	NaN	83.5058	NaN	83.5058	NaN	83.5058
Cre06.g267600.t1.2	NaN	NaN	NaN	NaN	0.00073583	NaN	NaN	NaN	NaN	0.00073583
Cre06.g272050.t1.2	NaN	NaN	118.48	NaN	NaN	97.5599	70.5403	11.9266	NaN	118.48
Cre06.g273300.t1.2	0.632157	0	0	0	0	0.632157	0	0.632157	0	0.632157
Cre06.g273500.t1.2	0	5.31444e-08	NaN	0	0	NaN	NaN	NaN	0	5.31444e-08
Cre06.g273500.t2.1	NaN	NaN	7.29328e-08	NaN	NaN	7.02846e-08	5.28613e-08	5.37242e-08	NaN	7.29328e-08
Cre06.g276700.t1.2	0	0	0	NaN	NaN	NaN	NaN	0	1.06297e-07	1.06297e-07
Cre06.g277200.t1.2	0.000135093	NaN	NaN	2.8909e-05	NaN	NaN	NaN	NaN	1.44856e-05	0.000135093
Cre06.g278101.t1.1	NaN	NaN	NaN	0.765594	NaN	3.81161e-07	NaN	NaN	NaN	0.765594
Cre06.g278163.t1.1	2.85957	0.612141	0.580186	0.891118	1.02772	3.69514	2.99948	4.13356	0.856542	4.13356
Cre06.g278210.t1.1	47.2657	4.84346	8.47148	4.00459	8.2705	12.2065	10.5096	10.8176	0	47.2657
Cre06.g278215.t1.1	0	0	0	0	0	0	0	0	1.66921	1.66921
Cre06.g279150.t1.2	1.5033	0.240417	0.449197	0.312575	0.515248	0.741019	0.886874	0.806741	0.348215	1.5033
Cre06.g282800.t1.2	1.32554	NaN	NaN	NaN	NaN	1.32554	NaN	1.32554	NaN	1.32554
Cre06.g284700.t1.2	5.18938	NaN	NaN	NaN	NaN	5.18938	NaN	5.18938	NaN	5.18938
Cre06.g286250.t1.2	4.27517	0.638667	0.868177	0.940843	1.68461	4.0067	3.06433	6.30903	0.401756	6.30903
Cre06.g288650.t1.2	NaN	0.2168	NaN	NaN	NaN	NaN	NaN	NaN	NaN	0.2168
Cre06.g293051.t1.1	NaN	NaN	NaN	15.9685	69.6378	6279.97	7373.46	5117.43	58.3186	7373.46
Cre06.g293582.t1.1	4.90814	NaN	NaN	NaN	NaN	4.90814	NaN	4.90814	NaN	4.90814
Cre06.g293950.t1.2	0.000373252	NaN	NaN	NaN	NaN	0.000373252	NaN	0.000373252	NaN	0.000373252
Cre06.g294750.t1.2	0.184366	0.0256212	0.0600143	0.045554	0.0755485	1.34826	1.16369	1.12991	0	1.34826
Cre06.g294950.t1.1	1.51617e-05	2.08291e-06	9.31208e-06	4.18944e-06	5.57481e-06	1.13417e-05	4.97722e-06	6.40685e-06	2.63424e-06	1.51617e-05
Cre06.g296400.t1.2	8.71533	1.43885	1.96257	4.0809	5.45459	NaN	NaN	NaN	53.7929	53.7929
Cre06.g296600.t1.2	0.00699434	0.00103393	0.00227667	0.00117471	0.00220543	0.00626968	0.00658435	0.00641235	0.00123084	0.00699434
Cre06.g299050.t1.2	0.181118	NaN	0.0496304	NaN	NaN	NaN	NaN	NaN	0.0433519	0.181118
Cre06.g306350.t1.2	NaN	NaN	NaN	NaN	NaN	18.0525	1.75174	14.6248	NaN	18.0525
Cre06.g309000.t1.2	5.78004	3.08966	21.6224	NaN	NaN	4.14539	3.91315	3.69796	143.9	143.9
Cre07.g313700.t1.1	1.00254	NaN	NaN	NaN	NaN	1.00254	NaN	1.00254	NaN	1.00254
Cre07.g314150.t1.2	0.0013049	0.000246795	0.000655606	0.000843278	0.000521138	0.000508976	0.000157005	0.00115054	5.13864e-08	0.0013049
Cre07.g318750.t1.2	3.54636	0.483226	1.12416	0.702575	0.922916	3.69123	2.15532	2.26554	0.519956	3.69123
Cre07.g324200.t1.2	0.250431	0.0637263	0.0912851	0.189606	0.120031	0.2891	0.278779	0.243901	0.0821375	0.2891
Cre07.g325400.t1.2	1.09483	0.180327	0.462218	0.25142	0.331229	1.21931	0.928838	1.17409	16.5462	16.5462
Cre07.g325734.t1.1	17.2629	1.73778	12.5561	6.78889	2.61903	28.5263	26.4815	24.9171	2.00135	28.5263
Cre07.g325741.t1.1	0	NaN	NaN	NaN	NaN	NaN	NaN	NaN	46.4202	46.4202
Cre07.g339554.t1.2	NaN	NaN	NaN	871.866	NaN	NaN	NaN	NaN	NaN	871.866
Cre07.g342150.t1.2	6.29271	1.19934	1.03493	1.68154	2.04397	20.8657	7.97392	7.84101	1.9666e-07	20.8657
Cre07.g350500.t1.2	0.980498	NaN	NaN	NaN	NaN	0.980498	NaN	0.980498	NaN	0.980498
Cre07.g352400.t1.2	NaN	3.02804e-07	NaN	2.33006e-07	NaN	8.5095e-07	9.75114e-07	1.08029e-06	3.41102e-07	1.08029e-06
Cre07.g352450.t1.2	NaN	NaN	0	NaN	NaN	NaN	NaN	NaN	677.631	677.631
Cre07.g353450.t1.2	0.0712688	0.0105389	0.0148946	0.0335612	0.023509	0.0459444	0.0448005	0.0519513	0.0168872	0.0712688
Cre07.g356350.t1.1	2.34852	0.371678	0.864492	0.870941	0.728866	1.41806	1.09611	1.53705	9.85611e-07	2.34852
Cre08.g358526.t1.1	57.167	37.1604	87.8055	66.8636	25.1905	15.7	11.6249	11.1689	0	87.8055
Cre08.g358538.t1.1	0.00262734	NaN	0.000632589	NaN	0.000738752	NaN	NaN	NaN	0	0.00262734
Cre08.g364800.t1.2	3.13116	0.61655	1.08625	1.00866	1.14131	2.43075	2.05125	2.51511	0.625353	3.13116
Cre08.g365600.t1.2	0.0170232	0.00157248	0.00747056	0.0033708	0.00665542	0.0316638	0.0594814	0.0284468	0.00177131	0.0594814
Cre08.g368950.t1.2	1.09528	0.324569	0.874924	0.340645	0.856695	0.863615	7.01198	6.00375	1.07784	7.01198
Cre08.g370650.t1.2	398.036	NaN	NaN	NaN	NaN	398.036	NaN	398.036	NaN	398.036
Cre08.g372950.t1.2	1.6325	0.379287	0.586846	0.430433	0.730293	1.3763	1.36838	1.26707	8.58307e-07	1.6325
Cre08.g378200.t1.2	NaN	NaN	NaN	326.303	NaN	NaN	NaN	NaN	NaN	326.303
Cre08.g378850.t1.2	5.49505	NaN	NaN	NaN	NaN	5.49505	NaN	5.49505	NaN	5.49505
Cre08.g380201.t1.1	2.7884	0.444515	1.18623	0.593177	0.993789	4.6201	3.66413	2.4561	0.767558	4.6201
Cre08.g381702.t1.1	0	0	NaN	1.79386e-07	0	0	0	0	0	1.79386e-07
Cre08.g382350.t1.2	0	0	0	NaN	0	0	NaN	NaN	1.92323	1.92323
Cre09.g387726.t1.1	60.9205	NaN	NaN	NaN	NaN	60.9205	NaN	60.9205	NaN	60.9205
Cre09.g387875.t1.1	20.0742	NaN	NaN	NaN	NaN	20.0742	NaN	20.0742	NaN	20.0742
Cre09.g389430.t1.1	0.0496125	NaN	NaN	NaN	NaN	0.0496125	NaN	0.0496125	NaN	0.0496125
Cre09.g389689.t1.1	0.297626	0.0425938	0.122468	0.0591324	0.0972047	0.189361	0.164217	0.219911	0.0397254	0.297626
Cre09.g391650.t1.2	NaN	NaN	NaN	NaN	NaN	NaN	NaN	NaN	348.348	348.348
Cre09.g393900.t1.2	0.014049	0.00226172	NaN	0.00280103	NaN	NaN	NaN	NaN	0.00296498	0.014049
Cre09.g393900.t2.1	NaN	NaN	0.00201778	NaN	NaN	NaN	0.00548662	NaN	NaN	0.00548662
Cre09.g394102.t1.1	5.0839	NaN	1.0152	1.22308	NaN	6.5054	6.88075	4.71837	NaN	6.88075
Cre09.g394436.t1.1	8.4182	NaN	NaN	NaN	NaN	8.4182	NaN	8.4182	NaN	8.4182
Cre09.g394550.t1.2	12.1658	NaN	NaN	NaN	NaN	12.1658	NaN	12.1658	NaN	12.1658
Cre09.g394658.t1.1	NaN	NaN	2.00617	2.494	NaN	NaN	NaN	NaN	NaN	2.494
Cre09.g396252.t1.1	38.3632	NaN	NaN	NaN	NaN	38.3632	NaN	38.3632	NaN	38.3632
Cre09.g396300.t1.2	0.352746	0.0692192	0.108225	0.0952936	0.134821	0.533248	0.394498	0.344403	0	0.533248
Cre09.g396650.t1.2	NaN	NaN	NaN	289.94	NaN	NaN	NaN	NaN	NaN	289.94
Cre09.g396700.t1.2	NaN	NaN	NaN	NaN	NaN	NaN	NaN	NaN	2287.04	2287.04
Cre09.g398289.t1.1	0.404551	0.269786	0.147111	0.200271	0.330426	8.44999	4.20997	5.66173	0.162322	8.44999
Cre09.g399030.t1.1	5.86851e-08	NaN	NaN	0	1.92985e-07	NaN	NaN	NaN	2.04043e-07	2.04043e-07
Cre09.g400550.t1.2	NaN	NaN	NaN	NaN	2.62148e-07	NaN	NaN	NaN	NaN	2.62148e-07
Cre09.g406050.t1.2	2.60796	0.469726	0.97487	1.02549	0.653041	4.09073	2.33285	3.71665	0.288641	4.09073
Cre09.g406200.t1.2	0.000692378	NaN	NaN	NaN	NaN	0.000692378	NaN	0.000692378	NaN	0.000692378
Cre09.g409100.t1.2	0.567181	0.101071	0.170092	0.163347	0.236538	3.0259	4.22754	2.44052	0	4.22754
Cre09.g410650.t1.2	0.256844	0.0429495	NaN	0.0616854	0.0714803	NaN	NaN	NaN	0.0661723	0.256844
Cre09.g410650.t2.1	NaN	NaN	NaN	NaN	NaN	0.560575	NaN	NaN	NaN	0.560575
Cre09.g410700.t1.2	71.2976	0	0	0	0	71.2976	0	71.2976	0	71.2976
Cre09.g411900.t1.1	3.78552	NaN	NaN	NaN	NaN	3.78552	NaN	3.78552	NaN	3.78552
Cre09.g413750.t1.1	NaN	NaN	NaN	5.20322e-08	NaN	0	NaN	NaN	0	5.20322e-08
Cre09.g415850.t1.2	9.50736e-05	NaN	NaN	NaN	NaN	9.50736e-05	NaN	9.50736e-05	NaN	9.50736e-05
Cre09.g416050.t1.2	0.747308	0.102357	0.204597	0.133223	0.230832	0.607074	0.498417	0.609584	0.129438	0.747308
Cre10.g421600.t1.2	0.0871346	NaN	NaN	NaN	NaN	0.0871346	NaN	0.0871346	NaN	0.0871346
Cre10.g421700.t1.2	0	0	NaN	NaN	0	2.22632	1.77243	0	1.36462	2.22632
Cre10.g423550.t1.1	NaN	NaN	NaN	NaN	NaN	NaN	NaN	NaN	0.249161	0.249161
Cre10.g424100.t1.2	3.65151	NaN	NaN	NaN	NaN	3.65151	NaN	3.65151	NaN	3.65151
Cre10.g424500.t1.2	0	1.58056e-07	0	2.91132e-07	4.28063e-07	NaN	NaN	NaN	3.16569e-07	4.28063e-07
Cre10.g429100.t1.2	0.63393	NaN	NaN	NaN	NaN	0.63393	NaN	0.63393	NaN	0.63393
Cre10.g429150.t1.2	0.090951	0.0129945	0.0210969	0.0121438	0.0240752	NaN	NaN	NaN	0.0914211	0.0914211
Cre10.g433000.t1.1	5.66692	NaN	NaN	NaN	NaN	NaN	NaN	5.66692	NaN	5.66692
Cre10.g433600.t1.2	0.965151	0.204996	0.413978	0.218431	0.339952	0.730794	0.575589	0.596373	0.155934	0.965151
Cre10.g434750.t1.2	1.70832	0.404822	0.86095	0.402262	0.602199	0.538099	0.501561	0.551101	19.8972	19.8972
Cre10.g436350.t1.1	NaN	NaN	NaN	NaN	NaN	5.86298	6.8873	NaN	NaN	6.8873
Cre10.g437950.t1.2	5.01975	0.149698	0.229582	0.182599	0.811621	NaN	NaN	NaN	0.60023	5.01975
Cre10.g438650.t1.2	NaN	NaN	NaN	NaN	6.43912	NaN	NaN	NaN	NaN	6.43912
Cre10.g451950.t1.2	1.55204	NaN	NaN	NaN	NaN	1.55204	NaN	1.55204	NaN	1.55204
Cre10.g456900.t1.2	NaN	0.128629	NaN	0.139679	NaN	NaN	NaN	NaN	NaN	0.139679
Cre10.g458450.t1.1	NaN	NaN	NaN	NaN	NaN	124.994	97.8412	120.113	NaN	124.994
Cre10.g463150.t1.1	73.2489	13.3299	6.6298	10.5438	12.2445	NaN	NaN	NaN	16.8255	73.2489
Cre11.g467547.t1.1	1.54917	NaN	NaN	NaN	NaN	1.54917	NaN	1.54917	NaN	1.54917
Cre11.g467550.t1.2	8.30107	1.18117	2.52605	2.2164	2.24231	NaN	NaN	69.5134	0.821482	69.5134
Cre11.g467770.t1.1	30.3435	9.20382	23.8337	13.2496	18.9515	11.9874	13.1333	14.9231	3.21015	30.3435
Cre11.g467778.t1.1	0	4.67551e-08	0	0	5.45628e-08	0	0	1.09726e-07	4.03355e-08	1.09726e-07
Cre11.g481500.t1.2	0.532513	0.0961765	0.2262	0.246074	0.201238	0.461111	0.379163	0.253901	0.118357	0.532513
Cre12.g484200.t1.2	NaN	NaN	NaN	NaN	NaN	2.10998	1.41714	0.932431	NaN	2.10998
Cre12.g485150.t1.2	36.9778	0	0	0	0	36.9778	0	36.9778	0	36.9778
Cre12.g485550.t1.2	0	0	0	0	0	0	0	0	76.8614	76.8614
Cre12.g489700.t1.2	3.15068	0.677593	0.909777	0.715606	1.42071	3.70333	3.62309	2.85931	0.744214	3.70333
Cre12.g490350.t1.1	1.26723	0.240025	0.552541	0.29686	0.361284	0.208711	0.770276	0.164656	5.28008e-07	1.26723
Cre12.g494850.t1.2	NaN	NaN	NaN	NaN	NaN	7.84144	7.33428	8.53914	NaN	8.53914
Cre12.g498550.t1.1	0.340896	0.0829454	0.140464	0.314029	0.161106	0.500995	0.236798	0.480228	0	0.500995
Cre12.g500150.t1.1	2.86885	0.316134	0.713478	0.512801	1.29253	6.11312	4.1398	5.98885	0.330926	6.11312
Cre12.g503300.t1.2	5.16131	0.864446	2.47954	1.48947	1.77408	9.69376	9.02461	7.25828	1.14781	9.69376
Cre12.g503550.t1.2	1.50797	0.278155	0.351286	0.323487	0.578079	3.67886	2.09337	3.61048	4.6804e-07	3.67886
Cre12.g504950.t1.2	0	0	0	0	0	NaN	0	NaN	3.83627e-07	3.83627e-07
Cre12.g509650.t1.2	0.00067827	9.72027e-05	0.000315702	0.000416247	0.000168856	0.000547488	0.000448551	0.000439741	1.50227e-08	0.00067827
Cre12.g510050.t1.2	NaN	NaN	NaN	NaN	NaN	0.467605	0.304376	0.323057	NaN	0.467605
Cre12.g510650.t1.2	0	0	0	0	0	0	0	0	2.50896	2.50896
Cre12.g511150.t1.2	9.22394	NaN	NaN	NaN	NaN	NaN	NaN	NaN	6.48134e-08	9.22394
Cre12.g511900.t1.2	113.425	44.9159	230.984	98.9232	15.974	70.793	38.1333	30.3734	0.655889	230.984
Cre12.g513200.t1.2	418.401	120.634	222.44	134.533	184.974	220.477	196.108	212.273	29.205	418.401
Cre12.g514750.t1.2	391.584	88.5168	137.227	120.622	101.511	201.241	153.241	186.058	192.957	391.584
Cre12.g516450.t1.2	9.61054	NaN	NaN	NaN	NaN	9.61054	NaN	9.61054	NaN	9.61054
Cre12.g516550.t1.2	NaN	NaN	NaN	1.06793	NaN	NaN	NaN	NaN	NaN	1.06793
Cre12.g517150.t1.1	0.504532	0.0934875	0.265989	0.0927805	0.138063	0.513917	0.381635	0.484763	0.0872375	0.513917
Cre12.g519000.t1.1	0.0443717	0.00407007	NaN	0.0194439	0.027556	NaN	NaN	NaN	0.0562618	0.0562618
Cre12.g522350.t1.2	NaN	NaN	NaN	NaN	NaN	0.223741	0.0158237	0.126616	NaN	0.223741
Cre12.g526800.t1.2	302.487	162.023	164.526	190.133	99.8428	72.0866	45.9798	45.783	3.3802	302.487
Cre12.g530650.t1.1	42.8601	1.22065	NaN	1.04858	21.1455	NaN	NaN	NaN	20.9271	42.8601
Cre12.g530650.t2.1	NaN	NaN	17.105	NaN	NaN	788.277	491.648	621.415	NaN	788.277
Cre12.g534350.t1.2	78.1924	1.55111	12.9675	8.43033	14.2513	NaN	NaN	NaN	6.86737	78.1924
Cre12.g537100.t1.2	2.24747	NaN	NaN	NaN	NaN	2.24747	NaN	2.24747	NaN	2.24747
Cre12.g537200.t1.2	0	0	0	0	0	0	0	9.44564e-09	0	9.44564e-09
Cre12.g537581.t1.1	3.62687	0.633586	1.04491	0.8899	1.15249	0.301321	0.105411	0.289344	0.760196	3.62687
Cre12.g537641.t1.1	NaN	NaN	NaN	0.186884	NaN	NaN	NaN	3.64525	NaN	3.64525
Cre12.g539000.t1.2	0.362566	0.0804756	0.269189	0.0956617	0.244205	NaN	NaN	3.17114	0.126586	3.17114
Cre12.g542850.t1.2	0.175152	0.0305523	0.164114	NaN	0.11607	2.33945	1.7069	1.74512	0.0601286	2.33945
Cre12.g546050.t1.2	3.79972	0.753067	1.4783	0.983798	1.07109	3.87371	3.03585	2.88612	1.28968e-06	3.87371
Cre12.g549300.t1.2	2501.67	504.725	1331.74	1158.27	1066.96	11944.8	14117.9	17767.2	185.287	17767.2
Cre12.g550700.t1.2	9.11667	0.822024	NaN	2.02366	3.93305	NaN	NaN	NaN	1.95399	9.11667
Cre12.g554800.t1.2	9.79065e-09	8.11669e-09	1.79414e-08	1.54114e-08	2.96431	6.59522e-09	2.99375	4.24313	0	4.24313
Cre12.g555951.t1.1	0.0180704	0.00161255	0.00349643	0.00361232	NaN	0.0632516	0.059298	0.0609294	0.00159061	0.0632516
Cre12.g557600.t1.1	NaN	NaN	NaN	NaN	NaN	16.6867	15.5811	17.6109	NaN	17.6109
Cre12.g560200.t1.2	NaN	NaN	NaN	NaN	NaN	26.753	NaN	14.8427	NaN	26.753
Cre13.g565321.t1.1	0.754794	NaN	NaN	NaN	NaN	0.754794	NaN	NaN	NaN	0.754794
Cre13.g565450.t1.2	NaN	0.624463	1.66622	NaN	0.883883	NaN	6.74721	6.78446	NaN	6.78446
Cre13.g566000.t1.2	3.84337	0.807683	1.65627	1.14432	1.84889	6.71495	6.90325	6.63689	0.72262	6.90325
Cre13.g576650.t1.2	0.0927663	0.0380155	0.0171422	0.00977676	0.0308768	3.14076	2.45413	2.70378	0.0704927	3.14076
Cre13.g578451.t1.1	0.0164284	NaN	NaN	NaN	NaN	0.0164284	NaN	0.0164284	NaN	0.0164284
Cre13.g578750.t1.2	0	2.52752e-08	5.50682e-08	0	2.70075e-08	0	0	1.06192e-07	3.58155e-08	1.06192e-07
Cre13.g579734.t1.1	2.27695	NaN	0.155854	0.230534	NaN	NaN	NaN	NaN	NaN	2.27695
Cre13.g583600.t1.2	NaN	NaN	NaN	NaN	16.8658	NaN	NaN	NaN	11.1455	16.8658
Cre13.g585301.t1.1	0.491089	0.496707	1.80649	0.701279	0.216299	NaN	NaN	NaN	0.519973	1.80649
Cre13.g586550.t1.2	50.4895	NaN	NaN	NaN	NaN	NaN	NaN	50.4895	NaN	50.4895
Cre13.g590500.t1.1	1.12484	NaN	0.0359977	NaN	NaN	2.53201	3.91315	1.82715	NaN	3.91315
Cre13.g592050.t1.2	0	0	0	0	0	0	0	0	1.9102e-07	1.9102e-07
Cre13.g592200.t1.2	408.921	18.6804	23.9335	NaN	224.747	83.1819	47.6962	35.6786	456.306	456.306
Cre13.g602350.t1.2	0.0460754	0.00571784	0.0169924	0.00931983	0.0148318	0.131962	0.0850713	0.0949186	0.0455367	0.131962
Cre13.g603900.t1.2	1.01794	NaN	NaN	NaN	NaN	1.01794	NaN	1.01794	NaN	1.01794
Cre13.g607050.t1.2	6.46139e-05	7.93283e-06	1.2403e-05	3.42201e-05	2.76451e-05	0.000304341	0.000228142	0.000226309	9.84937e-06	0.000304341
Cre13.g607600.t1.1	NaN	0.000767801	NaN	0.00323123	NaN	NaN	NaN	NaN	NaN	0.00323123
Cre14.g614300.t1.2	1.7525	0.373763	1.01789	0.553503	0.765236	2.28971	1.53706	1.57291	0.349237	2.28971
Cre14.g614900.t1.2	3.21972	0.641598	NaN	1.80535	1.03013	NaN	NaN	NaN	0.621175	3.21972
Cre14.g614900.t2.1	NaN	NaN	0.977667	NaN	NaN	3.25763	2.25	3.07985	NaN	3.25763
Cre14.g615050.t1.2	2.43213	0.652423	1.20491	0.264228	0.636451	1.18235	0.997285	1.88002	0.0734429	2.43213
Cre14.g620350.t1.2	NaN	NaN	NaN	NaN	0.00975004	NaN	NaN	NaN	NaN	0.00975004
Cre14.g621751.t1.1	2.89287	0	0	0	0	2.89287	0	2.89287	0	2.89287
Cre14.g625450.t1.2	8.36917e-08	0	NaN	NaN	1.65593e-07	NaN	NaN	NaN	7.23103e-07	7.23103e-07
Cre14.g625450.t2.1	NaN	NaN	1.88712e-07	NaN	NaN	2.94262e-07	0	0	NaN	2.94262e-07
Cre14.g626900.t1.2	NaN	0.447869	NaN	NaN	2.16608	NaN	NaN	NaN	2.7499	2.7499
Cre14.g627850.t1.2	NaN	NaN	NaN	NaN	NaN	1.98495	2.71304	1.7514	NaN	2.71304
Cre15.g637761.t1.2	4.21731e-08	2.70008e-08	NaN	0	0	NaN	NaN	NaN	0	4.21731e-08
Cre15.g637761.t3.1	NaN	NaN	0	NaN	NaN	0	0	7.2616e-08	NaN	7.2616e-08
Cre16.g651750.t1.2	NaN	NaN	0.513724	NaN	NaN	1.61792	NaN	1.37949	NaN	1.61792
Cre16.g652850.t1.2	65.0376	2.2318	2.88931	2.82025	21.0704	NaN	5.60174	NaN	16.7049	65.0376
Cre16.g656400.t1.2	0.446756	0.0653834	0.110405	0.0939509	0.174419	0.140514	0.119332	0.146656	0.110061	0.446756
Cre16.g659350.t1.2	NaN	NaN	NaN	NaN	4.79434	46.6197	39.325	NaN	2.61836	46.6197
Cre16.g659850.t1.2	2.2469	NaN	NaN	NaN	NaN	NaN	NaN	2.2469	NaN	2.2469
Cre16.g663900.t1.2	0.11158	0.0232306	0.0365766	0.0369511	0.0465492	0.189491	0.161482	0.141007	0	0.189491
Cre16.g664550.t1.2	5.64871e-07	NaN	NaN	NaN	NaN	5.64871e-07	NaN	5.64871e-07	NaN	5.64871e-07
Cre16.g667850.t1.1	NaN	NaN	NaN	NaN	NaN	0.648855	0.637151	0.536404	NaN	0.648855
Cre16.g669550.t1.2	1.02524	0.218054	0.330315	0.203895	0.467204	4.59115	3.28368	3.31831	0.196738	4.59115
Cre16.g672385.t1.1	0.465046	0.112265	0.160661	0.148744	0.1609	1.94658	1.05256	1.59945	0.148362	1.94658
Cre16.g672650.t1.2	0.72244	0.0983039	0.167992	0.161938	0	0	0	0.339014	20.6098	20.6098
Cre16.g672800.t1.2	9.83914	0.487057	0.800559	0.598335	4.31338	6.56913	4.45728	8.76309	3.1173	9.83914
Cre16.g673550.t1.1	0.000123535	0	0	0	0	0.000123535	0	0.000123535	0	0.000123535
Cre16.g675650.t1.2	0	0	0	0	0	0	0	0	0.500071	0.500071
Cre16.g677500.t1.2	5.75122e-08	4.35534e-08	9.01094e-08	6.47962e-08	5.69538e-08	1.37888e-07	1.69931e-07	1.10495e-07	6.05992e-08	1.69931e-07
Cre16.g679669.t1.1	2.22185	0.728589	5.30873	0.112298	1.2395	4.78323	NaN	37.5575	4.74848e-07	37.5575
Cre16.g683350.t1.2	3.87099	2.75452	NaN	8.62004	12.9099	84.2409	98.068	NaN	NaN	98.068
Cre16.g686850.t1.2	NaN	NaN	NaN	2.17282	NaN	NaN	NaN	NaN	NaN	2.17282
Cre16.g687518.t1.1	0.813423	NaN	NaN	NaN	NaN	0.813423	NaN	0.813423	NaN	0.813423
Cre16.g689700.t1.1	0	0	0	0	0.121213	NaN	NaN	NaN	0	0.121213
Cre16.g694850.t1.2	1.14977	0.198884	0.361305	0.285184	0.487744	2.5274	2.66247	2.62761	0.209211	2.66247
Cre16.g695050.t1.2	7.08441	1.22019	2.38173	1.52707	2.32086	4.69088	4.66463	4.44999	1.73965	7.08441
Cre16.g696000.t1.2	0.151975	NaN	NaN	NaN	NaN	0.151975	NaN	0.151975	NaN	0.151975
Cre17.g698450.t1.2	0	0	0	0	0	1.24747e-07	9.81497e-08	0	0	1.24747e-07
Cre17.g705850.t1.2	1.42805	0.216044	NaN	0.276265	NaN	18.7543	NaN	15.5184	NaN	18.7543
Cre17.g708800.t1.1	0.00318535	0.000437047	0.00188469	0.00104858	0.00110892	0.00105818	0.00264873	0.00379052	0.000581346	0.00379052
Cre17.g709850.t1.2	2326.39	NaN	NaN	NaN	NaN	2326.39	NaN	2326.39	NaN	2326.39
Cre17.g712100.t1.2	0	0	0	6.58733e-08	4.71339e-08	0	0	0	0	6.58733e-08
Cre17.g713350.t1.2	NaN	NaN	NaN	NaN	NaN	4.94859	4.44163	4.41461	NaN	4.94859
Cre17.g713850.t1.1	3.62955e-07	NaN	NaN	4.78416e-07	NaN	NaN	NaN	NaN	NaN	4.78416e-07
Cre17.g715900.t1.2	0.214695	NaN	NaN	NaN	0.0232656	NaN	NaN	0.400189	0.123779	0.400189
Cre17.g722150.t1.2	2.69549	0.473925	0.824983	1.12274	0.84356	16.5957	12.5345	12.934	0.43918	16.5957
Cre17.g723650.t1.2	6.11194	0.805717	0.953273	1.17193	2.28975	4.12324	4.07917	4.76184	1.37651	6.11194
Cre17.g725550.t1.2	1878.22	872.406	733.806	717.227	453.187	531.798	708.267	505.31	11.9244	1878.22
Cre17.g726750.t1.2	0.696693	0.129732	0.217106	0.241177	0.253579	0.481568	0.434609	0.404721	0.311687	0.696693
Cre17.g728950.t1.1	0.0489477	NaN	NaN	NaN	0.00170154	NaN	NaN	NaN	NaN	0.0489477
Cre17.g732300.t1.2	0	0	0	0	0	0	0	4.05447e-07	0	4.05447e-07
Cre17.g734100.t1.2	0.742498	0.10418	0.21853	0.168296	0.186358	0.499935	0.413893	0.457904	0.180339	0.742498
Cre17.g734200.t1.2	0.368663	0.0649462	0.126587	0.0698573	0.14511	0.258638	0.203073	0.223173	0.0522379	0.368663
Cre17.g734548.t1.1	2.94008	0.484321	0.789065	NaN	NaN	2.0504	1.86223	1.91326	0	2.94008
Cre17.g746997.t1.1	1.68042e-08	0	0	0	2.6575e-08	7.31397e-09	6.19601e-09	7.86334e-09	0.0377379	0.0377379
Cre17.g747297.t1.1	6.21878e-08	0	0	7.92058e-08	1.21309e-07	NaN	NaN	NaN	0	1.21309e-07
Cre18.g749447.t1.1	NaN	NaN	NaN	NaN	NaN	NaN	NaN	NaN	0.169336	0.169336
Cre18.g749497.t1.1	4.59253	0.518628	1.63951	0.711385	1.20582	0	4.40963	6.79903	0.498449	6.79903
Cre18.g749847.t1.1	8.41132e-08	7.65613e-08	NaN	1.1053e-07	1.07524e-07	NaN	NaN	NaN	18.1585	18.1585
Cre18.g749847.t2.1	NaN	NaN	1.36933e-07	NaN	NaN	7.98154e-08	6.8377e-08	7.05046e-08	NaN	1.36933e-07
Cre19.g750247.t1.1	0	0	NaN	NaN	0	0	0	0	1.85358e-08	1.85358e-08
