# Supplementary material for: Proteomics and constraint-based modelling reveal enzyme kinetic properties of Chlamydomonas reinhardtii on a genome scale
Source: Nat Commun. 2023 Aug 8;14:4781. doi: 10.1038/s41467-023-40498-1 (PMC10409818; doi:10.1038/s41467-023-40498-1)
Supplement: Supplementary file 9 — Source Data [file 41467_2023_40498_MOESM9_ESM.xlsx]

## Sheet: Figure 1
	Panel a							Panel b
		sample	tot_no	cre_no					sample	tot_amol	cre_amol
		Control CC1690	3235	718					Control CC1690	867.346	233.053
		Dark CC1690	3274	719					Dark CC1690	793.211	233.461
		High Cell CC1690	2927	680					High Cell CC1690	796.536	238.633
		High Salt CC1690	3431	743					High Salt CC1690	481.605	132.863
		High Temp CC1690	3448	748					High Temp CC1690	497.205	133.021
		No Shaking CC1690	3441	746					No Shaking CC1690	510.791	133.333
		SDP OE1 UVM4	3275	703					SDP OE1 UVM4	692.931	195.334
		SDP OE2 UVM4	3238	700					SDP OE2 UVM4	721.515	197.701
		Control UVM4	3076	694					Control UVM4	690.527	200.079
		Control CC1690	2777	692					Control CC1690	806.074	280.227
		Dark CC1690	2748	686					Dark CC1690	821.894	273.063
		High Cell CC1690	2126	588					High Cell CC1690	705.152	291.503
		High Salt CC1690	3240	705					High Salt CC1690	706.272	170.853
		High Temp CC1690	3426	719					High Temp CC1690	690.24	168.169
		No Shaking CC1690	3274	705					No Shaking CC1690	749.323	182.556
		SDP OE1 UVM4	3504	754					SDP OE1 UVM4	646.406	161.959
		SDP OE2 UVM4	3461	756					SDP OE2 UVM4	628.083	155.17
		Control UVM4	3419	735					Control UVM4	610.315	174.567
		Control CC1690	2305	605					Control CC1690	632.035	308.33
		Dark CC1690	2255	595					Dark CC1690	620.619	300.449
		High Cell CC1690	2350	607					High Cell CC1690	668.853	323.384
		High Salt CC1690	2216	596					High Salt CC1690	672.287	328.693
		High Temp CC1690	2191	596					High Temp CC1690	672.39	338.301
		No Shaking CC1690	2187	591					No Shaking CC1690	683.92	338.635
		SDP OE1 UVM4	2369	611					SDP OE1 UVM4	621.868	285.785
		SDP OE2 UVM4	2325	604					SDP OE2 UVM4	584.623	270.274
		Control UVM4	2320	609					Control UVM4	593.265	283.994

## Sheet: Figure 2
	Panel a											Panel c				Panel d
		control	highcell	highsalt	hightemp	noshaking	UVM4	Stop1	Stop2	dark			No	Macrosystem			Subsystem	type	value
		9.35625	NA	NA	-4.67812	NA	NA	NA	NA	-4.67812			113	Amino Acid			Folate biosynthesis	Viridiplantae kcat	4
		-2.70631	9.35572	9.58844	-2.70631	-2.70631	-2.70631	-2.70631	-2.70631	-2.70631			44	Central Carbon			Folate biosynthesis	NIDLE kapp	0
		4.51659	4.77697	5.00037	4.90217	4.90769	-9.22068	-9.22068	3.55823	-9.22068			59	Cofactor and Modification			Transport, glyoxysome	Viridiplantae kcat	0
		4.42135	-8.38945	-8.38945	4.19558	4.09228	4.1463	4.17064	4.14221	-8.38945			203	Lipid			Transport, glyoxysome	NIDLE kapp	3
		-3.24843	2.54649	2.68395	-3.24843	-3.24843	2.66789	2.54417	2.5512	-3.24843			45	Nucleotide			Linoleic acid metabolism	Viridiplantae kcat	1
		-2.30557	-2.38701	-2.04253	-2.10854	6.17553	-2.47715	6.17983	6.3313	-7.36584			68	Other			Linoleic acid metabolism	NIDLE kapp	0
		9.53475	1.941	-3.39351	8.8853	-3.39351	-3.39351	-3.39351	-3.39351	-3.39351			36	Transport			Transport, chloroplast	Viridiplantae kcat	0
		NA	NA	NA	11.2406	-2.24812	-2.24812	-2.24812	-2.24812	-2.24812							Transport, chloroplast	NIDLE kapp	9
		NA	NA	NA	-10.8558	3.97341	5.9181	5.98775	5.83233	-10.8558							Transport, mitochondria	Viridiplantae kcat	0
		7.65208	7.52889	NA	7.69087	-7.54119	-7.54119	-7.54119	7.29289	-7.54119							Transport, mitochondria	NIDLE kapp	19
		5.5238	5.37602	NA	5.87149	-7.28644	-7.28644	-7.28644	NA	5.088							Glycerophospholipid metabolism	Viridiplantae kcat	13
		NA	NA	NA	6.47673	NA	-6.47673	NA	NA	NA							Glycerophospholipid metabolism	NIDLE kapp	15
		-1.39996	-1.39996	-1.39996	-1.39996	-1.39996	-1.39996	-1.39996	11.1997	-1.39996							Pantothenate and CoA biosynthesis	Viridiplantae kcat	8
		-1.34494	-1.34494	-1.34494	-1.34494	-1.34494	10.7596	-1.34494	-1.34494	-1.34494							Pantothenate and CoA biosynthesis	NIDLE kapp	1
		-1.6562	-1.6562	-1.6562	-1.6562	-1.6562	13.2496	-1.6562	-1.6562	-1.6562							Glycine, serine and threonine metabolism	Viridiplantae kcat	23
		NA	NA	NA	NA	NA	-4.43764	8.87528	-4.43764	NA							Glycine, serine and threonine metabolism	NIDLE kapp	7
		2.06782	1.11345	1.4488	1.31403	-11.9474	1.49025	1.4452	1.50108	1.56678							Tyrosine metabolism	Viridiplantae kcat	3
		4.13097	4.10746	-1.17692	-1.17692	-1.17692	-1.17692	-1.17692	-1.17692	-1.17692							Tyrosine metabolism	NIDLE kapp	0
		NA	NA	NA	NA	NA	-4.41483	-4.41483	8.82966	NA							Fatty acid biosynthesis	Viridiplantae kcat	20
		-12.0676	1.47474	1.71755	1.39214	1.754	1.95026	1.88354	1.89537	NA							Fatty acid biosynthesis	NIDLE kapp	0
		-1.35854	-1.35854	-1.35854	-1.35854	-1.35854	4.80695	4.70281	-1.35854	-1.35854							Biosynthesis of unsaturated fatty acids	Viridiplantae kcat	1
		-2.79333	-2.79333	NA	-2.79333	8.26969	-2.79333	8.49027	-2.79333	-2.79333							Biosynthesis of unsaturated fatty acids	NIDLE kapp	6
		-7.33735	-7.33735	-7.33735	NA	8.0838	7.11828	5.75594	-7.33735	8.39137							Cysteine and methionine metabolism	Viridiplantae kcat	12
		-5.70565	-5.70565	NA	NA	-5.70565	7.71139	7.61238	-5.70565	7.49882							Cysteine and methionine metabolism	NIDLE kapp	0
		NA	NA	-7.95022	NA	NA	NA	NA	NA	7.95022							Biosynthesis of steroids	Viridiplantae kcat	11
		-4.34545	1.92282	-4.34545	2.1881	2.35551	NA	NA	NA	2.22447							Biosynthesis of steroids	NIDLE kapp	8
		3.79162	3.59797	-1.90287	-1.90287	-1.90287	-1.90287	-1.90287	4.02762	-1.90287							Drug metabolism - other enzymes	Viridiplantae kcat	4
		NA	-5.96013	-5.96013	NA	NA	0.336248	5.83064	5.75336	NA							Drug metabolism - other enzymes	NIDLE kapp	0
		-1.49256	-1.49256	-1.49256	-1.49256	11.9405	-1.49256	-1.49256	-1.49256	-1.49256							Transport, extracellular	Viridiplantae kcat	0
		1.98055	-4.01159	2.33366	NA	2.27691	2.5266	-4.01159	-4.01159	2.91706							Transport, extracellular	NIDLE kapp	4
		2.8992	NA	2.28081	NA	2.34818	NA	NA	NA	-7.52819							Glycolysis / Gluconeogenesis	Viridiplantae kcat	34
		2.9146	NA	2.2962	NA	2.36358	NA	NA	NA	-7.57438							Glycolysis / Gluconeogenesis	NIDLE kapp	9
		2.9146	NA	2.2962	NA	2.36358	NA	NA	NA	-7.57438							O-Glycan biosynthesis	Viridiplantae kcat	1
		2.31687	1.23045	NA	NA	1.68271	NA	NA	2.87517	-8.10519							O-Glycan biosynthesis	NIDLE kapp	0
		2.40367	NA	NA	1.99805	NA	2.65304	-10.343	3.28821	NA							Arginine and proline metabolism	Viridiplantae kcat	14
		2.4566	2.08466	2.06837	2.45383	-3.74514	2.08362	-3.69557	-3.70638	NA							Arginine and proline metabolism	NIDLE kapp	10
		NA	4.5578	3.40331	NA	NA	5.24975	-6.60543	-6.60543	NA							Fatty acid metabolism	Viridiplantae kcat	14
		3.26125	NA	2.69723	NA	NA	NA	NA	NA	-5.95849							Fatty acid metabolism	NIDLE kapp	12
		3.29883	NA	NA	1.13104	1.24536	NA	NA	NA	-5.67522							Purine metabolism	Viridiplantae kcat	41
		-3.97705	-3.97705	-3.97705	-3.97705	-3.97705	8.08258	8.03849	-3.97705	7.74126							Purine metabolism	NIDLE kapp	19
		NA	7.46486	6.31037	NA	NA	-4.59175	-4.59175	-4.59175	NA							Amino sugar and nucleotide sugar metabolism	Viridiplantae kcat	6
		-3.06536	-3.06536	NA	-3.06536	-3.06536	-3.06536	-3.06536	8.22814	10.164							Amino sugar and nucleotide sugar metabolism	NIDLE kapp	3
		-3.72685	NA	NA	-3.72685	-3.72685	NA	NA	NA	11.1806							Alanine and aspartate metabolism	Viridiplantae kcat	9
		NA	NA	NA	-4.50584	-4.50584	NA	NA	NA	9.01167							Alanine and aspartate metabolism	NIDLE kapp	5
		-4.35892	7.66417	7.98584	-4.35892	-4.35892	-4.35892	-4.35892	-4.35892	10.5035							Cysteine metabolism	Viridiplantae kcat	13
		NA	NA	NA	-5.07493	-5.07493	NA	NA	NA	10.1499							Cysteine metabolism	NIDLE kapp	2
		-4.91205	NA	NA	-4.91205	NA	NA	NA	NA	9.82411							Starch and sucrose metabolism	Viridiplantae kcat	11
		NA	NA	NA	-4.96724	-4.96724	NA	NA	NA	9.93448							Starch and sucrose metabolism	NIDLE kapp	0
		-3.64449	1.20705	2.08963	-3.64449	1.90066	NA	NA	NA	2.09164							Glutamate metabolism	Viridiplantae kcat	19
		-3.16695	2.3052	2.64341	-3.16695	2.33399	-3.16695	-3.16695	2.9286	2.45658							Glutamate metabolism	NIDLE kapp	2
		-2.59228	3.147	-2.59228	-2.59228	3.21407	-2.59228	-2.59228	3.51748	3.08286							Polyamine metabolism	Viridiplantae kcat	4
		-2.19939	-1.76402	-1.84725	-1.63789	3.09567	-2.5819	3.47969	3.45509	NA							Polyamine metabolism	NIDLE kapp	0
		-1.96037	NA	NA	-1.96037	NA	NA	NA	NA	3.92075							Pyruvate metabolism	Viridiplantae kcat	20
		3.0749	-1.39225	-1.39225	-1.39225	-1.39225	2.67079	2.6078	-1.39225	-1.39225							Pyruvate metabolism	NIDLE kapp	11
		1.16206	-4.13281	-4.13281	-4.13281	1.36112	0.800803	0.728763	0.832257	7.51342							Fatty acid elongation in mitochondria	Viridiplantae kcat	0
		-1.89698	-1.89698	-1.89698	3.81483	3.69559	-1.89698	-1.89698	-1.89698	3.87143							Fatty acid elongation in mitochondria	NIDLE kapp	24
		NA	NA	-1.66375	-1.66375	-1.66375	-1.66375	-1.66375	-1.66375	9.98249							Transport, thylakoid lumen	Viridiplantae kcat	0
		-1.66168	-1.66168	-1.66168	-1.66168	-1.66168	-1.66168	-1.66168	-1.66168	13.2935							Transport, thylakoid lumen	NIDLE kapp	1
		-1.57177	-1.57177	-1.57177	-1.57177	-1.57177	-1.57177	-1.57177	-1.57177	12.5741							Valine, leucine and isoleucine biosynthesis	Viridiplantae kcat	20
		-1.59817	-1.59817	-1.59817	-1.59817	-1.59817	-1.59817	-1.59817	-1.59817	12.7854							Valine, leucine and isoleucine biosynthesis	NIDLE kapp	4
		-1.47689	-1.47689	-1.47689	-1.47689	-1.47689	-1.47689	-1.47689	-1.47689	11.8151							Propanoate metabolism	Viridiplantae kcat	4
		-1.49655	-1.49655	-1.49655	-1.49655	-1.49655	-1.49655	-1.49655	-1.49655	11.9724							Propanoate metabolism	NIDLE kapp	5
		-1.51111	-1.51111	-1.51111	-1.51111	-1.51111	-1.51111	-1.51111	-1.51111	12.0889							Valine, leucine and isoleucine degradation	Viridiplantae kcat	18
		-1.44158	-1.44158	-1.44158	-1.44158	-1.44158	-1.44158	-1.44158	-1.44158	11.5326							Valine, leucine and isoleucine degradation	NIDLE kapp	10
		-1.41872	-1.41872	-1.41872	-1.41872	-1.41872	-1.41872	-1.41872	-1.41872	11.3498							Methionine metabolism	Viridiplantae kcat	13
		-1.41921	-1.41921	-1.41921	-1.41921	-1.41921	-1.41921	-1.41921	-1.41921	11.3537							Methionine metabolism	NIDLE kapp	8
		-1.41921	-1.41921	-1.41921	-1.41921	-1.41921	-1.41921	-1.41921	-1.41921	11.3537							Selenoamino acid metabolism	Viridiplantae kcat	17
		1.37261	0.528884	1.04048	1.16056	0.768722	1.27958	1.19302	1.1844	-8.52825							Selenoamino acid metabolism	NIDLE kapp	0
		1.4643	0.741062	1.16531	1.2747	1.06568	1.05542	0.544627	1.40963	-8.72073							Glycerolipid metabolism	Viridiplantae kcat	36
		1.4643	0.741054	1.16536	1.27469	1.06567	1.05542	0.544632	1.40962	-8.72074							Glycerolipid metabolism	NIDLE kapp	118
		-1.29233	-1.29233	-1.29233	4.59584	4.45046	-1.29233	-1.29233	-1.29233	-1.29233							TCA cycle	Viridiplantae kcat	15
		1.19495	NA	NA	-4.64303	1.71194	NA	NA	NA	1.73614							TCA cycle	NIDLE kapp	6
		1.78136	1.02863	1.44999	1.3891	1.41128	2.46031	2.5329	2.63275	-14.6863							CO2 fixation	Viridiplantae kcat	12
		-0.948987	-0.989842	-0.737343	-0.830373	-0.842345	-0.971764	-1.03894	-1.02563	7.38523							CO2 fixation	NIDLE kapp	2
		2.18463	1.8516	1.77647	1.76654	1.56716	1.63663	1.76108	1.61444	-14.1586							Glyoxylate metabolism	Viridiplantae kcat	7
		2.20482	1.42159	1.63357	NA	NA	2.0483	2.00649	2.01823	-11.333							Glyoxylate metabolism	NIDLE kapp	2
		2.23508	0.819861	0.852219	0.875667	1.59536	1.63159	1.45422	1.69961	-11.1636							Histidine metabolism	Viridiplantae kcat	7
		2.23508	0.819861	0.852219	0.875667	1.59536	1.63159	1.45422	1.69961	-11.1636							Histidine metabolism	NIDLE kapp	8
		1.42028	0.67118	0.897239	0.879666	1.04045	2.14741	2.29264	2.05404	-11.4029							Thiamine metabolism	Viridiplantae kcat	0
		1.32895	0.471869	0.841524	0.721796	0.941495	2.19304	2.1291	2.11631	-10.7441							Thiamine metabolism	NIDLE kapp	5
		1.35807	0.500991	0.870646	0.750918	0.970617	2.22216	2.15823	2.14543	-10.9771							Fructose and mannose metabolism	Viridiplantae kcat	8
		1.85386	1.06615	1.38781	1.6281	1.36767	1.35353	1.44602	1.4176	-11.5207							Fructose and mannose metabolism	NIDLE kapp	2
		1.53381	0.919985	1.14876	1.49816	1.2083	1.70103	1.37557	1.68264	-11.0683							Riboflavin metabolism	Viridiplantae kcat	4
		1.57414	0.870415	1.10908	0.637864	1.07526	1.89564	1.79296	1.78418	-10.7395							Riboflavin metabolism	NIDLE kapp	5
		1.62286	0.915624	1.10972	1.05446	1.20515	1.80233	1.67144	1.61246	-10.9941							Galactose metabolism	Viridiplantae kcat	17
		1.67473	1.04084	1.2304	1.09578	1.32537	1.60059	1.59808	1.56467	-11.1305							Galactose metabolism	NIDLE kapp	1
		1.69386	0.949227	1.14741	1.17698	1.31271	1.51761	1.64469	1.4969	-10.9394							Carbon fixation	Viridiplantae kcat	47
		1.59939	0.87858	1.22446	0.915109	1.29214	1.63921	1.56562	1.46137	-10.5759							Carbon fixation	NIDLE kapp	3
		1.51671	0.835184	1.03233	1.03675	1.13704	1.74671	1.67725	1.61836	-10.6003							Urea degradation	Viridiplantae kcat	2
		2.83368	1.49342	1.60104	NA	1.10223	2.14207	1.90052	1.77445	-12.8474							Urea degradation	NIDLE kapp	0
		2.24337	1.25398	1.49678	1.17138	1.48635	1.65541	1.59041	1.60295	-12.5006							Biotin metabolism	Viridiplantae kcat	4
		2.0141	1.55968	1.74416	1.66697	1.65745	1.567	1.06868	1.28494	-12.563							Biotin metabolism	NIDLE kapp	4
		1.89748	1.71041	2.08385	1.96552	1.54157	1.33623	1.20572	1.18834	-12.9291							Urea cycle and metabolism of amino groups	Viridiplantae kcat	8
		4.0365	NA	NA	NA	NA	4.17723	NA	3.93834	-12.1521							Urea cycle and metabolism of amino groups	NIDLE kapp	3
		NA	NA	NA	3.85715	NA	-1.92858	NA	NA	-1.92858							Inositol phosphate metabolism	Viridiplantae kcat	6
		NA	NA	NA	-9.09625	NA	NA	4.56225	4.534	NA							Inositol phosphate metabolism	NIDLE kapp	2
		NA	NA	NA	NA	NA	4.80581	-9.52018	4.71437	NA							Nitrogen metabolism	Viridiplantae kcat	7
		-1.60822	NA	NA	NA	-1.60822	NA	NA	4.82466	-1.60822							Nitrogen metabolism	NIDLE kapp	1
		NA	-3.61194	-4.76642	NA	NA	2.86149	2.79707	2.71979	NA							Nicotinate and nicotinamide metabolism	Viridiplantae kcat	3
		NA	-3.75345	-3.75345	NA	NA	2.54292	2.51374	2.45025	NA							Nicotinate and nicotinamide metabolism	NIDLE kapp	4
		-2.45925	-2.45925	-2.45925	3.1376	3.12745	-2.45925	-2.45925	2.82375	3.20747							Phenylalanine, tyrosine and tryptophan biosynthesis	Viridiplantae kcat	20
		-3.26995	-3.26995	-3.26995	3.28099	3.04491	NA	NA	NA	3.48396							Phenylalanine, tyrosine and tryptophan biosynthesis	NIDLE kapp	11
		-3.02136	-3.02136	-3.02136	3.08837	2.91335	NA	NA	NA	3.06236							Carotenoid biosynthesis	Viridiplantae kcat	0
		NA	NA	NA	3.15144	NA	-3.15144	NA	NA	NA							Carotenoid biosynthesis	NIDLE kapp	13
		3.86041	-2.00275	-2.00275	-2.00275	4.1506	NA	NA	NA	-2.00275							Butanoate metabolism	Viridiplantae kcat	2
		-2.0255	-2.0255	-2.0255	-2.0255	10.1275	NA	NA	NA	-2.0255							Butanoate metabolism	NIDLE kapp	5
		NA	-2.51271	-2.51271	NA	NA	3.78366	3.75447	-2.51271	NA							Porphyrin and chlorophyll metabolism	Viridiplantae kcat	8
		-2.4667	-2.4667	-2.4667	-2.4667	-2.4667	NA	NA	NA	12.3335							Porphyrin and chlorophyll metabolism	NIDLE kapp	14
		NA	NA	-2.35044	NA	NA	1.53027	-0.568407	1.38858	NA							beta-Alanine metabolism	Viridiplantae kcat	8
		-2.34769	-2.34769	-2.34769	-2.34769	-2.34769	NA	NA	NA	11.7385							beta-Alanine metabolism	NIDLE kapp	1
		-2.22558	-2.22558	-2.22558	NA	-2.22558	-2.22558	NA	NA	11.1279							Sulfur metabolism	Viridiplantae kcat	5
		-2.23599	-2.23599	-2.23599	-2.23599	-2.23599	NA	NA	NA	11.18							Sulfur metabolism	NIDLE kapp	0
		-1.2192	-1.2192	-1.2192	NA	NA	NA	NA	-1.2192	4.87678							Lysine biosynthesis	Viridiplantae kcat	7
		-0.741932	-0.741932	-0.741932	-0.741932	-0.741932	-0.741932	-0.741932	5.93546	-0.741932							Lysine biosynthesis	NIDLE kapp	5
		-0.576647	-0.576647	-0.576647	-0.576647	-0.576647	-0.576647	-0.576647	4.61317	-0.576647							Ascorbate and aldarate metabolism	Viridiplantae kcat	15
		-0.581703	-0.581703	-0.581703	-0.581703	-0.581703	-0.581703	-0.581703	4.65363	-0.581703							Ascorbate and aldarate metabolism	NIDLE kapp	0
		-0.586361	-0.586361	-0.586361	-0.586361	-0.586361	-0.586361	-0.586361	4.69089	-0.586361							Pyrimidine metabolism	Viridiplantae kcat	29
		-0.554446	-0.554446	-0.554446	-0.554446	-0.554446	-0.554446	-0.554446	4.43557	-0.554446							Pyrimidine metabolism	NIDLE kapp	10
		-0.562596	-0.562596	-0.562596	-0.562596	-0.562596	-0.562596	-0.562596	4.50077	-0.562596							Photosynthesis	Viridiplantae kcat	1
		-0.560521	-0.560521	-0.560521	-0.560521	-0.560521	-0.560521	-0.560521	4.48417	-0.560521							Photosynthesis	NIDLE kapp	0
		-0.64233	-0.64233	-0.64233	-0.64233	-0.64233	-0.64233	-0.64233	5.13864	-0.64233							Oxidative phosphorylation	Viridiplantae kcat	3
		-0.624421	-0.624421	-0.624421	-0.624421	-0.624421	-0.624421	-0.624421	4.99537	-0.624421							Oxidative phosphorylation	NIDLE kapp	1
		NA	0.196681	1.80862	-4.29309	0.457248	NA	NA	NA	1.83054							Retinol metabolism	Viridiplantae kcat	0
		0.845618	0.361385	1.22389	-0.450724	0.592148	1.17862	NA	2.0736	-5.82454							Retinol metabolism	NIDLE kapp	4
		-0.411633	NA	-1.64884	NA	NA	1.87141	0.13317	0.0558957	NA							N-Glycan biosynthesis	Viridiplantae kcat	0
		-0.411635	NA	-1.64883	NA	NA	1.87141	0.133168	0.0558933	NA							N-Glycan biosynthesis	NIDLE kapp	8
		5.42736	-0.67842	-0.67842	-0.67842	-0.67842	-0.67842	-0.67842	-0.67842	-0.67842							Glutathione metabolism	Viridiplantae kcat	9
		4.18976	-0.52372	-0.52372	-0.52372	-0.52372	-0.52372	-0.52372	-0.52372	-0.52372							Glutathione metabolism	NIDLE kapp	1
		4.87043	-0.608804	-0.608804	-0.608804	-0.608804	-0.608804	-0.608804	-0.608804	-0.608804							Drug metabolism - cytochrome P450	Viridiplantae kcat	3
		4.68688	-0.58586	-0.58586	-0.58586	-0.58586	-0.58586	-0.58586	-0.58586	-0.58586							Drug metabolism - cytochrome P450	NIDLE kapp	0
		4.68688	-0.58586	-0.58586	-0.58586	-0.58586	-0.58586	-0.58586	-0.58586	-0.58586							Methane metabolism	Viridiplantae kcat	2
		4.68688	-0.58586	-0.58586	-0.58586	-0.58586	-0.58586	-0.58586	-0.58586	-0.58586							Methane metabolism	NIDLE kapp	1
		4.68688	-0.58586	-0.58586	-0.58586	-0.58586	-0.58586	-0.58586	-0.58586	-0.58586							Cofactor recycling	Viridiplantae kcat	0
		4.68688	-0.58586	-0.58586	-0.58586	-0.58586	-0.58586	-0.58586	-0.58586	-0.58586							Cofactor recycling	NIDLE kapp	1
		4.71813	-0.589766	-0.589766	-0.589766	-0.589766	-0.589766	-0.589766	-0.589766	-0.589766							Terpenoid backbone biosynthesis	Viridiplantae kcat	1
		4.71813	-0.589766	-0.589766	-0.589766	-0.589766	-0.589766	-0.589766	-0.589766	-0.589766							Terpenoid backbone biosynthesis	NIDLE kapp	0
		4.71813	-0.589766	-0.589766	-0.589766	-0.589766	-0.589766	-0.589766	-0.589766	-0.589766							One carbon pool by folate	Viridiplantae kcat	3
		4.71813	-0.589766	-0.589766	-0.589766	-0.589766	-0.589766	-0.589766	-0.589766	-0.589766							One carbon pool by folate	NIDLE kapp	5
		4.71813	-0.589766	-0.589766	-0.589766	-0.589766	-0.589766	-0.589766	-0.589766	-0.589766							Pentose phosphate pathway	Viridiplantae kcat	18
		4.71813	-0.589766	-0.589766	-0.589766	-0.589766	-0.589766	-0.589766	-0.589766	-0.589766							Pentose phosphate pathway	NIDLE kapp	3
		-0.790406	-0.790406	NA	5.53284	-0.790406	-0.790406	-0.790406	-0.790406	-0.790406							Starch metabolism	Viridiplantae kcat	6
		-0.650902	-0.650902	-0.650902	5.20722	-0.650902	-0.650902	-0.650902	-0.650902	-0.650902							Starch metabolism	NIDLE kapp	0
		-0.994702	-0.994702	-0.994702	4.97351	-0.994702	NA	NA	NA	-0.994702							Vitamin B6 metabolism	Viridiplantae kcat	1
		-0.575024	NA	-1.06825	NA	NA	0.0341942	0.973351	0.635729	NA							Vitamin B6 metabolism	NIDLE kapp	2
		-0.575024	NA	-1.06825	NA	NA	0.0341941	0.973351	0.635729	NA							Tryptophan metabolism	Viridiplantae kcat	1
		-0.191308	-0.578738	-0.924633	-1.1685	-0.669067	1.33834	1.2312	1.27327	-0.310555							Tryptophan metabolism	NIDLE kapp	0
		-0.191308	-0.578738	-0.924633	-1.1685	-0.669067	1.33834	1.2312	1.27327	-0.310555
		-1.02556	-1.02556	-1.02556	-1.02556	5.12779	NA	NA	NA	-1.02556
		1.16938	0.446779	0.808888	0.539076	0.624373	0.386069	0.95317	0.283101	-5.21084
		-0.950481	-0.950481	-0.950481	-0.950481	-0.950481	NA	-0.950481	NA	5.70288
		-0.705615	-0.705615	-0.705615	-0.705615	-0.705615	-0.705615	-0.705615	-0.705615	5.64492
		-0.762496	-0.762496	NA	NA	-0.762496	-0.762496	-0.762496	-0.762496	4.57497
		-0.642256	-0.642256	-0.642256	-0.642256	-0.642256	-0.642256	-0.642256	-0.642256	5.13805
		-0.582912	-0.582912	-0.582912	-0.582912	-0.582912	-0.582912	-0.582912	-0.582912	4.66329
		1.03905	0.319156	0.255126	0.465923	0.55069	1.55965	1.14189	1.13459	-6.46607
		0.789702	-0.0540219	0.45752	0.577651	0.185817	0.696674	0.610111	0.601497	-3.86495
		0.0764961	-1.46896	-0.322433	-1.53496	-0.230339	1.34112	1.1361	1.23783	-0.234847
		0.74518	0.507335	0.616306	0.665324	0.158909	-0.235788	-0.528266	-0.64212	-1.28688
		0.7639	0.529178	0.638149	0.687166	0.176064	-0.220444	-0.518158	-0.636503	-1.41935
		0.165969	-0.740268	-0.267245	-0.528092	-0.326308	0.62295	0.432282	0.479851	0.160861
		0.327756	0.163137	0.46227	0.234129	0.643009	1.27858	1.19155	1.16235	-5.46278
		0.894548	0.160444	0.261818	0.226013	0.478144	1.28187	1.037	1.27372	-5.61356
		1.03165	0.231022	0.597616	0.600844	0.523503	0.812551	0.700709	0.847543	-5.34544
		0.991943	0.289024	0.581954	0.405097	0.442016	1.00032	0.894471	0.872505	-5.47733
		0.949619	0.315734	0.50529	0.370671	0.600263	0.875479	0.872972	0.839565	-5.32959
		1.0309	0.339919	0.56046	0.704736	0.655819	0.947918	0.827073	0.895577	-5.9624
		1.06793	0.242249	0.375584	0.410492	0.663476	1.03976	0.92331	1.23694	-5.95974
		1.05442	0.190166	0.466664	0.514849	0.525438	0.996014	1.02808	1.02027	-5.79589
		1.08784	0.377458	0.540242	0.408414	0.56504	1.078	0.988592	0.968412	-6.014
		-0.230923	-0.406869	-0.670183	-0.53621	-0.318789	1.08896	0.786397	0.915068	-0.62745
		-0.230896	-0.406849	-0.670216	-0.536243	-0.318792	1.08899	0.786411	0.915081	-0.627484
		-0.230892	-0.406846	-0.67022	-0.536247	-0.318792	1.08899	0.786413	0.915083	-0.627488
		-0.230893	-0.406846	-0.67022	-0.536247	-0.318792	1.08899	0.786413	0.915083	-0.627487
		-0.230893	-0.406846	-0.67022	-0.536247	-0.318792	1.08899	0.786413	0.915083	-0.627487
		-0.230893	-0.406846	-0.67022	-0.536247	-0.318792	1.08899	0.786413	0.915083	-0.627487
		-0.230893	-0.406846	-0.67022	-0.536247	-0.318792	1.08899	0.786413	0.915083	-0.627488
		-0.230893	-0.406846	-0.67022	-0.536247	-0.318792	1.08899	0.786413	0.915083	-0.627488
		-0.230893	-0.406846	-0.67022	-0.536247	-0.318792	1.08899	0.786413	0.915083	-0.627488
		NA	NA	-1.06196	-1.06196	-1.06196	NA	-1.06196	5.30982	-1.06196
		4.88597	-0.977193	-0.977193	-0.977193	-0.977193	NA	NA	NA	-0.977193
		0.559768	-0.74561	-0.529796	-0.656245	0.201628	0.384319	0.215881	0.509468	0.0605887
		-0.0606574	-0.728092	-0.430603	-0.599562	-0.415802	0.819108	0.851172	1.14366	-0.579221
		-0.0606543	-0.728095	-0.430606	-0.599566	-0.415801	0.819111	0.851175	1.14366	-0.579225
		-0.0606538	-0.728095	-0.430607	-0.599566	-0.415801	0.819112	0.851175	1.14366	-0.579225
		-0.0606538	-0.728095	-0.430607	-0.599566	-0.415801	0.819112	0.851175	1.14366	-0.579225
		NA	-1.22953	NA	-0.605406	NA	0.652716	0.48254	0.699675	NA
		-0.386487	NA	NA	NA	NA	0.303539	0.37347	-0.290521	NA
		0.303568	-0.69355	0.165309	-0.101747	-0.515405	0.5217	0.489396	0.462952	-0.632222
		0.317165	-0.632679	0.22618	-0.0408763	-0.48403	0.537032	0.505721	0.479688	-0.9082
		0.317166	-0.63268	0.226179	-0.0408768	-0.484029	0.537033	0.505722	0.479689	-0.908202
		0.317166	-0.63268	0.226179	-0.0408769	-0.484029	0.537033	0.505722	0.479689	-0.908203
		0.317166	-0.63268	0.226179	-0.0408769	-0.484029	0.537033	0.505722	0.479689	-0.908203
		0.0857081	-0.551705	-0.13034	-0.190949	-0.334333	0.687531	0.76104	0.860572	-1.18752
		NA	NA	NA	NA	-1.38351	NA	NA	NA	1.38351
		0.369577	-0.477243	-0.147116	-0.203909	-0.198861	NA	NA	1.29251	-0.634959
		-0.210405	-0.968775	-0.238672	NA	-0.389099	0.915295	0.77839	0.788005	-0.674738
		-0.124168	-0.94437	NA	-0.837587	NA	0.994189	NA	0.911936	NA
		NA	NA	NA	-0.882755	-0.949889	1.01795	1.12247	0.98079	-1.28857
		0.216988	-0.370299	-0.316886	-0.44139	-0.209806	0.564111	0.878505	0.438669	-0.759892
		0.0973861	-0.54986	-0.407709	-0.442749	-0.317179	1.05472	0.81596	0.426844	-0.677416
		0.241169	-0.808287	-0.472175	-0.458012	NA	0.785273	0.757241	0.769028	-0.814237
		0.14712	-0.763778	-0.56968	-0.128926	-0.221589	0.820155	0.695	0.691495	-0.669798
		0.0893417	-0.665587	-0.424851	-0.291018	-0.41518	0.878701	0.756811	0.770436	-0.698653
		0.1005	-0.783095	-0.474171	-0.150272	-0.354863	0.864747	0.790466	0.783265	-0.776578
		0.178502	-0.27504	-0.377036	-0.772095	-0.249082	0.694863	0.611596	0.574385	-0.386093
		NA	NA	NA	NA	NA	0.465898	-0.684539	0.218641	NA
		0.548368	-0.0230908	0.243334	-0.415641	-0.0789329	0.190048	0.116121	0.391464	-0.97167
		0.528333	-0.0431257	0.223299	-0.435676	-0.0538894	0.215092	0.141164	0.416507	-0.991705
		0.528333	-0.0431257	0.223299	-0.435676	-0.0538894	0.215092	0.141164	0.416507	-0.991705
		0.528333	-0.0431257	0.223299	-0.435676	-0.0538894	0.215092	0.141164	0.416507	-0.991705
		0.528333	-0.0431257	0.223299	-0.435676	-0.0538894	0.215092	0.141164	0.416507	-0.991705
		0.528333	-0.0431257	0.223299	-0.435676	-0.0538894	0.215092	0.141164	0.416507	-0.991705
		0.528333	-0.0431257	0.223299	-0.435676	-0.0538894	0.215092	0.141164	0.416507	-0.991705
		NA	NA	0.326677	NA	NA	0.242304	0.10147	-0.670451	NA
		0.874305	-0.828215	0.0939974	-0.0930144	0.134995	NA	NA	NA	-0.182068
		-0.0217041	-0.549923	-0.11926	-0.528928	-0.128404	-0.12491	0.78461	0.717193	-0.028674
		0.187234	0.171342	0.757412	0.298978	0.358798	-0.11928	-0.334057	-0.397139	-0.923289
		0.0942344	-0.590719	-0.169355	-0.230246	-0.494901	0.636604	0.629942	0.697475	-0.573035
		0.603488	0.332359	0.339016	0.40184	0.122099	-0.0193632	-0.214651	-0.216514	-1.34827
		0.183588	-0.492471	-0.0711069	-0.131998	-0.162369	0.840554	0.934325	1.04076	-2.14128
		0.29302	-0.560768	-0.0365125	-0.316015	-0.184749	0.736699	0.716078	0.473788	-1.12154
		0.3267	-0.371504	-0.212457	-0.0784518	-0.363867	0.466489	0.169836	0.0783766	-0.0151224
		0.229263	-0.608719	-0.288874	-0.413622	-0.29132	0.59789	0.625639	0.827753	-0.678011
		NA	NA	NA	NA	NA	0.386311	0.274112	-0.660423	NA
		0.272246	-0.762211	-0.0854423	-0.431063	-0.13562	0.541767	0.815586	0.495238	-0.7105
		0.272246	-0.762211	-0.0854423	-0.431063	-0.13562	0.541767	0.815586	0.495238	-0.7105
		0.292922	-0.298058	-0.101362	-0.207754	-0.236946	0.00354087	0.363124	0.57187	-0.387337
		0.401187	-0.424492	-0.291158	-0.256249	-0.00326616	0.37302	0.256568	0.570196	-0.625804
		0.155597	-0.605352	-0.0342808	-0.648029	-0.22973	0.536899	0.562749	0.62365	-0.361503
		0.155597	-0.605352	-0.0342808	-0.648029	-0.22973	0.536899	0.562749	0.62365	-0.361503
		0.0771203	-0.628146	-0.329472	NA	NA	0.624431	0.36765	0.41779	-0.529374
		NA	NA	NA	NA	0.638248	NA	NA	NA	-0.638248
		0.221759	-0.618313	NA	-0.456335	0.52278	0.648771	0.52705	-0.146996	-0.698716
		0.139678	-0.532583	-0.352218	-0.56174	-0.20164	0.790775	0.645214	0.649771	-0.577257
		0.141806	-0.530455	-0.350091	-0.559612	-0.199512	0.792903	0.647342	0.651899	-0.59428
		0.314839	-0.429617	-0.112516	-0.0905325	-0.286522	0.510339	0.266424	0.468689	-0.641104
		-0.234898	-0.465645	-0.0442802	-0.105171	-0.33101	0.464726	0.548059	0.652397	-0.484178
		-0.169906	-0.441926	0.403066	NA	NA	-0.314272	-0.339311	-0.363875	1.22622
		0.295082	-0.455456	-0.351226	-0.254969	-0.0180206	NA	NA	1.16895	-0.384359
		0.257124	-0.72677	-0.291264	-0.545678	-0.0655233	0.638203	0.705367	0.578047	-0.549506
		NA	-0.335841	NA	NA	0.335841	NA	NA	NA	NA
		0.49915	0.0968423	0.808024	0.439741	-0.352145	0.294433	0.0257469	-0.0730643	-1.73873
		0.185379	NA	-0.514266	-0.433362	NA	0.292456	0.316818	0.152974	NA
		-0.43266	-0.580437	NA	-0.0849728	0.090441	0.905041	0.971045	NA	-0.868457
		-0.407909	-0.555687	NA	-0.0602226	0.0574416	0.872041	0.938046	NA	-0.843711
		0.755571	-0.00215569	0.215119	0.14538	0.257676	-0.324932	-0.781076	-0.342547	0.0769642
		0.755571	-0.00215569	0.215119	0.14538	0.257676	-0.324932	-0.781076	-0.342547	0.0769642
		NA	NA	NA	-1.67106	-0.81961	1.1355	1.20522	1.0466	-0.896648
		0.282714	-0.386735	-0.410019	-0.223651	-0.161713	0.394045	0.30346	0.442738	-0.240838
		0.309634	-0.648202	-0.294693	-0.438125	-0.0366344	0.638189	0.468906	0.62927	-0.628343
		0.27365	-0.351654	-0.0239411	-0.35441	-0.179179	-0.228057	-0.258595	-0.217687	1.33987
		0.451221	-0.404089	-0.123627	-0.244235	-0.0359748	0.424035	0.237182	0.299716	-0.604227
		0.451221	-0.404089	-0.123627	-0.244235	-0.0359748	0.424035	0.237182	0.299716	-0.604227
		0.322917	-0.132584	0.148365	-0.097217	0.0250501	0.129038	0.0901354	0.141738	-0.627441
		0.40584	-0.131561	0.134184	-0.0842004	0.0675202	0.136937	0.09016	0.125994	-0.744874
		0.413324	-0.126801	0.138943	-0.0794408	0.0588412	0.135095	0.0842263	0.118625	-0.742812
		0.320977	-0.37718	-0.104996	-0.0622649	0.0634039	0.311315	0.166914	0.260562	-0.578731
		0.238145	-0.432154	-0.330283	-0.335514	-0.235236	0.573685	0.380359	0.455979	-0.314981
		0.121727	-0.408427	-0.284023	-0.318294	-0.284778	0.454393	0.508902	0.485376	-0.274876
		0.13299	-0.411295	-0.191881	-0.372996	-0.244812	0.454123	0.422524	0.547459	-0.336112
		0.328591	-0.802553	NA	NA	-0.118031	0.299009	NA	0.307373	-0.0143883
		0.361473	-0.501156	0.133556	-0.121082	-0.096783	-0.117127	0.281354	0.437014	-0.377249
		0.316534	-0.38402	-0.201093	0.0652783	-0.178392	0.321618	0.160898	0.297246	-0.398069
		0.31683	-0.386449	0.261835	NA	0.175383	0.0525217	-0.156332	-0.26379	NA
		0.285148	-0.512321	-0.0860373	-0.387024	-0.162914	0.504443	0.403763	0.230039	-0.275097
		0.285148	-0.512321	-0.0860373	-0.387024	-0.162914	0.504443	0.403763	0.230039	-0.275097
		0.358142	-0.387275	-0.012048	-0.300101	-0.300804	0.320072	0.263539	0.26252	-0.204044
		-0.142043	-0.262781	0.0529666	-0.0902539	-0.146281	0.237722	0.328469	0.141538	-0.119337
		-0.135258	NA	NA	NA	-0.400913	0.586927	0.513027	0.0998305	-0.663613
		-0.135257	NA	NA	NA	-0.400913	0.586927	0.513027	0.0998297	-0.663613
		0.903487	-0.561021	-0.448883	-0.45939	0.413995	NA	-0.161354	NA	0.313166
		-0.14229	-0.192501	0.052605	-0.000147971	-0.348495	0.666856	-0.209013	0.269877	-0.0968913
		0.449617	-0.497579	0.00227817	-0.36033	-0.131152	NA	0.431967	0.620012	-0.514814
		-0.14748	-0.378738	-0.430003	-0.135661	0.0644339	0.315265	0.132486	0.16833	0.411368
		-0.14748	-0.378738	-0.430003	-0.135661	0.0644339	0.315265	0.132486	0.16833	0.411368
		0.208766	-0.468705	-0.156815	-0.317399	-0.109034	0.451097	0.463107	0.446019	-0.517036
		0.231816	-0.544206	-0.086573	-0.307912	-0.231971	0.505548	0.474484	0.37989	-0.421076
		0.262828	-0.477091	-0.12762	-0.308119	-0.19418	0.453293	0.397836	0.42239	-0.429337
		0.213	-0.549012	-0.289738	-0.392486	-0.15942	0.555062	0.577672	0.571949	-0.527027
		0.219186	-0.528829	-0.312184	-0.362402	-0.180355	0.546518	0.533702	0.526228	-0.441864
		0.235782	-0.537833	-0.112911	-0.418467	-0.319883	0.584563	0.516472	0.453084	-0.400808
		0.215123	-0.509812	-0.203048	-0.466694	-0.204376	0.578377	0.534288	0.452001	-0.395859
		0.23346	NA	NA	NA	-0.731648	NA	NA	0.503902	-0.0057141
		0.23346	NA	NA	NA	-0.731648	NA	NA	0.503903	-0.00571543
		0.272213	NA	-1.2226	NA	NA	0.624589	-0.157099	0.482898	NA
		0.272213	NA	-1.2226	NA	NA	0.624589	-0.157099	0.482898	NA
		NA	-0.712268	-1.86675	NA	NA	0.928376	0.863963	0.786684	NA
		0.299922	-0.737582	NA	-0.0584017	0.0930326	NA	NA	NA	0.403029
		0.280381	NA	NA	NA	NA	-0.0776981	NA	-0.202683	NA
		0.20662	-0.387749	-0.231668	0.0857837	-0.112776	0.26898	0.253192	0.195145	-0.277527
		0.20662	-0.387749	-0.231668	0.0857837	-0.112776	0.26898	0.253192	0.195145	-0.277527
		0.20662	-0.387749	-0.231668	0.0857837	-0.112776	0.26898	0.253192	0.195145	-0.277527
		0.20662	-0.387749	-0.231668	0.0857837	-0.112776	0.26898	0.253192	0.195145	-0.277527
		0.20662	-0.387749	-0.231668	0.0857837	-0.112776	0.26898	0.253192	0.195145	-0.277527
		0.20662	-0.387749	-0.231668	0.0857837	-0.112776	0.26898	0.253192	0.195145	-0.277527
		0.20662	-0.387749	-0.231668	0.0857837	-0.112776	0.26898	0.253192	0.195145	-0.277527
		0.20662	-0.387749	-0.231668	0.0857837	-0.112776	0.26898	0.253192	0.195145	-0.277527
		0.20662	-0.387749	-0.231668	0.0857837	-0.112776	0.26898	0.253192	0.195145	-0.277527
		0.20662	-0.387749	-0.231668	0.0857837	-0.112776	0.26898	0.253192	0.195145	-0.277527
		0.20662	-0.387749	-0.231668	0.0857837	-0.112776	0.26898	0.253192	0.195145	-0.277527
		0.20662	-0.387749	-0.231668	0.0857837	-0.112776	0.26898	0.253192	0.195145	-0.277527
		NA	-0.0876054	-1.24209	NA	NA	0.604346	0.401315	0.324037	NA
		0.431067	-0.434565	-0.0678861	-0.272023	-0.153553	0.448456	0.214796	0.236456	-0.402748
		0.526568	-0.30869	-0.0886748	-0.388393	0.0988385	-0.00677632	-0.119115	-0.0689108	0.355155
		0.427044	-0.515973	-0.24383	-0.210131	-0.0867142	0.0304176	0.42205	0.326647	-0.14951
		0.355688	-0.376448	0.0776621	-0.379745	-0.207125	0.363691	0.234447	0.338328	-0.406498
		0.541139	-0.0972638	0.0947631	0.05903	0.0802469	-0.0657368	-0.130476	-0.139728	-0.341974
		-0.144443	-0.413056	NA	0.304104	-0.613999	0.566272	0.428519	0.479746	-0.607142
		0.195236	-0.53874	-0.265359	-0.526107	-0.284876	0.0933317	0.0583439	0.124171	1.144
		NA	NA	NA	NA	NA	0.259462	-0.427476	0.168014	NA
		0.303835	-0.3636	-0.235633	-0.339895	-0.0420638	0.374024	0.36451	0.261693	-0.32287
		0.410037	-0.322005	-0.229945	-0.0942759	-0.00816707	0.209558	0.157657	0.21158	-0.334439
		0.481604	-0.382444	-0.48179	-0.252312	-0.00120334	0.313917	0.177735	0.371791	-0.227297
		0.454446	-0.170858	0.156855	-0.173614	0.00161727	-0.0472603	-0.0777985	-0.036891	-0.106497
		0.454446	-0.170858	0.156855	-0.173614	0.00161725	-0.0472603	-0.0777985	-0.036891	-0.106497
		0.436998	-0.442999	-0.369964	-0.280278	0.0106059	0.266057	0.26139	0.328593	-0.210402
		0.436998	-0.442999	-0.369964	-0.280278	0.0106059	0.266057	0.26139	0.328593	-0.210402
		0.436998	-0.442999	-0.369964	-0.280278	0.0106059	0.266057	0.26139	0.328593	-0.210402
		0.436998	-0.442999	-0.369964	-0.280278	0.0106059	0.266057	0.26139	0.328593	-0.210402
		0.436998	-0.442999	-0.369964	-0.280278	0.0106059	0.266057	0.26139	0.328593	-0.210402
		0.436998	-0.442999	-0.369964	-0.280278	0.0106059	0.266057	0.26139	0.328593	-0.210402
		0.399877	-0.0991389	0.143251	0.0507921	-0.105533	-0.168312	-0.243548	-0.166103	0.188715
		0.342948	-0.387047	-0.163422	-0.117757	-0.0959799	0.182564	0.138006	0.107062	-0.00637505
		0.299961	-0.463914	-0.173451	NA	NA	0.120912	0.118474	0.0980169	NA
		0.3225	-0.441374	-0.150911	NA	NA	0.0983728	0.0959352	0.0754777	NA
		0.351135	-0.33288	-0.0974169	-0.156494	-0.0471897	0.164991	0.0952163	0.207798	-0.18516
		0.366886	-0.354651	-0.0919275	-0.0914167	0.0275542	0.121632	0.0704916	0.140236	-0.188805
		0.423434	-0.438643	0.211734	-0.135157	-0.0110827	0.297367	-0.0603259	0.0493317	-0.336657
		0.423434	-0.438643	0.211734	-0.135157	-0.0110827	0.297367	-0.0603259	0.0493317	-0.336657
		0.445863	NA	NA	-0.169882	NA	NA	NA	NA	-0.275981
		0.449122	-0.280488	-0.140236	-0.218568	-0.038632	0.405213	0.400027	-0.281572	-0.294867
		0.43102	-0.421892	-0.100164	-0.213603	-0.169326	0.259238	0.177213	0.221099	-0.183585
		0.399264	-0.338853	-0.070374	-0.280654	-0.108759	0.180202	0.284378	0.178162	-0.243367
		0.434412	-0.361667	-0.0901956	-0.247678	-0.030616	0.127197	0.20523	0.164102	-0.200784
		0.385978	-0.377897	-0.0874338	-0.251498	-0.069708	0.206929	0.204491	0.184034	-0.194895
		0.385978	-0.377897	-0.0874338	-0.251498	-0.069708	0.206929	0.204491	0.184034	-0.194895
		0.385978	-0.377897	-0.0874338	-0.251498	-0.069708	0.206929	0.204491	0.184034	-0.194895
		0.385978	-0.377897	-0.0874338	-0.251498	-0.069708	0.206929	0.204491	0.184034	-0.194895
		0.385978	-0.377897	-0.0874338	-0.251498	-0.069708	0.206929	0.204491	0.184034	-0.194895
		0.385978	-0.377897	-0.0874338	-0.251498	-0.069708	0.206929	0.204491	0.184034	-0.194895
		0.327379	-0.348347	-0.200218	-0.289455	-0.0744155	0.477483	0.3317	0.0387422	-0.262869
		NA	-0.241157	NA	-0.354951	NA	0.207585	0.266737	0.311221	-0.189435
		0.392138	-0.513084	-0.129466	-0.172259	-0.199183	0.392149	0.246689	0.177971	-0.194956
		0.366952	-0.40976	NA	-0.252535	-0.188532	0.705916	NA	NA	-0.222041
		0.398774	NA	NA	-0.257339	0.102763	NA	NA	NA	-0.244198
		0.388988	-0.718072	NA	NA	-0.186667	2.20107e-05	0.133108	0.382622	NA
		0.394386	NA	-0.167824	NA	NA	NA	NA	NA	-0.226563
		0.394386	NA	-0.167824	NA	NA	NA	NA	NA	-0.226563
		0.394386	NA	-0.167824	NA	NA	NA	NA	NA	-0.226563
		0.394386	NA	-0.167824	NA	NA	NA	NA	NA	-0.226563
		0.394386	NA	-0.167824	NA	NA	NA	NA	NA	-0.226563
		0.394386	NA	-0.167824	NA	NA	NA	NA	NA	-0.226563
		0.394386	NA	-0.167824	NA	NA	NA	NA	NA	-0.226563
		0.394386	NA	-0.167824	NA	NA	NA	NA	NA	-0.226563
		0.394386	NA	-0.167824	NA	NA	NA	NA	NA	-0.226563
		0.394386	NA	-0.167824	NA	NA	NA	NA	NA	-0.226563
		0.394386	NA	-0.167824	NA	NA	NA	NA	NA	-0.226563
		0.394386	NA	-0.167824	NA	NA	NA	NA	NA	-0.226563
		0.394386	NA	-0.167824	NA	NA	NA	NA	NA	-0.226563
		0.394386	NA	-0.167824	NA	NA	NA	NA	NA	-0.226563
		0.394386	NA	-0.167824	NA	NA	NA	NA	NA	-0.226563
		0.394387	NA	-0.167824	NA	NA	NA	NA	NA	-0.226563
		0.394387	NA	-0.167824	NA	NA	NA	NA	NA	-0.226563
		0.394387	NA	-0.167824	NA	NA	NA	NA	NA	-0.226563
		0.394387	NA	-0.167824	NA	NA	NA	NA	NA	-0.226563
		0.394387	NA	-0.167824	NA	NA	NA	NA	NA	-0.226563
		0.394387	NA	-0.167824	NA	NA	NA	NA	NA	-0.226563
		0.394389	NA	-0.167825	NA	NA	NA	NA	NA	-0.226564
		0.394389	NA	-0.167825	NA	NA	NA	NA	NA	-0.226564
		0.394389	NA	-0.167825	NA	NA	NA	NA	NA	-0.226564
		0.394389	NA	-0.167825	NA	NA	NA	NA	NA	-0.226564
		0.394389	NA	-0.167825	NA	NA	NA	NA	NA	-0.226564
		0.394389	NA	-0.167825	NA	NA	NA	NA	NA	-0.226564
		0.394389	NA	-0.167825	NA	NA	NA	NA	NA	-0.226564
		0.39439	NA	-0.167825	NA	NA	NA	NA	NA	-0.226565
		0.39439	NA	-0.167825	NA	NA	NA	NA	NA	-0.226565
		0.39439	NA	-0.167825	NA	NA	NA	NA	NA	-0.226565
		0.39439	NA	-0.167825	NA	NA	NA	NA	NA	-0.226565
		0.39439	NA	-0.167825	NA	NA	NA	NA	NA	-0.226565
		0.39439	NA	-0.167825	NA	NA	NA	NA	NA	-0.226565
		0.39439	NA	-0.167825	NA	NA	NA	NA	NA	-0.226565
		0.394391	NA	-0.167826	NA	NA	NA	NA	NA	-0.226565
		0.394391	NA	-0.167826	NA	NA	NA	NA	NA	-0.226565
		0.394391	NA	-0.167826	NA	NA	NA	NA	NA	-0.226565
		0.394391	NA	-0.167826	NA	NA	NA	NA	NA	-0.226565
		0.394391	NA	-0.167826	NA	NA	NA	NA	NA	-0.226565
		0.394391	NA	-0.167826	NA	NA	NA	NA	NA	-0.226565
		0.394391	NA	-0.167826	NA	NA	NA	NA	NA	-0.226565
		0.237038	-0.243072	-0.0777867	0.576684	-0.178595	-0.0828702	-0.00693635	0.0925409	-0.317002
		0.501221	-0.310004	-0.560313	-0.404439	0.0557077	0.359279	0.282214	0.279476	-0.203142
		NA	NA	-0.663396	NA	NA	-0.15677	1.11863	-0.298461	NA
		0.125652	-0.657632	-0.248846	-0.513293	-0.393564	0.172421	0.0542472	0.156007	1.30501
		1.00301	-0.522453	-0.33673	-0.436169	0.211686	NA	NA	NA	0.0806507
		NA	NA	-0.309072	NA	NA	0.189155	NA	0.119917	NA
		0.488182	-0.356865	-0.146408	-0.386272	-0.0890566	NA	NA	NA	0.49042
		NA	-0.465915	-1.6204	NA	NA	0.226035	0.96878	0.891501	NA
		NA	NA	-0.275339	NA	NA	-0.0243195	0.125303	0.174356	NA
		0.386385	-0.395882	-0.261073	0.0568575	0.182864	NA	NA	NA	0.0308488
		0.521375	NA	NA	NA	NA	-0.323291	NA	-0.198084	NA
		0.571858	-0.340278	NA	NA	0.0395526	NA	NA	NA	-0.271132
		0.570045	-0.223161	-0.272727	-0.130282	NA	NA	0.161705	NA	-0.105579
		0.546434	NA	NA	-0.123168	NA	NA	NA	NA	-0.423265
		0.546534	-0.498417	NA	-0.107164	0.181427	NA	NA	NA	-0.12238
		0.552316	NA	NA	NA	NA	-0.197508	NA	-0.354809	NA
		0.548602	-0.264839	0.00671361	-0.203548	0.0570308	NA	NA	NA	-0.14396
		0.353796	-0.351941	-0.105981	-0.138165	-0.0845081	0.24383	0.170108	0.258646	-0.345785
		0.383661	-0.373611	-0.153843	-0.325036	-0.199795	0.36304	0.342768	0.36145	-0.398634
		0.376032	-0.357944	-0.0845629	-0.34531	-0.104079	0.274128	0.23914	0.304968	-0.302372
		0.422353	-0.441031	-0.140247	-0.326568	-0.08785	0.332095	0.246446	0.333887	-0.339084
		0.372069	-0.440776	-0.13552	-0.370537	-0.2011	0.347875	0.407074	0.330994	-0.310078
		0.375841	-0.46164	-0.107866	-0.392833	-0.0943718	0.39273	0.318873	0.343358	-0.374091
		0.38442	-0.445835	-0.103026	-0.390395	-0.116833	0.336918	0.358186	0.34669	-0.370126
		0.467665	-0.171731	-0.0531409	-0.0335147	0.146604	-0.00612403	-0.104349	-0.0370827	-0.208326
		0.332628	-0.453657	0.03924	-0.308834	-0.128015	0.287249	0.30141	0.277921	-0.347941
		0.391777	-0.254022	-0.0636078	-0.11962	-0.194537	0.102669	-0.0156734	0.0686012	0.0844133
		0.385959	-0.444146	-0.293912	0.0588975	-0.0957064	0.195292	0.184342	0.248656	-0.239384
		0.385959	-0.444146	-0.293912	0.0588975	-0.0957064	0.195292	0.184342	0.248656	-0.239384
		0.219634	-0.530761	-0.351092	-0.397482	-0.338768	0.0410394	0.0556277	0.110192	1.19161
		NA	NA	-0.492681	NA	-0.953061	0.512101	0.504196	0.429445	NA
		0.210892	NA	NA	NA	NA	-0.112477	NA	-0.0984155	NA
		0.210892	NA	NA	NA	NA	-0.112477	NA	-0.0984155	NA
		NA	NA	NA	NA	NA	0.175843	0.0029765	-0.178819	NA
		NA	NA	NA	NA	NA	0.175843	0.00297648	-0.178819	NA
		-0.0132159	0.0243487	-0.0110716	-0.03174	0.207302	0.129666	-0.160259	-0.165419	0.020389
		-0.0132159	0.0243487	-0.0110716	-0.03174	0.207302	0.129666	-0.160259	-0.165419	0.020389
		-0.0132159	0.0243487	-0.0110716	-0.03174	0.207302	0.129666	-0.160259	-0.165419	0.020389
		NA	NA	NA	NA	NA	0.12793	NA	-0.12793	NA
		NA	NA	NA	NA	NA	0.114707	0.0297274	-0.144435	NA
		0.180192	NA	NA	NA	NA	-0.0215839	-0.118104	-0.0405038	NA
		0.364616	-0.322602	0.0186243	-0.101017	-0.153114	NA	-0.0449024	0.0946174	0.143778
		0.435572	-0.0389625	0.164351	0.102918	0.0140277	0.0614421	-0.0127113	0.071108	-0.797745
		0.673463	-0.0665125	-0.369838	-0.168343	-0.103399	NA	NA	NA	0.0346291
		0.673463	-0.0665125	-0.369838	-0.168343	-0.103399	NA	NA	NA	0.0346291
		0.673463	-0.0665125	-0.369838	-0.168343	-0.103399	NA	NA	NA	0.0346291
		0.673463	-0.0665125	-0.369838	-0.168343	-0.103399	NA	NA	NA	0.0346291
		0.673463	-0.0665125	-0.369838	-0.168343	-0.103399	NA	NA	NA	0.0346291
		0.673463	-0.0665125	-0.369838	-0.168343	-0.103399	NA	NA	NA	0.0346291
		NA	NA	-0.406518	NA	NA	0.179612	0.0969024	0.130004	NA
		0.272861	-0.3982	0.036906	-0.227677	-0.0870009	0.388985	0.215894	0.225908	-0.427676
		0.168986	NA	NA	NA	NA	-0.0456337	NA	-0.123352	NA
		0.175915	NA	NA	NA	NA	-0.0464273	NA	-0.129487	NA
		0.339757	-0.403504	-0.0320798	0.00449328	-0.0828634	0.277232	0.192253	0.0180905	-0.313378
		0.0551205	NA	NA	NA	NA	-0.0686351	NA	0.0135146	NA
		0.131023	NA	NA	NA	NA	-0.0934876	NA	-0.0375358	NA
		0.111218	-0.474623	-0.260803	-0.479874	-0.129898	-0.103389	-0.0571734	-0.0100515	1.40459
		0.0886272	NA	NA	NA	NA	-0.0780476	NA	-0.0105796	NA
		0.426294	-0.128533	0.160399	0.0580117	0.00164508	-0.241163	-0.305656	-0.288467	0.31747
		0.313888	-0.428832	NA	-0.337364	-0.00951122	0.282767	0.247321	0.261122	-0.329391
		0.359782	-0.158316	0.254907	-7.99923e-05	0.155359	-0.043558	-0.00391064	0.051575	-0.615759
		0.0101132	NA	NA	NA	NA	0.0653514	NA	-0.0754646	NA
		0.62328	-0.232554	NA	0.0722869	0.113406	NA	NA	NA	-0.576419
		0.623281	-0.232554	NA	0.0722867	0.113406	NA	NA	NA	-0.57642
		0.623281	-0.232554	NA	0.0722868	0.113406	NA	NA	NA	-0.57642
		0.623281	-0.232554	NA	0.0722871	0.113406	NA	NA	NA	-0.57642
		NA	NA	-0.469707	NA	NA	0.184304	0.126497	0.158906	NA
		0.471974	-0.0796007	-0.461506	0.141914	0.142	0.152019	0.103447	0.165753	-0.636
		NA	NA	NA	NA	NA	0.0300663	0.0491995	-0.0792658	NA
		0.387216	-0.285635	0.0195975	-0.258065	-0.0659614	0.266416	0.162733	0.178138	-0.404439
		NA	NA	-1.33231	NA	NA	0.512814	0.44839	0.371107	NA
		0.0252152	NA	NA	NA	NA	0.0215704	NA	-0.0467856	NA
		0.149787	-0.503936	0.0204568	-0.428862	-0.0218454	NA	NA	1.09162	-0.307216
		0.109452	NA	NA	NA	NA	-0.048214	NA	-0.0612385	NA
		0.0903251	NA	NA	NA	NA	-0.0408023	NA	-0.0495228	NA
		0.521689	-0.312914	-0.0853936	-0.15548	0.113212	0.0193371	-0.0516235	0.0379191	-0.0867464
		-0.0768681	NA	-1.31408	NA	NA	0.53235	0.467935	0.390659	NA
		NA	-0.143052	-1.29754	NA	NA	0.548898	0.484485	0.407207	NA
		NA	-0.143052	-1.29754	NA	NA	0.548898	0.484485	0.407207	NA
		NA	-0.143052	-1.29754	NA	NA	0.548898	0.484485	0.407207	NA
		NA	-0.143052	-1.29754	NA	NA	0.548898	0.484485	0.407207	NA
		NA	-0.143052	-1.29754	NA	NA	0.548898	0.484485	0.407207	NA
		NA	-0.143052	-1.29754	NA	NA	0.548898	0.484485	0.407207	NA
		NA	-0.143052	-1.29754	NA	NA	0.548898	0.484485	0.407207	NA
		NA	-0.143052	-1.29754	NA	NA	0.548898	0.484485	0.407207	NA
		NA	-0.143052	-1.29754	NA	NA	0.548898	0.484485	0.407207	NA
		NA	-0.143052	-1.29754	NA	NA	0.548898	0.484485	0.407207	NA
		NA	-0.143052	-1.29754	NA	NA	0.548898	0.484485	0.407207	NA
		NA	-0.143052	-1.29754	NA	NA	0.548898	0.484485	0.407207	NA
		NA	-0.143052	-1.29754	NA	NA	0.548898	0.484485	0.407207	NA
		NA	-0.143052	-1.29754	NA	NA	0.548898	0.484485	0.407207	NA
		NA	-0.143048	-1.29753	NA	NA	0.548895	0.484482	0.407204	NA
		NA	-0.143049	-1.29754	NA	NA	0.548896	0.484483	0.407205	NA
		NA	NA	NA	NA	NA	-0.0271145	0.108593	-0.081479	NA
		0.100332	NA	NA	NA	NA	-0.023607	NA	-0.0767248	NA
		NA	NA	NA	NA	NA	0.067882	-0.044316	-0.0235659	NA
		NA	NA	NA	NA	NA	0.0678821	-0.0443161	-0.0235661	NA
		NA	NA	NA	NA	NA	0.0678821	-0.0443161	-0.0235661	NA
		NA	NA	NA	NA	NA	0.0678821	-0.0443161	-0.0235661	NA
		NA	NA	NA	NA	NA	0.0678821	-0.0443161	-0.0235661	NA
		-0.0235849	NA	NA	NA	NA	0.049094	NA	-0.0255091	NA
		-0.0354503	NA	NA	NA	NA	0.0185081	NA	0.0169422	NA
		-0.0192628	NA	NA	NA	NA	0.0210379	NA	-0.00177514	NA
		-0.0248779	NA	NA	NA	NA	0.0155587	NA	0.00931913	NA
		-0.0196962	NA	NA	NA	NA	0.0143656	NA	0.00533061	NA
		0.00542463	NA	NA	NA	NA	-0.0215302	NA	0.0161055	NA
		0.025444	NA	NA	NA	NA	-0.0191541	NA	-0.00628991	NA
		0.0189914	NA	NA	NA	NA	-0.022985	NA	0.00399363	NA
		NA	NA	NA	NA	NA	-0.00945752	0.00945752	NA	NA
		-0.0279734	NA	NA	NA	NA	-0.011697	NA	0.0396704	NA
		NA	NA	NA	NA	NA	0.0021204	-0.0276516	0.0255312	NA
		NA	NA	NA	NA	NA	-0.00265995	-0.0316982	0.0343581	NA
		NA	NA	NA	NA	NA	0.0321761	-0.0147629	-0.0174132	NA
		0.00243341	NA	NA	NA	NA	0.00511617	NA	-0.00754959	NA
		-0.00192301	NA	NA	NA	NA	-9.7952e-05	NA	0.00202096	NA
		-0.00356853	NA	NA	NA	NA	0.016393	NA	-0.0128245	NA
		0.00245514	NA	NA	NA	NA	0.0213886	NA	-0.0238438	NA
		NA	NA	NA	NA	NA	0.115689	-0.0707789	-0.0449102	NA
		NA	NA	NA	NA	NA	0.115689	-0.0707789	-0.0449102	NA
		NA	NA	NA	NA	NA	0.115689	-0.0707789	-0.0449102	NA
		-0.0865247	NA	NA	NA	NA	0.0450174	NA	0.0415072	NA
		NA	NA	-0.0472648	0.0472648	NA	NA	NA	NA	NA
		-0.0268914	-0.471249	-0.0450231	NA	-0.320362	-0.263601	0.562368	0.564759	NA
		-0.0269338	-0.471262	-0.0450353	NA	-0.320374	-0.263498	0.562356	0.564747	NA
		NA	NA	NA	NA	NA	0.114592	-0.0877534	-0.0268383	NA
		-0.0771805	NA	NA	NA	NA	0.10592	NA	-0.0287397	NA
		-0.0699669	NA	NA	NA	NA	0.0535126	NA	0.0164543	NA
		-0.0656773	-0.0607371	0.499999	0.0890535	-0.421782	NA	NA	NA	-0.0408562
		-0.0656773	-0.0607371	0.499999	0.0890535	-0.421782	NA	NA	NA	-0.0408562
		NA	NA	NA	NA	NA	0.0412225	-0.0651451	0.0239226	NA
		-0.0599766	NA	NA	0.0599766	NA	NA	NA	NA	NA
		-0.0570699	NA	NA	NA	NA	0.0411052	NA	0.0159648	NA
		NA	-0.0178954	NA	0.0178954	NA	NA	NA	NA	NA
		NA	-0.0178953	NA	0.0178953	NA	NA	NA	NA	NA
		NA	-0.0178953	NA	0.0178953	NA	NA	NA	NA	NA
		NA	0.311675	-0.842811	NA	NA	0.245747	0.181333	0.104055	NA
		0.430941	-0.413384	0.0452908	-0.270905	-0.0550431	0.234559	0.172687	0.299516	-0.443662
		0.729445	NA	NA	NA	-0.729445	NA	NA	NA	NA
		0.719751	NA	-0.444885	-0.274867	NA	NA	NA	NA	NA
		NA	NA	NA	0.0323958	-0.0323958	NA	NA	NA	NA
		NA	NA	NA	0.0323958	-0.0323958	NA	NA	NA	NA
		NA	NA	NA	0.0323958	-0.0323958	NA	NA	NA	NA
		NA	NA	NA	0.0323958	-0.0323958	NA	NA	NA	NA
		NA	NA	0.039406	NA	-0.039406	NA	NA	NA	NA
		NA	0.325964	NA	-0.282915	-0.0430497	NA	NA	NA	NA
		0.425023	-0.329053	-0.039216	-0.297394	0.0200908	0.271086	0.166047	0.207036	-0.423621
		0.401163	-0.380885	-0.0531606	-0.208915	-0.0304498	0.270419	0.209101	0.229404	-0.436677
		0.432901	-0.400841	-0.0258065	-0.116703	-0.0633491	0.263829	0.159367	0.208319	-0.457717
		0.6155	-0.129754	0.144972	0.0476529	0.272613	-0.251551	-0.357192	-0.288723	-0.0535181
		0.614438	-0.124738	0.0319418	0.114856	0.251629	-0.202607	-0.278556	-0.245631	-0.161332
		0.598106	-0.141069	0.0156104	0.0985242	0.235298	-0.218939	-0.294887	-0.261963	-0.0306816
		0.0269685	-0.554186	-0.449875	-0.234911	-0.255266	0.632128	0.648121	0.596252	-0.409231
		0.113111	-0.504139	-0.348474	-0.381946	-0.347829	0.734889	0.467864	0.649586	-0.383063

## Sheet: Figure 3
	Panel a						Panel b
		GECKO	kapp (untransformed)	GKO_Match				LFD	Condition
		10.1	1.29328	Substrate				-0.89263	control
		6.7	1.5033	Substrate				-0.64903	control
		120	3.80341	Substrate				-1.49901	control
		1.3	1.21309e-07	SA organism				0.296014	control
		1.7	3.36096	Substrate				0.265968	control
		38	26.753	Substrate				0.718189	control
		1.55	4.13356	SA organism				-0.183907	control
		0.22	2.66247	Substrate				-0.854132	control
		33.5	1.20036e-06	Substrate				-1.74922	control
		1.4771	2.05511	SA any				-1.30065	control
		187.5	1.53826	Substrate				-1.47565	control
		17.9	2.71473	Substrate				-1.36334	control
		88.83	1.64525	SA any				-0.0637007	control
		31	1.55136	Substrate				0.961093	control
		80	0.475367	Substrate				-0.219548	control
		94.2	3.70333	Substrate				-1.5272	control
		17.252	0.747308	SA any				0.564614	control
		0.127	1.46512e-08	Substrate				-0.264872	control
		26	37.5575	Substrate				-0.355349	control
		4.4	3.87371	Substrate				0.46685	control
		0.043	0.139843	Organism				-4.08241	control
		0.1386	1.26723	SA any				-2.93202	control
		2.5	3.67886	Substrate				-2.93202	control
		20.02	5.30999	SA any				-2.93202	control
		0.64	2.34852	Substrate				-2.93202	control
		1.1	2.56909e-08	Substrate				-2.93202	control
		1.1	0.597752	Substrate				-2.93202	control
		15	2.10998	Substrate				0.640051	control
		15	2.10998	Substrate				0.640051	control
		3.7	1.6325	SA organism				0.640051	control
		3.7	0.544166	SA organism				0.640051	control
		70	7.23103e-07	Substrate				0.640051	control
		344.7	1.23125	SA organism				0.640051	control
		0.92	16.5957	Substrate				-1.29908	control
		344.7	0.00189448	SA organism				-3.16096	control
		344.7	0.00189448	SA organism				0.00266789	control
		0.00055	0.000133014	Substrate				-6.79339	control
		15	7.08441	Substrate				-3.57963	control
		419	14.1773	Organism + substrate				-0.0897577	control
		15	2.94008	Substrate				-4.26267	control
		263.083	4.24313	Any				-3.98298	control
		70	0.00073583	Organism				-4.13547	control
		0.42	0.0013049	Substrate				-4.8749	control
		8.2	0.00067827	SA organism				-4.27574	control
		8.2	0.00067827	SA organism				-4.08856	control
		0.42	0.0013049	Substrate				-5.7458	control
		0.053042	0.00814521	SA any				-4.25295	control
		10.3	3.40643	Substrate				-4.05113	control
		117.9	4.78416e-07	Substrate				0.65007	control
		5667	6.62727	SA organism				-1.93147	control
		5667	6.62727	SA organism				-2.18914	control
		5667	6.62727	SA organism				-2.80237	control
		5667	6.62727	SA organism				-1.36192	control
		5667	6.62727	SA organism				-1.05987	control
		5667	6.62727	SA organism				-1.71945	control
		1.4	6.11194	Substrate				0.213936	control
		1.4	6.11194	Substrate				-10.0289	control
		1.4	6.11194	Substrate				-0.199191	control
		1.4	6.11194	Substrate				-0.0257555	control
		1.4	6.11194	Substrate				-0.413769	control
		1.4	6.11194	Substrate				-2.02824	control
		14.8	1.59691e-08	SA organism				-2.02824	control
		14.8	1.59691e-08	SA organism				-7.62766	control
		14.8	1.59691e-08	SA organism				-1.71212	control
		14.8	1.59691e-08	SA organism				-2.12857	control
		14.8	1.59691e-08	SA organism				-1.28928	control
		15	1.73155e-08	Substrate				-2.79524	control
		5667	1.73155e-08	SA organism				-2.07504	control
		5667	1.73155e-08	SA organism				-0.59917	control
		5667	1.73155e-08	SA organism				-1.3366	control
		5667	1.73155e-08	SA organism				-1.3366	control
		5667	1.73155e-08	SA organism				-2.54671	control
		5667	1.73155e-08	SA organism				3.35883	control
		10.01	6.05753	SA organism				-0.732194	control
		23.5	2.50896	SA organism				0.249981	control
		195.9	9.83914	SA organism				-0.70082	control
		13300	22.3907	SA organism				-2.21952	control
		52.7	3.39263	Substrate				-2.63765	control
		3.2	3.25763	Substrate				-1.30909	control
		1.39	1.36167	Substrate				0.0864408	control
		10190	0.00425844	Substrate				0.617384	control
		12.1	0.00379052	Substrate				-1.79655	control
		52.7	788.277	Substrate				-0.753376	control
		696	124.994	SA organism				-0.757884	control
		3890	0.181118	SA organism				-2.21545	control
		3890	0.17522	SA organism				-1.61155	control
		3890	0.175632	SA organism				-1.62114	control
		3890	0.175632	SA organism				-1.53624	control
		3890	0.176459	SA organism				-0.0987898	control
		3890	0.176875	SA organism				-1.23923	control
		3890	0.181118	SA organism				-2.24332	control
		3890	0.17522	SA organism				-2.38185	control
		3890	0.175632	SA organism				-0.548728	control
		3890	0.175632	SA organism				1.05534	control
		3890	0.176459	SA organism				1.62275	control
		3890	0.176875	SA organism				-1.26619	control
		3890	0.17522	SA organism				-0.374966	control
		3890	0.169694	SA organism				-0.374966	control
		3890	0.170081	SA organism				-1.17373	control
		3890	0.170081	SA organism				-9.67481	control
		3890	0.170856	SA organism				-1.26283	control
		3890	0.171246	SA organism				-0.869668	control
		3890	0.175632	SA organism				-3.82745	control
		3890	0.170081	SA organism				0.57888	control
		3890	0.170469	SA organism				-0.147277	control
		3890	0.170469	SA organism				-4.07733	control
		3890	0.171248	SA organism				-1.20956	control
		3890	0.171639	SA organism				-2.69874	control
		3890	0.175632	SA organism				0.175951	control
		3890	0.170081	SA organism				1.79674	control
		3890	0.170469	SA organism				-1.72876	control
		3890	0.170469	SA organism				-3.82745	control
		3890	0.171248	SA organism				-2.77958	control
		3890	0.171639	SA organism				-1.18449	control
		3890	0.175632	SA organism				-0.972681	control
		3890	0.170081	SA organism				-0.729826	control
		3890	0.170469	SA organism				-1.3292	control
		3890	0.170469	SA organism				-0.285587	control
		3890	0.171248	SA organism				0.582079	control
		3890	0.171639	SA organism				-0.381121	control
		3890	0.175632	SA organism				0.370109	control
		3890	0.170081	SA organism				1.0986	control
		3890	0.170469	SA organism				1.04687	control
		3890	0.170469	SA organism				-2.35947	control
		3890	0.171248	SA organism				-4.50981	control
		3890	0.171639	SA organism				-4.50981	control
		3890	4.43776	SA organism				-2.35947	control
		3890	8.44999	SA organism				-1.03819	control
		3890	5.94783	SA organism				-1.92663	control
		3890	1.08377	SA organism				-0.917304	control
		3890	4.30623	SA organism				-1.03819	control
		3890	6.62628	SA organism				-1.30492	control
		3890	0.145892	SA organism				0.457376	control
		3890	4.53818	SA organism				1.08922	control
		3890	7.22282	SA organism				-0.445817	control
		0.13067	0.356737	SA any				-1.29352	control
		0.13067	0.178536	SA any				-3.82387	control
		0.13067	0.356071	SA any				-2.07883	control
		0.13067	0.178203	SA any				-1.88722	control
		3.61	3.50024	SA organism				1.20833	control
		3.61	2.64387e-08	SA organism				-5.12023	control
		3.61	2.64387e-08	SA organism				-5.12023	control
		3.61	0.00100982	SA organism				-0.362653	control
		5086	16.8658	Substrate				1.53432	control
		5086	11.1455	Substrate				-1.63075	highcell
		0.13067	0.899827	SA any				-1.44511	highcell
		0.13067	0.101058	SA any				-2.18302	highcell
		0.13067	0.117626	SA any				-0.647003	highcell
		0.13067	0.477641	SA any				-0.40348	highcell
		0.13067	1.06662	SA any				-0.0438229	highcell
		0.13067	0.314454	SA any				-0.931922	highcell
		0.13067	0.131264	SA any				-1.66698	highcell
		0.13067	0.0404876	SA any				-2.5867	highcell
		0.13067	0.669475	SA any				-2.11188	highcell
		0.13067	0.0404878	SA any				-2.14308	highcell
		0.13067	0.0616628	SA any				-2.22672	highcell
		0.13067	0.0616629	SA any				-0.766619	highcell
		0.13067	1.68624e-07	SA any				0.238492	highcell
		0.13067	0.538211	SA any				-0.953653	highcell
		0.13067	0.0970846	SA any				-1.69182	highcell
		0.13067	1.68624e-07	SA any				-0.236014	highcell
		0.13067	0.0623616	SA any				-1.12912	highcell
		0.13067	0.0504757	SA any				-0.989234	highcell
		0.13067	0.0504757	SA any				-0.288078	highcell
		0.13067	0.223439	SA any				-4.92614	highcell
		0.13067	0.0526397	SA any				-3.69589	highcell
		0.13067	0.0610558	SA any				-3.69589	highcell
		1670	1.24778	Substrate				-3.69589	highcell
		3.5567	1.80649	SA any				-3.69589	highcell
		3.5567	0.0275082	SA any				-3.69589	highcell
		0.13067	3.91315	SA any				-3.69589	highcell
		0.13067	2.53201	SA any				-0.239946	highcell
		0.13067	2.08633	SA any				-0.239946	highcell
		0.13067	3.91315	SA any				-0.239946	highcell
		0.13067	1.84896	SA any				-0.239946	highcell
		0.13067	2.53201	SA any				-0.239946	highcell
		0.13067	2.0656	SA any				-0.239946	highcell
		0.13067	2.08633	SA any				-2.60445	highcell
		0.13067	0.000578288	SA any				-3.69111	highcell
		0.13067	0.0295015	SA any				-0.697887	highcell
		0.1	0.446756	Substrate				-7.33768	highcell
		390	2.22632	Substrate				-4.44226	highcell
		390	9.22394	Substrate				-1.63522	highcell
		3890	3.88196	SA organism				-4.43862	highcell
		3890	3.64525	SA organism				-4.15893	highcell
		8.92	1.6719	Substrate				-4.31143	highcell
		8.92	0.923708	Substrate				-5.05085	highcell
		8.92	0.225064	Substrate				-4.45169	highcell
		8.92	6.20531	Substrate				-4.26452	highcell
		3.4	3.17114	Substrate				-5.92175	highcell
		19.82	4.84706	Substrate				-4.4289	highcell
		15.9	1.65327	SA organism				-4.22708	highcell
		6.9	0.473533	Substrate				-0.184533	highcell
		3.32	0.457882	Substrate				-2.59891	highcell
		15.6	0.297626	SA organism				-2.85659	highcell
		23.4	0.169336	Substrate				-3.46981	highcell
		230	376.413	SA organism				-2.02936	highcell
		1492	4.97559	Substrate				-2.04376	highcell
		1492	0.0137623	Substrate				-2.56378	highcell
		899	18.1585	Substrate				-0.323465	highcell
		6.08	6.90325	Substrate				-10.0698	highcell
		8.43	40.1273	Substrate				-0.876663	highcell
		161	151.73	Substrate				-0.580582	highcell
		2.7	0.560575	Substrate				-1.15703	highcell
		1000	0.919376	Substrate				-2.41567	highcell
		1.3807	0.532513	Any				-2.41567	highcell
		9.9	3.14076	Substrate				-7.67787	highcell
		9.9	3.14076	SA organism				-2.4662	highcell
		32	0.461111	SA organism				-2.76697	highcell
		1.3	7.92058e-08	SA organism				-1.965	highcell
		0.3	0.0928155	SA organism				-3.63322	highcell
		0.3	0.116872	SA organism				-2.85709	highcell
		11	1.67062e-06	SA organism				-1.33835	highcell
		19	0.368663	Organism				-2.09755	highcell
		128	0.952007	Substrate				-2.09755	highcell
		15.65	1.1359	Substrate				-3.45193	highcell
		465	2.95602	Substrate				2.71943	highcell
		0.043	2.71304	Organism				-1.31948	highcell
		45.7	0.384481	Substrate				-0.633614	highcell
		1.3	6.21878e-08	SA organism				-1.28197	highcell
		0.79	0.198819	Substrate				-2.89238	highcell
		11.8	2.33945	Substrate				-3.38805	highcell
		16.5	2.23323	SA organism				-2.04307	highcell
		16.5	2.23323	SA organism				-0.538864	highcell
		121	0.343629	Substrate				0.346255	highcell
		3372	0.638034	Organism				-2.19886	highcell
		8.83e-05	2.4985e-09	Substrate				-0.991221	highcell
		8.83e-05	0.201739	Substrate				-0.992605	highcell
		0.41	0.516404	Substrate				-2.86269	highcell
		8.6	5.01975	SA organism				-2.40902	highcell
		8.9	65.0376	Substrate				-2.36656	highcell
		0.8	0.679851	SA any				-2.33371	highcell
		0.14	1.44662	Substrate				-0.872405	highcell
		8.33	6.9339	Substrate				-1.76745	highcell
		160	0.965151	SA organism				-2.97331	highcell
		160	9.86073e-09	SA organism				-3.28809	highcell
		138	6.45848	Substrate				-1.306	highcell
		138	0.115546	Substrate				0.344955	highcell
		138	16.617	Substrate				0.90285	highcell
		1075	23.213	Substrate				-1.95717	highcell
		25	10.9046	SA organism				-1.13269	highcell
		1.4	19.8972	Substrate				-1.13269	highcell
		73	302.487	Substrate				-1.94975	highcell
		10.8	4.28063e-07	Substrate				-9.79555	highcell
		7100	230.984	Substrate				-1.99487	highcell
		106.667	18.8214	SA any				-1.72258	highcell
		106.667	18.6271	SA any				-4.7773	highcell
		361	19.925	Substrate				-0.119276	highcell
		114	4.6201	Substrate				-0.818339	highcell
		69	0.0562618	SA organism				-5.02717	highcell
		33.6	0.803898	Substrate				-1.80054	highcell
		95.85	4.6201	Substrate				-3.42835	highcell
		0.87	1.54707	SA organism				-0.689681	highcell
		19	7.01198	SA organism				1.091	highcell
		122	0.696693	Substrate				-2.5625	highcell
		11.1	0.131962	Substrate				-4.7773	highcell
		0.16	5.14657e-08	Substrate				-3.72942	highcell
		60	6.8873	Substrate				-2.18161	highcell
		1.4	0.223741	Substrate				-1.82799	highcell
		45	0.209807	Substrate				-1.47428	highcell
		6.1	1.72426	Substrate				-2.06911	highcell
		603	0.606234	Substrate				-1.11584	highcell
		1.3	1.21309e-07	SA organism				-0.139459	highcell
		0.043	0.366269	Organism				-1.24517	highcell
		0.043	1.31936e-08	Organism				-0.275691	highcell
		0.14333	1.62808	Any				0.599589	highcell
		0.14	0.500995	SA organism				0.566758	highcell
		0.0625	0.189491	Substrate				-3.39392	highcell
		364	0.737357	Any				-4.74106	highcell
		364	1.34826	Any				-4.74106	highcell
		0.017	0.393976	Substrate				-3.39392	highcell
		0.043	0.367894	Organism				-1.66349	highcell
		0.15	20.8657	SA organism				-2.66061	highcell
		16.2	0.467605	Substrate				-1.70059	highcell
		16.2	0.467605	Substrate				-1.66349	highcell
		16.2	0.467605	Substrate				-2.15871	highcell
		0.043	1.61359e-08	Organism				-0.274759	highcell
		16.1	0.872233	SA organism				0.549096	highcell
		6	0.533248	Substrate				-0.963915	highcell
		890	4.22754	Substrate				-1.76805	highcell
		12.8	2.01902	SA organism				-4.44112	highcell
		12.8	0.108405	SA organism				-2.818	highcell
		7.5	6.78446	SA organism				-2.72247	highcell
		8.6	3.62687	SA organism				1.19244	highcell
		8.6	3.62687	SA organism				-5.95033	highcell
		77	9.69376	Substrate				-5.95033	highcell
		7.5	2.30695	SA organism				-1.21796	highcell
		272	1.69931e-07	Substrate				1.07882	highcell
		25.5	1.39223	Substrate				-1.36227	highsalt
		5.5	0.742498	Substrate				-1.17364	highsalt
		70	6.88075	Substrate				-1.94756	highsalt
		50	17.6109	Substrate				-0.37486	highsalt
		50	8.53914	Substrate				-0.426765	highsalt
		264	0.0651658	Substrate				0.215451	highsalt
		420	1.9102e-07	Substrate				-0.715278	highsalt
		0.43	1.63061	Substrate				-1.36172	highsalt
		2.46	2.28971	Substrate				-2.23292	highsalt
		264	0.0366558	Substrate				-2.36218	highsalt
		7	6.79903	SA organism				-2.01512	highsalt
		77.42	9.08331	SA any				-1.92594	highsalt
		2080	4.16223	SA any				-0.473689	highsalt
		2.365	3.69123	SA any				0.600601	highsalt
		0.05	3.13116	SA organism				-0.852279	highsalt
		36	0.270377	Substrate				-1.39268	highsalt
		18.1	3.83627e-07	Substrate				0.130581	highsalt
		2.48	69.5134	Substrate				-0.852624	highsalt
		417	7.78718	Substrate				-0.799677	highsalt
		25	3.37512	Substrate				-0.047343	highsalt
		264	0.0651658	Substrate				-4.41459	highsalt
		13.3	0.0366558	Substrate				-3.40543	highsalt
		264	28.5263	Substrate				-3.40543	highsalt
		449	0.648855	SA organism				-3.40543	highsalt
		44	4.68567	Substrate				-3.40543	highsalt
		25	6.43912	Substrate				-3.40543	highsalt
		14	4.09073	Substrate				-3.40543	highsalt
		1500	1819.06	Substrate				-0.166911	highsalt
		1500	2287.04	Substrate				-0.166911	highsalt
		217	1.64658	Substrate				-0.166911	highsalt
		12.8	0.55125	Substrate				-0.166911	highsalt
		12.8	62.0817	Substrate				-0.166911	highsalt
		11.8	8.25725e-06	Substrate				-0.166911	highsalt
		390	1.64308e-05	SA organism				-2.38864	highsalt
		40.4	0.000141347	Substrate				-3.56671	highsalt
		7.4007	0.0652303	SA any				-0.514959	highsalt
		0.1	0.0268225	Substrate				-7.11826	highsalt
		0.076	0.00552182	SA organism				-3.80755	highsalt
		0.0135	0.00699434	Substrate				-0.488687	highsalt
		1.69	6.45603	Substrate				-4.702	highsalt
		93.44	38.8519	Substrate				-4.4223	highsalt
		1.3697	9.44564e-09	SA any				-4.5748	highsalt
		167	391.584	Substrate				-5.31422	highsalt
		5.3	66.509	Substrate				-4.71506	highsalt
		204.2	390.015	Substrate				-4.52789	highsalt
		58.3	8.82632	Substrate				-6.18506	highsalt
		38	925.331	Substrate				-4.69228	highsalt
		0.00075	0.00462814	Substrate				-4.49045	highsalt
		3.895	0.0594814	SA any				0.0429875	highsalt
		18.7	0.00209355	SA organism				-2.30142	highsalt
		18.7	0.00209355	SA organism				-2.5591	highsalt
		3.895	0.0594814	SA any				-3.17232	highsalt
		1.8	2.04043e-07	SA organism				-1.73187	highsalt
		4.5	0.412124	SA organism				-1.60826	highsalt
		25	0.296009	SA organism				-2.1051	highsalt
		25	8.32825e-09	SA organism				-0.0577205	highsalt
		80.4	1.61792	Substrate				-9.81725	highsalt
		9.05	16.5462	SA organism				-0.564772	highsalt
		4.5	0.412124	SA organism				-0.291651	highsalt
		2.7	3.68293	Substrate				-0.785606	highsalt
		287	39.5037	SA organism				-2.76157	highsalt
		50	1.94029	Substrate				-2.76157	highsalt
		5667	4.99982e-08	SA organism				-7.43277	highsalt
		14.8	3.95615e-08	SA organism				-2.17636	highsalt
		5.23	2.80578	Substrate				-2.57495	highsalt
		5.23	67.9623	Substrate				-1.81687	highsalt
		158	76.8614	SA organism				-3.31337	highsalt
		0.98	53.7929	Substrate				-2.52936	highsalt
		0.98	2.2208	SA organism				-1.18167	highsalt
		0.98	1.09719e-07	SA organism				-1.52648	highsalt
		12.6	0.500071	SA organism				-1.52648	highsalt
		122	4.37089e-07	Substrate				-3.06831	highsalt
		0.7	1325.87	SA organism				2.83802	highsalt
		574	41.1514	Substrate				-1.26607	highsalt
		1.6	1.06192e-07	Substrate				-0.32469	highsalt
		0.98	8.71533	SA organism				-1.17766	highsalt
		6.86	2.25569	Substrate				-2.58714	highsalt
		110000	17.9266	Substrate				-3.20838	highsalt
		110000	6.46834	Substrate				-1.76969	highsalt
		284.1	23088.3	Substrate				-0.21115	highsalt
		8.2	5.13864e-08	SA organism				0.352911	highsalt
		8.2	1.50227e-08	SA organism				-1.48768	highsalt
		8.2	3.55087e-08	SA organism				-0.88225	highsalt
		162	5.35712	SA organism				-0.883635	highsalt
		0.176	0.513917	Substrate				-2.72054	highsalt
		18.7	6.48134e-08	Any				-1.98273	highsalt
		15	0.89486	Substrate				-1.99133	highsalt
		205.4	0.249161	Substrate				-1.90742	highsalt
		287	68.5965	SA organism				-0.447483	highsalt
		0.31	0.765594	Substrate				-1.33678	highsalt
		0.36	0.765594	SA organism				-2.74969	highsalt
		34.07	418.401	Substrate				-2.81507	highsalt
		419	9.75763	Organism + substrate				-1.08623	highsalt
		398	8.8798	SA organism				0.507739	highsalt
		3330	145.413	SA organism				0.83882	highsalt
		3330	95.3489	SA organism				-1.73663	highsalt
		3330	1.44518	SA organism				-0.915418	highsalt
		3330	0.0163737	SA organism				-0.915418	highsalt
		530	118.48	SA organism				-1.49212	highsalt
		398	47.2657	SA organism				-9.4798	highsalt
		84.7	30.3435	Organism + substrate				-1.90281	highsalt
		3372	171.542	Organism + substrate				-1.40085	highsalt
		3100	1.94658	SA organism				-3.91844	highsalt
		4.3	0.0358627	Substrate				0.152908	highsalt
		0.02	0.0116183	Substrate				-0.383233	highsalt
		3372	43.719	Organism				-4.16832	highsalt
		134	1.24747e-07	SA organism				-1.60384	highsalt
		2	120.099	Substrate				-3.28809	highsalt
		9400	0.0712688	SA organism				-0.323002	highsalt
		5667	3.54956	SA organism				1.33696	highsalt
		9400	0.0712688	SA organism				-2.18746	highsalt
		10.8	4.68567	Substrate				-3.91844	highsalt
		3600	661.145	Substrate				-2.87056	highsalt
		5190	289.94	Substrate				-1.32275	highsalt
		5190	88.8353	Substrate				-1.54753	highsalt
		1520	22.4115	SA organism				-1.15718	highsalt
		76.7	2624.92	Substrate				-1.71964	highsalt
								-0.773033	highsalt
								0.123265	highsalt
								-1.34451	highsalt
								-0.0852763	highsalt
								0.841979	highsalt
								0.732043	highsalt
								-2.71715	highsalt
								-4.79233	highsalt
								-4.79233	highsalt
								-2.71715	highsalt
								-1.33578	highsalt
								-2.38723	highsalt
								-1.2918	highsalt
								-1.33578	highsalt
								-1.63446	highsalt
								0.179351	highsalt
								0.81484	highsalt
								-0.550692	highsalt
								-1.56474	highsalt
								-4.28545	highsalt
								-2.66132	highsalt
								-2.50246	highsalt
								1.77851	highsalt
								-5.8001	highsalt
								-5.8001	highsalt
								-0.9375	highsalt
								1.35977	highsalt
								-1.57255	hightemp
								-1.33112	hightemp
								-2.00664	hightemp
								-0.341161	hightemp
								-0.240397	hightemp
								0.112703	hightemp
								-0.765496	hightemp
								-1.59674	hightemp
								-2.51789	hightemp
								-2.20631	hightemp
								-2.11938	hightemp
								-2.11226	hightemp
								-0.650547	hightemp
								0.330789	hightemp
								-0.888083	hightemp
								-1.62082	hightemp
								0.133809	hightemp
								-0.804439	hightemp
								-0.934296	hightemp
								0.0864901	hightemp
								-4.29446	hightemp
								-3.56949	hightemp
								-3.56949	hightemp
								-3.56949	hightemp
								-3.56949	hightemp
								-3.56949	hightemp
								-3.56949	hightemp
								-0.0772246	hightemp
								-0.0772246	hightemp
								-0.0772246	hightemp
								-0.0772246	hightemp
								-0.0772246	hightemp
								-0.0772246	hightemp
								-2.51509	hightemp
								-3.60098	hightemp
								-0.248588	hightemp
								-7.29938	hightemp
								-4.06218	hightemp
								-1.70121	hightemp
								-4.56802	hightemp
								-4.28833	hightemp
								-4.44083	hightemp
								-5.18024	hightemp
								-4.58109	hightemp
								-4.39392	hightemp
								-6.05109	hightemp
								-4.5583	hightemp
								-4.35648	hightemp
								-0.0270992	hightemp
								-2.47038	hightemp
								-2.72806	hightemp
								-3.34128	hightemp
								-1.90083	hightemp
								-1.86267	hightemp
								-2.4213	hightemp
								-0.276105	hightemp
								-9.91028	hightemp
								-0.725357	hightemp
								-0.394038	hightemp
								-0.749033	hightemp
								-3.00544	hightemp
								-3.00544	hightemp
								-7.48552	hightemp
								-2.43454	hightemp
								-2.61068	hightemp
								-1.90611	hightemp
								-3.43812	hightemp
								-2.68512	hightemp
								-1.09875	hightemp
								-2.14023	hightemp
								-2.14023	hightemp
								-3.1111	hightemp
								2.85765	hightemp
								-1.39057	hightemp
								-0.000790828	hightemp
								-0.9627	hightemp
								-2.86481	hightemp
								-3.25477	hightemp
								-2.03044	hightemp
								-0.541619	hightemp
								0.415735	hightemp
								-1.85596	hightemp
								-0.833233	hightemp
								-0.834617	hightemp
								-2.75558	hightemp
								-2.28372	hightemp
								-2.27938	hightemp
								-2.20841	hightemp
								-0.753039	hightemp
								-1.74645	hightemp
								-2.70402	hightemp
								-3.07592	hightemp
								-1.25743	hightemp
								0.375911	hightemp
								1.04962	hightemp
								-1.59235	hightemp
								-0.985157	hightemp
								-0.985157	hightemp
								-1.71346	hightemp
								-9.62302	hightemp
								-1.76714	hightemp
								-1.51429	hightemp
								-4.18549	hightemp
								0.195639	hightemp
								-0.647815	hightemp
								-4.43537	hightemp
								-1.71023	hightemp
								-3.36643	hightemp
								-0.527139	hightemp
								1.30477	hightemp
								-2.27836	hightemp
								-4.18549	hightemp
								-3.13762	hightemp
								-1.5898	hightemp
								-1.66814	hightemp
								-1.1352	hightemp
								-1.90014	hightemp
								-1.0604	hightemp
								0.123775	hightemp
								-1.11504	hightemp
								-0.141288	hightemp
								0.74952	hightemp
								1.38651	hightemp
								-3.06277	hightemp
								-4.49799	hightemp
								-4.49799	hightemp
								-3.06277	hightemp
								-1.66625	hightemp
								-2.64798	hightemp
								-1.55625	hightemp
								-1.66625	hightemp
								-1.91396	hightemp
								-0.278056	hightemp
								0.596456	hightemp
								-0.805679	hightemp
								-1.62617	hightemp
								-4.31892	hightemp
								-2.57841	hightemp
								-2.80218	hightemp
								1.32008	hightemp
								-5.44729	hightemp
								-5.44729	hightemp
								-1.05811	hightemp
								1.11419	hightemp
								-1.40065	noshaking
								-1.11406	noshaking
								-1.89733	noshaking
								-0.217744	noshaking
								-0.178459	noshaking
								0.345769	noshaking
								-0.583449	noshaking
								-1.4273	noshaking
								-2.21943	noshaking
								-1.74616	noshaking
								-1.82155	noshaking
								-1.87354	noshaking
								-0.613627	noshaking
								0.416086	noshaking
								-0.635953	noshaking
								-1.21194	noshaking
								0.0564675	noshaking
								-0.79385	noshaking
								-0.704704	noshaking
								-0.0376719	noshaking
								-4.6863	noshaking
								-3.3877	noshaking
								-3.3877	noshaking
								-3.3877	noshaking
								-3.3877	noshaking
								-3.3877	noshaking
								-3.3877	noshaking
								0.213659	noshaking
								0.213659	noshaking
								0.213659	noshaking
								0.213659	noshaking
								0.213659	noshaking
								0.213659	noshaking
								-1.65722	noshaking
								-3.56746	noshaking
								-0.492258	noshaking
								-7.17119	noshaking
								-4.03788	noshaking
								-0.396593	noshaking
								-4.35057	noshaking
								-4.07088	noshaking
								-4.22337	noshaking
								-4.96279	noshaking
								-4.36363	noshaking
								-4.17646	noshaking
								-5.83367	noshaking
								-4.34085	noshaking
								-4.13902	noshaking
								0.241593	noshaking
								-2.28662	noshaking
								-2.54429	noshaking
								-3.15752	noshaking
								-1.71706	noshaking
								-1.38252	noshaking
								-2.20544	noshaking
								-0.124384	noshaking
								-9.92225	noshaking
								-0.516992	noshaking
								-0.450405	noshaking
								-0.83639	noshaking
								-2.506	noshaking
								-2.506	noshaking
								-7.83387	noshaking
								-2.11706	noshaking
								-2.58946	noshaking
								-1.69107	noshaking
								-3.31582	noshaking
								-2.50665	noshaking
								-0.961978	noshaking
								-1.72193	noshaking
								-1.72193	noshaking
								-3.13803	noshaking
								3.03777	noshaking
								-1.15899	noshaking
								-0.205382	noshaking
								-0.983054	noshaking
								-2.6727	noshaking
								-3.19606	noshaking
								-1.7892	noshaking
								-0.366388	noshaking
								0.135994	noshaking
								-2.64785	noshaking
								-1.33965	noshaking
								-1.34572	noshaking
								-2.63001	noshaking
								-2.05961	noshaking
								-2.28008	noshaking
								-1.9843	noshaking
								-0.654455	noshaking
								-1.34593	noshaking
								-2.68225	noshaking
								-2.87413	noshaking
								-1.13218	noshaking
								0.532537	noshaking
								1.13438	noshaking
								-1.64127	noshaking
								-0.872861	noshaking
								-0.872861	noshaking
								-1.63752	noshaking
								-9.67905	noshaking
								-1.68103	noshaking
								-1.47001	noshaking
								-4.62865	noshaking
								0.321308	noshaking
								-0.50714	noshaking
								-4.87852	noshaking
								-1.73942	noshaking
								-3.18649	noshaking
								-0.408669	noshaking
								1.35843	noshaking
								-2.22501	noshaking
								-4.62865	noshaking
								-3.58077	noshaking
								-2.00346	noshaking
								-1.45988	noshaking
								-1.33119	noshaking
								-1.7862	noshaking
								-0.78684	noshaking
								0.242746	noshaking
								-0.863928	noshaking
								-0.216205	noshaking
								0.593195	noshaking
								0.631234	noshaking
								-2.76733	noshaking
								-4.29789	noshaking
								-4.29789	noshaking
								-2.76733	noshaking
								-1.49101	noshaking
								-2.40675	noshaking
								-1.43652	noshaking
								-1.49101	noshaking
								-1.78269	noshaking
								-0.105436	noshaking
								0.734738	noshaking
								-0.650241	noshaking
								-1.71506	noshaking
								-4.28481	noshaking
								-2.44163	noshaking
								-2.31495	noshaking
								1.3799	noshaking
								-5.60189	noshaking
								-5.60189	noshaking
								-0.849848	noshaking
								1.23645	noshaking
								-1.11169	UVM4
								-0.956245	UVM4
								-1.68515	UVM4
								-0.100612	UVM4
								0.3773	UVM4
								1.06025	UVM4
								0.143425	UVM4
								-0.878326	UVM4
								-1.73233	UVM4
								-1.44259	UVM4
								-1.40546	UVM4
								-1.4536	UVM4
								-0.0553251	UVM4
								0.177783	UVM4
								0.167774	UVM4
								-0.57637	UVM4
								0.345516	UVM4
								-0.323274	UVM4
								-0.429488	UVM4
								1.25621	UVM4
								-4.17544	UVM4
								-3.11107	UVM4
								-3.11107	UVM4
								-3.11107	UVM4
								-3.11107	UVM4
								-3.11107	UVM4
								-3.11107	UVM4
								0.46911	UVM4
								0.46911	UVM4
								0.46911	UVM4
								0.46911	UVM4
								0.46911	UVM4
								0.46911	UVM4
								-1.47453	UVM4
								-2.82829	UVM4
								0.00775141	UVM4
								-6.47226	UVM4
								-4.05823	UVM4
								1.17487	UVM4
								-2.94279	UVM4
								-2.66309	UVM4
								-2.81559	UVM4
								-3.55501	UVM4
								-2.95585	UVM4
								-2.76868	UVM4
								-4.42592	UVM4
								-2.93307	UVM4
								-2.73124	UVM4
								0.147718	UVM4
								-1.0517	UVM4
								-1.30938	UVM4
								-1.92261	UVM4
								-0.48215	UVM4
								-0.67879	UVM4
								-1.91584	UVM4
								-0.0549668	UVM4
								-10.0517	UVM4
								0.0431392	UVM4
								-0.693213	UVM4
								-0.476294	UVM4
								-0.498601	UVM4
								-0.498601	UVM4
								-6.81852	UVM4
								-1.86606	UVM4
								-2.73545	UVM4
								-1.13917	UVM4
								-2.42661	UVM4
								-2.20579	UVM4
								-1.41621	UVM4
								-0.955302	UVM4
								-0.955302	UVM4
								-2.5467	UVM4
								2.88504	UVM4
								-0.38507	UVM4
								1.01423	UVM4
								-0.0956601	UVM4
								-2.34032	UVM4
								-2.81625	UVM4
								-1.411	UVM4
								-0.415266	UVM4
								-0.00546815	UVM4
								-2.00127	UVM4
								-1.73434	UVM4
								-1.74223	UVM4
								-1.25811	UVM4
								-1.39225	UVM4
								-1.65921	UVM4
								-1.31694	UVM4
								0.249991	UVM4
								-1.34243	UVM4
								-2.4037	UVM4
								-1.92487	UVM4
								-0.569349	UVM4
								1.0455	UVM4
								2.14334	UVM4
								-1.34917	UVM4
								-1.45547	UVM4
								-1.45547	UVM4
								-0.899999	UVM4
								-9.29504	UVM4
								-1.46331	UVM4
								-1.04145	UVM4
								-3.60758	UVM4
								0.569219	UVM4
								-0.0311539	UVM4
								-3.85746	UVM4
								-1.49894	UVM4
								-2.74265	UVM4
								0.19334	UVM4
								1.68677	UVM4
								-1.89783	UVM4
								-3.60758	UVM4
								-2.55971	UVM4
								-0.966358	UVM4
								-0.999867	UVM4
								-0.534327	UVM4
								-1.13873	UVM4
								-0.333089	UVM4
								0.336825	UVM4
								-0.548808	UVM4
								0.0810001	UVM4
								0.530415	UVM4
								0.726959	UVM4
								-2.08994	UVM4
								-4.04706	UVM4
								-4.04706	UVM4
								-2.08994	UVM4
								-1.53989	UVM4
								-2.02854	UVM4
								-0.870535	UVM4
								-1.53989	UVM4
								-0.861245	UVM4
								0.46538	UVM4
								0.810992	UVM4
								-0.849157	UVM4
								-1.66765	UVM4
								-3.20209	UVM4
								-2.89587	UVM4
								-2.42056	UVM4
								0.901819	UVM4
								-5.3109	UVM4
								-5.3109	UVM4
								-0.389838	UVM4
								1.34044	UVM4
								-1.00752	Stop1
								-0.878213	Stop1
								-1.75493	Stop1
								0.29102	Stop1
								0.286715	Stop1
								1.08286	Stop1
								0.130608	Stop1
								-0.819127	Stop1
								-1.80618	Stop1
								-1.51966	Stop1
								-1.41497	Stop1
								-1.53925	Stop1
								-0.161173	Stop1
								0.744883	Stop1
								-0.0770944	Stop1
								-0.663399	Stop1
								0.233674	Stop1
								-0.291211	Stop1
								-0.431995	Stop1
								1.13432	Stop1
								-4.262	Stop1
								-3.11351	Stop1
								-3.11351	Stop1
								-3.11351	Stop1
								-3.11351	Stop1
								-3.11351	Stop1
								-3.11351	Stop1
								0.464444	Stop1
								0.464444	Stop1
								0.464444	Stop1
								0.464444	Stop1
								0.464444	Stop1
								0.464444	Stop1
								-1.64296	Stop1
								-2.77378	Stop1
								-0.152968	Stop1
								-6.50386	Stop1
								-3.65975	Stop1
								0.969844	Stop1
								-3.24536	Stop1
								-2.96567	Stop1
								-3.11817	Stop1
								-3.85759	Stop1
								-3.25843	Stop1
								-3.07126	Stop1
								-4.72848	Stop1
								-3.23564	Stop1
								-3.03382	Stop1
								0.0767576	Stop1
								-1.01964	Stop1
								-1.27732	Stop1
								-1.89054	Stop1
								-0.450087	Stop1
								-0.611625	Stop1
								-1.97771	Stop1
								-0.101744	Stop1
								-10.1188	Stop1
								0.0551498	Stop1
								-0.757706	Stop1
								-0.561274	Stop1
								-0.605738	Stop1
								-0.605738	Stop1
								-7.69439	Stop1
								-1.9711	Stop1
								-2.80019	Stop1
								-1.28496	Stop1
								-2.39886	Stop1
								-2.2671	Stop1
								-1.49216	Stop1
								-0.929451	Stop1
								-0.929451	Stop1
								-2.69215	Stop1
								2.78681	Stop1
								-0.070676	Stop1
								0.939947	Stop1
								-0.0796673	Stop1
								-2.44401	Stop1
								-2.80166	Stop1
								-1.44599	Stop1
								-0.445804	Stop1
								-0.200756	Stop1
								-2.26995	Stop1
								-2.02682	Stop1
								-2.03994	Stop1
								-1.49687	Stop1
								-1.49293	Stop1
								-1.71574	Stop1
								-1.41762	Stop1
								0.1819	Stop1
								-0.432913	Stop1
								-2.44826	Stop1
								-2.11554	Stop1
								-0.589621	Stop1
								0.956089	Stop1
								1.72558	Stop1
								-1.47002	Stop1
								-1.91161	Stop1
								-1.91161	Stop1
								-0.931062	Stop1
								-9.2043	Stop1
								-1.51521	Stop1
								-1.12347	Stop1
								-3.6389	Stop1
								0.424818	Stop1
								-0.204245	Stop1
								-3.88877	Stop1
								-1.13935	Stop1
								-2.74783	Stop1
								-0.04032	Stop1
								1.61305	Stop1
								-2.00229	Stop1
								-3.6389	Stop1
								-2.59102	Stop1
								-0.998662	Stop1
								-1.18672	Stop1
								-0.778241	Stop1
								-1.19419	Stop1
								-0.311821	Stop1
								0.285684	Stop1
								-0.684989	Stop1
								-0.0373419	Stop1
								0.45518	Stop1
								0.802893	Stop1
								-1.81613	Stop1
								-4.22984	Stop1
								-4.22984	Stop1
								-1.81613	Stop1
								-1.57043	Stop1
								-2.06353	Stop1
								-0.988709	Stop1
								-1.57043	Stop1
								-0.881866	Stop1
								0.336135	Stop1
								0.760123	Stop1
								-0.80951	Stop1
								-1.7418	Stop1
								-3.46911	Stop1
								-2.97182	Stop1
								-2.5329	Stop1
								0.687042	Stop1
								-5.32185	Stop1
								-5.32185	Stop1
								-0.576691	Stop1
								1.30154	Stop1
								-1.11373	Stop2
								-0.919341	Stop2
								-1.64234	Stop2
								0.195617	Stop2
								0.425993	Stop2
								1.07714	Stop2
								0.123134	Stop2
								-0.895207	Stop2
								-1.7817	Stop2
								-1.5224	Stop2
								-1.51779	Stop2
								-1.45181	Stop2
								-0.183139	Stop2
								0.0748145	Stop2
								0.159625	Stop2
								-0.692606	Stop2
								0.380507	Stop2
								-0.299023	Stop2
								-0.465403	Stop2
								1.14794	Stop2
								-4.27062	Stop2
								-3.13396	Stop2
								-3.13396	Stop2
								-3.13396	Stop2
								-3.13396	Stop2
								-3.13396	Stop2
								-3.13396	Stop2
								0.531647	Stop2
								0.531647	Stop2
								0.531647	Stop2
								0.531647	Stop2
								0.531647	Stop2
								0.531647	Stop2
								-1.34938	Stop2
								-2.79731	Stop2
								-0.0166201	Stop2
								-6.37892	Stop2
								-3.50409	Stop2
								1.07157	Stop2
								-3.11669	Stop2
								-2.837	Stop2
								-2.9895	Stop2
								-3.72892	Stop2
								-3.12976	Stop2
								-2.94259	Stop2
								-4.59981	Stop2
								-3.10697	Stop2
								-2.90515	Stop2
								0.1663	Stop2
								-0.727156	Stop2
								-0.98483	Stop2
								-1.59806	Stop2
								-0.157601	Stop2
								-0.738945	Stop2
								-1.85088	Stop2
								-0.0659103	Stop2
								-10.1055	Stop2
								0.0380613	Stop2
								-0.740517	Stop2
								-0.735436	Stop2
								-0.563664	Stop2
								-0.563664	Stop2
								-7.21549	Stop2
								-1.93011	Stop2
								-2.80944	Stop2
								-1.57791	Stop2
								-2.19675	Stop2
								-2.2468	Stop2
								-1.45924	Stop2
								-0.868551	Stop2
								-0.868551	Stop2
								-2.76087	Stop2
								2.85408	Stop2
								-0.510513	Stop2
								0.932746	Stop2
								-0.131536	Stop2
								-2.4286	Stop2
								-2.7471	Stop2
								-1.38016	Stop2
								-0.404896	Stop2
								-0.202619	Stop2
								-2.36877	Stop2
								-2.14068	Stop2
								-2.15829	Stop2
								-1.88599	Stop2
								-1.66666	Stop2
								-1.71676	Stop2
								-1.59135	Stop2
								0.118512	Stop2
								-0.500331	Stop2
								-2.4792	Stop2
								-2.06797	Stop2
								-0.570939	Stop2
								0.935909	Stop2
								1.71828	Stop2
								-1.40151	Stop2
								-1.47308	Stop2
								-1.47308	Stop2
								-1.02566	Stop2
								-9.39123	Stop2
								-1.46129	Stop2
								-1.07959	Stop2
								-3.66493	Stop2
								0.518466	Stop2
								-0.194231	Stop2
								-3.91481	Stop2
								-0.930609	Stop2
								-3.42943	Stop2
								-0.0186601	Stop2
								1.70159	Stop2
								-1.95334	Stop2
								-3.66493	Stop2
								-2.61705	Stop2
								-1.02511	Stop2
								-1.12419	Stop2
								-0.575977	Stop2
								-1.16963	Stop2
								-0.323317	Stop2
								0.355428	Stop2
								-0.490934	Stop2
								0.0469327	Stop2
								0.532625	Stop2
								0.902371	Stop2
								-2.13647	Stop2
								-4.194	Stop2
								-4.194	Stop2
								-2.13647	Stop2
								-1.52952	Stop2
								-1.9977	Stop2
								-0.886949	Stop2
								-1.52952	Stop2
								-1.12415	Stop2
								0.440017	Stop2
								0.794522	Stop2
								-0.754024	Stop2
								-1.65798	Stop2
								-3.28739	Stop2
								-2.93889	Stop2
								-2.4827	Stop2
								0.62396	Stop2
								-5.25753	Stop2
								-5.25753	Stop2
								-0.514157	Stop2
								1.35314	Stop2
								-1.53526	dark
								-1.28423	dark
								-2.0353	dark
								-0.280539	dark
								-0.257583	dark
								-0.0218381	dark
								-0.844958	dark
								-1.53628	dark
								-2.49915	dark
								-2.00501	dark
								-2.10235	dark
								-2.12478	dark
								-6.53297	dark
								-5.41912	dark
								-6.72766	dark
								-7.31773	dark
								-5.81247	dark
								-7.11518	dark
								-6.63456	dark
								-0.321145	dark
								-8.73707	dark
								-3.51289	dark
								-3.51289	dark
								-3.51289	dark
								-3.51289	dark
								-3.51289	dark
								-3.51289	dark
								-0.00734856	dark
								-0.00734856	dark
								-0.00734856	dark
								-0.00734856	dark
								-0.00734856	dark
								-0.00734856	dark
								-1.79826	dark
								-3.55756	dark
								-0.711936	dark
								-7.26249	dark
								-4.31835	dark
								-0.401101	dark
								-4.65926	dark
								-4.37957	dark
								-4.53207	dark
								-5.27148	dark
								-4.67233	dark
								-4.48516	dark
								-6.14233	dark
								-4.64954	dark
								-4.44772	dark
								0.0416347	dark
								-2.45004	dark
								-2.70772	dark
								-3.32094	dark
								-1.88049	dark
								-1.8665	dark
								-2.59406	dark
								-0.936778	dark
								-1.69468	dark
								-0.924994	dark
								-0.13458	dark
								-1.0669	dark
								-2.14749	dark
								-2.14749	dark
								-7.58226	dark
								-2.56077	dark
								-3.01168	dark
								-1.87952	dark
								-3.70251	dark
								-2.91288	dark
								-1.37494	dark
								-1.8537	dark
								-1.8537	dark
								-3.1338	dark
								2.68284	dark
								-1.70907	dark
								-0.627097	dark
								-1.13702	dark
								-3.01118	dark
								-1.66568	dark
								-0.360331	dark
								1.15266	dark
								-1.33438	dark
								-4.03443	dark
								-2.78544	dark
								-2.94114	dark
								-2.99025	dark
								-2.17179	dark
								-2.18332	dark
								-2.09648	dark
								-0.73538	dark
								-1.2462	dark
								-2.59264	dark
								-2.38696	dark
								-1.33102	dark
								-6.0465	dark
								-5.88237	dark
								-8.25949	dark
								-1.05357	dark
								-1.05357	dark
								-1.82662	dark
								-9.6521	dark
								-2.00731	dark
								-1.48427	dark
								-5.05282	dark
								-0.320827	dark
								-0.847815	dark
								-5.3027	dark
								-1.88982	dark
								-3.44273	dark
								-0.657864	dark
								1.09716	dark
								-2.61937	dark
								-5.05282	dark
								-4.00494	dark
								-2.12028	dark
								-2.02813	dark
								-1.68577	dark
								-2.02136	dark
								-1.04013	dark
								0.0263871	dark
								-1.09002	dark
								0.0627448	dark
								0.887443	dark
								0.492828	dark
								-3.34221	dark
								-3.95096	dark
								-3.95096	dark
								-3.34221	dark
								-1.59913	dark
								-2.60504	dark
								0.262051	dark
								-1.59913	dark
								-2.71948	dark
								-0.30481	dark
								-0.0669151	dark
								-1.42136	dark
								-2.52683	dark
								-4.32004	dark
								-2.70761	dark
								-2.05863	dark
								0.0978102	dark
								-5.74557	dark
								-5.74557	dark
								-1.4181	dark
								0.583962	dark

## Sheet: Figure 4
	Panel a
		Condition	Experimental	FBA	GECKO raw	GECKO adapted	GECKO raw + NIDLE	GECKO adapted + NIDLE
		Autotrophic	0.033	0.032414	0.000317686	0.0332589	0.000311925	0.0266561
		Autotrophic	0.042	0.0327432	0.000317686	0.0418752	0.000311925	0.0305959
		Mixotrophic	0.082	0.121424	0.00178422	0.082322	0.00282817	0.0946744
		Mixotrophic	0.061	0.0582483	0.00178422	0.0615379	0.00282817	0.0912083
		Heterotrophic	0.024	0.0181213	0.00518367	0.024443	0.066824	0.0335083
	Panel b
		Condition	GECKO raw	GECKO adapted	GECKO raw + NIDLE	GECKO adapted + NIDLE
		control CC1690	0.31205	0.325349	0.333002	0.330765
		dark CC1690	0.229966	0.224441	0.35037	0.335639
		control UVM4	0.259527	0.264198	0.303854	0.309137
		SDP OE1 UVM4	0.264754	0.266189	0.335154	0.344435
		SDP OE2 UVM4	0.301075	0.292654	0.338128	0.347706

## Sheet: Figure S1
	sample	tot_ag	cre_ag
	Control CC1690	4.66192e+07	9.16839e+06
	High Cell CC1690	3.77309e+07	7.92666e+06
	High Salt CC1690	4.02883e+07	1.19279e+07
	High Temp CC1690	5.51023e+07	6.69213e+06
	No Shaking CC1690	4.69913e+07	7.12172e+06
	Control UVM4	3.82449e+07	1.32747e+07
	SDP OE1 UVM4	3.40519e+07	1.4684e+07
	SDP OE2 UVM4	3.46388e+07	1.28513e+07
	Dark CC1690	3.89121e+07	5.69723e+06

## Sheet: Figure S3
Panel b
	NIDLE maxkapp (untransformed)	pFBA maxkapp (untransformed)
	3.88196	3.63742
	3.64525	1.94307
	1.23125	1.23125
	16.5957	16.5957
	2.30695	2.30695
	146.066	146.066
	6.11194	6.11194
	6.11194	6.11194
	6.11194	6.11194
	6.11194	6.11194
	6.11194	6.11194
	6.11194	6.11194
	0.0377379	6.40027
	871.866	871.866
	841.592	841.592
	0.0377379	6.40027
	2.33945	2.33945
	26.753	26.753
	661.145	595.416
	1819.06	1819.06
	2287.04	2237.74
	0.181118	0.181118
	0.17522	0.17522
	0.175632	0.175632
	0.175632	0.175632
	0.176459	0.176459
	0.176875	0.176875
	0.181118	0.181118
	0.17522	0.17522
	0.175632	0.175632
	0.175632	0.175632
	0.176459	0.176459
	0.176875	0.176875
	0.17522	0.17522
	0.169694	0.169694
	0.170081	0.17008
	0.170081	0.17008
	0.170856	0.170856
	0.171246	0.171246
	0.175632	0.175632
	0.170081	0.17008
	0.170469	0.170469
	0.170469	0.170469
	0.171248	0.171248
	0.171639	0.171639
	0.175632	0.175632
	0.170081	0.17008
	0.170469	0.170469
	0.170469	0.170469
	0.171248	0.171248
	0.171639	0.171639
	0.175632	0.175632
	0.170081	0.17008
	0.170469	0.170469
	0.170469	0.170469
	0.171248	0.171248
	0.171639	0.171639
	0.175632	0.175632
	0.170081	0.17008
	0.170469	0.170469
	0.170469	0.170469
	0.171248	0.171248
	0.171639	0.171639
	2.43213	2.43213
	2.43213	2.43213
	2.43213	2.43213
	2.43213	2.43213
	2.43213	2.43213
	2.43213	2.43213
	66.509	66.509
	0.00309732	0.00309732
	0.2891	0.2891
	0.00299182	0.00299182
	0.0381888	0.0381888
	0.0195261	0.0195261
	0.199039	0.199039
	2.23323	2.23323
	2.23323	2.23323
	1.39223	1.39223
	0.560575	0.560575
	0.00209355	0.00209355
	0.0358627	0.0358627
	0.198819	0.198819
	0.742498	0.742498
	0.0652303	0.0652303
	2.05511	2.05511
	1.53826	1.53826
	4.43776	4.43776
	8.44999	8.44999
	5.94783	5.94783
	1.08377	1.08376
	4.30623	4.30623
	6.62628	6.62627
	0.145892	0.145891
	4.53818	4.53818
	7.22282	7.22282
	6.88075	6.88075
	6.78446	6.78446
	4.94859	4.94859
	3.80341	3.80341
	2.494	2.494
	0.000135093	0.000135093
	1.81148	1.81148
	6.30903	6.30903
	0.139679	0.139679
	0.00462814	0.00462814
	0.0594814	0.0594814
	0.0594814	0.0594814
	0.0914211	0.0914211
	1.94658	1.94658
	4.13356	4.13356
	0.0712688	0.0712688
	2.35215	2.35215
	0.747308	0.747308
	2.71473	2.71473
	2.45914	2.45914
	0.0977638	0.0977638
	1.72426	1.72426
	0.0268225	0.0268225
	0.297626	0.297626
	1.29328	1.29328
	1.64658	1.53817
	41.1514	41.3801
	7.78718	7.78718
	0.169336	0.169336
	3.36096	3.36096
	1.5033	1.5033
	0.356737	0.356737
	0.178536	0.178536
	0.356071	0.356071
	0.178203	0.178203
	17.6109	17.6109
	8.53914	8.53914
	3.37512	3.37512
	0.0651658	0.0651658
	0.0651658	0.0651658
	0.0366558	0.0366558
	87.8055	87.8055
	28.5263	28.5263
	0.0489477	0.0489477
	8.71533	8.71533
	23.213	26.3802
	1.06793	1.06793
	2.50896	2.50896
	0.000133014	0.000133014
	8.25725e-06	8.25725e-06
	2.31445	2.31445
	1.6719	1.67189
	0.923708	0.923708
	0.225064	0.225063
	6.20531	6.20531
	0.737357	0.737357
	1.34826	1.34826
	0.707728	0.707728
	19.925	19.925
	1.54707	1.54707
	5.30999	5.30999
	37.5575	37.5575
	23.3098	23.3098
	348.348	348.348
	0.393976	0.393976
	391.584	392.056
	46.6197	46.6197
	4.59115	4.59115
	3.40643	3.40643
	0.343629	0.343629
	0.368663	0.368663
	1.1359	1.1359
	0.952007	0.952007
	0.312038	0.312038
	0.554735	0.554735
	0.114335	0.114334
	0.573866	0.295833
	1.75174	0.574547
	16.8658	12.0276
	11.1455	16.5846
	0.554735	0.554735
	0.899827	0.899827
	0.101058	0.101058
	0.117626	0.5787
	0.477641	0.097085
	1.06662	1.06662
	0.314454	0.314454
	0.131264	0.131264
	0.0404876	0.0404876
	0.669475	0.608905
	0.0404878	0.0404876
	0.0616628	0.0616628
	0.0616629	0.122233
	1.68624e-07	0.109396
	0.0970846	0.477641
	0.0623616	0.0521965
	0.0504757	0.0504757
	0.0504757	0.0504757
	0.223439	0.223439
	0.0526397	0.0440592
	0.0610558	0.061056
	0.296009	0.296009
	2.95602	2.95602
	0.400188	0.400189
	2.30898e-07	0.214695
	0.0632516	0.0632516
	2.71304	2.71304
	7.01198	7.01198
	69.5134	69.5134
	2.80578	2.80578
	67.9623	77.4677
	0.00552182	0.00552182
	10.9046	12.3348
	19.8972	22.5069
	0.696693	0.696693
	4.6201	4.6201
	0.312039	0.312038
	0.648855	0.648855
	0.366269	0.366269
	0.367894	0.367894
	3.87371	3.87371
	2.34852	2.34852
	10.392	10.392
	73.2489	73.2489
	73.2489	73.2489
	73.2489	73.2489
	73.2489	73.2489
	73.2489	73.2489
	73.2489	73.2489
	1.30265	1.30265
	1.51617e-05	1.51617e-05
	376.413	376.413
	418.401	418.401
	1.51617e-05	1.51617e-05
	98.068	98.068
	1.22594	1.22594
	43.9701	43.9701
	143.9	134.203
	68.8588	64.1869
	20.1497	20.1497
	3.62687	3.62687
	9.11667	9.11667
	0.597752	0.597752
	6.90325	6.90325
	390.015	390.015
	1.62808	1.62808
	2.22632	29.0885
	6.48134e-08	21.0082
	9.22394	9.22394
	1.64525	1.64525
	1878.22	1878.22
	11.9244	11.9244
	0.405192	0.405192
	2.66247	2.66247
	3.39263	1.2496
	788.277	788.277
	169.887	169.887
	9.83914	9.83914
	14.1773	14.9906
	0.00425844	0.00425835
	11.0617	8.47755
	69.3775	72.8512
	0.139843	0.139843
	2.10998	2.10998
	0.89486	0.89486
	3.25763	3.25763
	18.7543	18.7543
	4.97559	4.97559
	456.306	389.996
	408.921	408.921
	1.36167	1.36167
	20.8657	20.8657
	6.11312	6.11312
	1.24778	1.24778
	1.65327	1.65327
	1.63061	1.63061
	2.10998	2.10998
	0.513917	0.513917
	124.994	124.994
	0.00379052	0.00379044
	0.014049	0.014049
	3454.27	3454.27
	11361.2	11342.8
	17767.2	17767.2
	13041.6	13023.2
	6.62727	6.62727
	6.62727	6.62727
	6.62727	6.62727
	6.62727	6.62727
	6.62727	6.62727
	6.62727	6.62727
	7.08441	7.08441
	78.1924	78.1924
	677.631	772.405
	17.9266	17.9266
	6.46834	6.46834
	0.678341	0.678341
	1.26723	1.26723
	1.66921	1.66921
	0.684374	0.684374
	76.8614	87.6114
	3.54956	3.54956
	8.82632	8.82632
	3.62687	3.62687
	40.1273	40.1273
	16.617	16.617
	6.45848	6.45848
	0.115546	0.115546
	1.6325	1.6325
	0.544166	0.544166
	0.919376	0.919376
	0.131962	0.131962
	1.61792	1.61792
	16.5462	18.8266
	0.532513	0.532513
	2.28971	2.28971
	27.0513	30.7794
	53.7929	61.3165
	0.412124	0.412124
	0.412124	0.412124
	0.00228001	0.00228001
	0.00262734	0.00262734
	0.00073583	0.00073583
	0.00262734	0.00262734
	3.68293	3.68293
	0.384481	0.384481
	0.638034	0.638034
	0.72244	0.72244
	0.167992	0.0841864
	4.40573e-09	0.167992
	20.6098	13.7479
	151.73	151.73
	0.201739	0.201739
	2.2208	2.2208
	3.67886	3.67886
	23088.3	23088.3
	22.4115	22.5314
	2624.92	2624.92
	0.400189	0.400189
	0.000304341	0.000304171
	6.9339	6.9339
	0.516404	0.516404
	2.27695	2.27695
	2.13426	2.13426
	2.13426	2.13426
	143.001	163.002
	2.07731	0.230258
	1.49634	1.84705
	1.80649	1.80649
	0.0275082	0.0275082
	0.116872	0.116872
	5.01975	5.01975
	0.500071	0.500071
	5.35712	5.35712
	0.467605	0.467605
	0.467605	0.467605
	0.467605	0.467605
	0.500995	0.500995
	6.05753	6.05753
	0.965151	0.965151
	0.0116183	0.0116183
	0.0366558	0.0366558
	1616.17	1616.17
	7373.46	7373.46
	5944.23	5944.23
	2.62578	2.62578
	1.44662	1.44662
	43.719	43.719
	0.0013049	0.0013049
	0.803084	0.803083
	3.70333	3.70333
	0.00189448	0.00189448
	0.00189448	0.00189448
	4.68567	4.68567
	4.68567	4.68567
	1.55136	1.55136
	0.0712688	0.0712688
	0.0494013	0.0494013
	0.0575961	0.0575961
	1.24684	1.24684
	0.0161857	0.0161857
	2.01902	2.01902
	18.1585	20.5975
	0.00067827	0.00067827
	0.00067827	0.00067827
	3.91315	2.14873
	2.53201	4.57412
	2.08633	1.50871
	3.91315	2.14873
	1.84896	0.0980692
	2.53201	4.57412
	2.0656	2.0656
	2.08633	1.50871
	0.000578288	1.47722
	0.0295015	0.0295013
	1.92323	1.92323
	3.17114	3.17113
	0.55125	0.55125
	62.0817	57.898
	8.8798	19.9846
	0.255971	0.255971
	0.255971	0.255971
	1.91329	1.91329
	0.701888	0.701888
	302.487	302.487
	145.413	148.048
	95.3489	152.891
	1.44518	1.93059
	0.0163737	0.0227693
	30.3435	30.3435
	45.4722	45.4132
	118.48	118.48
	47.2657	27.2811
	0.606234	0.606234
	967.737	452.671
	46.4202	46.4202
	2.17282	2.17282
	0.189491	0.189491
	0.872233	0.872233
	925.331	925.331
	2.94008	2.94008
	0.533248	0.533248
	6.79903	6.79903
	3.14076	3.14076
	3.14076	3.14076
	0.0562618	0.0562618
	9.69376	9.69376
	9.08331	9.08331
	4.16223	4.16223
	3.69123	3.69123
	3.13116	3.13116
	0.461111	0.461111
	0.475367	0.475367
	4.24313	4.16787
	0.803898	0.803898
	0.00814521	0.00814521
	289.94	289.94
	88.8353	88.8353
	1325.87	1325.87
	0.679851	0.679851
	10.1848	10.1848
	0.00975004	0.00975004
	1.64308e-05	1.65145e-05
	9.56661e-06	9.56661e-06
	0.00699434	0.00699434
	0.0441128	0.0441128
	230.984	230.984
	120.099	120.099
	32.1839	32.1839
	0.135524	0.135524
	0.765594	143.875
	0.473533	0.473533
	4.6201	4.6201
	6.8873	6.8873
	4.84706	4.84706
	0.270377	0.270377
	649.434	649.434
	18.9787	18.9787
	39.5037	39.5037
	0.249161	0.249161
	68.5965	0.0993646
	0.765594	143.875
	0.457882	0.457882
	18.8214	18.8214
	18.6271	18.6271
	0.00309732	0.00309732
	0.2891	0.2891
	0.00299182	0.00299182
	0.0381888	0.0381888
	0.0195261	0.0195261
	0.199039	0.199039
	171.542	171.542
	0.000141347	0.000141477
	0.223741	0.223741
	0.00209355	0.00209355
	0.209807	0.209807
	1.68145	1.68145
	65.0376	65.0376
	0.446756	0.446756
	38.8519	38.8519
	22.3907	22.3907
	6.45603	6.45603
	6.43912	6.43912
	4.22754	4.22754
	4.09073	4.09073
	1.94029	1.94029
	0.0013049	0.0013049

## Sheet: Figure S4
	Panel a				Panel b					Panel c				Panel f
		num_kapp	Freq			Subsystem	value				Condition	Freq			Rxn	Cumulative sum	Condition
		1	96			Transport, glyoxysome	2				Control CC1690	211			AAT_f	0	control
		2	29			Transport, chloroplast	3				Dark CC1690	56			ASNTAH	0	control
		3	117			Transport, mitochondria	9				High Cell CC1690	3			AAAT	0	control
		4	25			Glycerophospholipid metabolism	4				High Salt CC1690	14			NOS1	0	control
		5	40			Pantothenate and CoA biosynthesis	3				High Temp CC1690	31			GDPMANNE2_f	0	control
		6	29			Glycine, serine and threonine metabolism	3				No Shaking CC1690	16			DHPD_f	0	control
		7	13			Biosynthesis of unsaturated fatty acids	2				SDP OE1 UVM4	31			BUPN	0	control
		8	33			Cysteine and methionine metabolism	1				SDP OE2 UVM4	54			SSNOm	0	control
		9	186			Biosynthesis of steroids	10				Control UVM4	152			RBPCh	0	control
						Transport, extracellular	1								ASPATm_f	0	control
						Glycolysis / Gluconeogenesis	6								TCZCARI_f	0	control
						Arginine and proline metabolism	9								CHYA2	0	control
						Fatty acid metabolism	13								CXHY	0	control
						Purine metabolism	15								DM_bhb_m	0	control
						Alanine and aspartate metabolism	4								DM_icit_h	0	control
						Cysteine metabolism	1								DM_photon680_u	0	control
						Starch and sucrose metabolism	2								EX_h_e_f	0	control
						Glutamate metabolism	5								EX_no3_e	0	control
						Polyamine metabolism	1								EX_urea_e	0	control
						Pyruvate metabolism	6								EX_etoh_e	0	control
						Fatty acid elongation in mitochondria	18								EX_for_e	0	control
						Transport, thylakoid lumen	1								BTNC	0	control
						Valine, leucine and isoleucine biosynthesis	7								EAR100x	0	control
						Propanoate metabolism	4								EAR100y	0	control
						Valine, leucine and isoleucine degradation	6								EAR120x	0	control
						Methionine metabolism	8								EAR120y	0	control
						Glycerolipid metabolism	26								EAR140x	0	control
						TCA cycle	8								EAR140y	0	control
						CO2 fixation	3								EAR160x	0	control
						Glyoxylate metabolism	2								EAR160y	0	control
						Histidine metabolism	6								EAR181x	0	control
						Thiamine metabolism	4								EAR40y	0	control
						Fructose and mannose metabolism	2								EAR60y	0	control
						Riboflavin metabolism	2								EAR80x	0	control
						Galactose metabolism	3								EAR80y	0	control
						Carbon fixation	11								FA180ACPHi	0	control
						Biotin metabolism	2								MAKI_f	0	control
						Urea cycle and metabolism of amino groups	3								BFBPh	0	control
						Inositol phosphate metabolism	1								GALK	0	control
						Nitrogen metabolism	2								ABAT_f	0	control
						Nicotinate and nicotinamide metabolism	3								GAL	0	control
						Phenylalanine, tyrosine and tryptophan biosynthesis	12								GDRh	0	control
						Carotenoid biosynthesis	7								GLUS	0	control
						Porphyrin and chlorophyll metabolism	13								ALCD19_f	0	control
						beta-Alanine metabolism	1								DGDGD7DS1829Z12Z1617Z	0	control
						Lysine biosynthesis	6								DGDGGH1819Z160	0	control
						Ascorbate and aldarate metabolism	2								DGDGGH1819Z1627Z10Z	0	control
						Pyrimidine metabolism	10								DGDGGH1819Z1637Z10Z13Z	0	control
						Oxidative phosphorylation	1								DGDGGH1829Z12Z1617Z	0	control
						N-Glycan biosynthesis	4								DGDGGH1829Z12Z1619Z	0	control
						Glutathione metabolism	3								DGDGGH1829Z12Z1637Z10Z13Z	0	control
						One carbon pool by folate	4								DGDGGH1839Z12Z15Z160	0	control
						Pentose phosphate pathway	7								DGDGGH1839Z12Z15Z1634Z7Z10Z	0	control
															DGDGGH1839Z12Z15Z1637Z10Z13Z	0	control
															DGDGGH1839Z12Z15Z1644Z7Z10Z13Z	0	control
															DGDGW3DS1829Z12Z1637Z10Z13Z	0	control
															DGDGW3DS1839Z12Z15Z1644Z7Z10Z13Z	0	control
															DGDGW6DS1829Z12Z1627Z10Z1	0	control
															DGDGW6DS1829Z12Z1634Z7Z10Z	0	control
															DGTSD5DS1829Z12Z1835Z9Z12Z	0	control
															DGTSDS1839Z12Z15Z1845Z9Z12Z15Z2	0	control
															MGDGD4DS1819Z1644Z7Z10Z13Z	0	control
															MGDGD4DS1829Z12Z1634Z7Z10Z	0	control
															MGDGD4DS1839Z12Z15Z1634Z7Z10Z	0	control
															MGDGD7DS1819Z1617Z	0	control
															MGDGW3DS1829Z12Z1644Z7Z10Z13Z	0	control
															MGDGW3DS1839Z12Z15Z1627Z10Z	0	control
															MGDGW3DS1839Z12Z15Z1637Z10Z13Z2	0	control
															MGDGW3DS1839Z12Z15Z1644Z7Z10Z13Z1	0	control
															MGDGW3DS1839Z12Z15Z1644Z7Z10Z13Z2	0	control
															MGDGW6DS1829Z12Z160	0	control
															MGDGW6DS1829Z12Z1627Z10Z1	0	control
															MGDGW6DS1829Z12Z1627Z10Z2	0	control
															MGDGW6DS1829Z12Z1637Z10Z13Z	0	control
															MGDGW6DS1829Z12Z1644Z7Z10Z13Z	0	control
															PLDAGAT1819Z1819Z1819Z2	0	control
															G3PD1_f	0	control
															1AGPEAT1801819Z	0	control
															1AGPEAT1819Z1819Z	0	control
															PLPSA21801835Z9Z12Z	0	control
															PLPSA218111Z1829Z12Z	0	control
															PLPSA21819Z1829Z12Z	0	control
															PLPSA21819Z1845Z9Z12Z15Z	0	control
															PDHe2r_f	0	control
															PDHam2hi	0	control
															PDHam2mi	0	control
															PDHe3hr_f	0	control
															HISTAH	0	control
															MG1B	0	control
															MG2B	0	control
															MG3B	0	control
															DHFRi	0	control
															MTHFO_nadp	0	control
															NADHOR_2m	0	control
															G6PBDH	0	control
															RBK	0	control
															TYRTAm_f	0	control
															G3PL	0	control
															PPDH	0	control
															TRPS2h	0	control
															AROATh	0	control
															AROORh	0	control
															PTOR_f	0	control
															ABOR	0	control
															ORDC	0	control
															DVPCHLDR_f	0	control
															PCHLD646OR	0	control
															ACCAHm_f	0	control
															PCFPTm	0	control
															PCPPTm	0	control
															ATAH_f	0	control
															XPPRT_f	0	control
															URDGLYCAH_f	0	control
															ATGD	0	control
															ATNAH	0	control
															ATS	0	control
															HIUH	0	control
															NDPK	0	control
															URO	0	control
															XANDH	0	control
															XNDH	0	control
															URO2	0	control
															UPRT_f	0	control
															ATDCD	0	control
															ATDTD	0	control
															ATUD	0	control
															DTPH	0	control
															HCGAL	0	control
															ITUP	0	control
															PTArh_f	0	control
															ACDHmi	0	control
															PFLh	0	control
															HYDAm_f	0	control
															CRETINOLOR2_f	0	control
															TRETINOLOR2_f	0	control
															AKGDHmi	0	control
															ICDH_nad	0	control
															SPPS1	0	control
															SPPS2	0	control
															AKG_na_th_f	0	control
															FA180h_f	0	control
															GLNth_f	0	control
															H2th_f	0	control
															MAL_na_th_f	0	control
															MANth_f	0	control
															NA1th_f	0	control
															PEPPIth	0	control
															PPIth	0	control
															ETOHti	0	control
															FORti	0	control
															NADHts_f	0	control
															NADPts_f	0	control
															1ACPCtm_f	0	control
															3MOPtm_f	0	control
															4MOPtm_f	0	control
															AKG_na_tm_f	0	control
															ALABtm_f	0	control
															ASPNA1tm_f	0	control
															COAtm_f	0	control
															GLUNA1tm_f	0	control
															HMGCOAtm_f	0	control
															MALCITtm_f	0	control
															MALOAAtm_f	0	control
															NH4tm_f	0	control
															OAAAKGtm_f	0	control
															OAACITtm_f	0	control
															PINA1tm_f	0	control
															PItm_f	0	control
															SERNA1tm_f	0	control
															URATEtm_f	0	control
															PTRCtmi	0	control
															GTHRDtu_f	0	control
															TAT_f	0	control
															DHADh	0	control
															HMNO_f	0	control
															HMNOS_f	0	control
															ACCAT	0	control
															DHRT_ibcoa	0	control
															DHRT_ivcoa	0	control
															ECH_3hibutcoa	0	control
															ECH_3hmbcoa	0	control
															HIBH	0	control
															HMGL	0	control
															IVCDH	0	control
															MCDH	0	control
															MCDH_2mb2coa	0	control
															MCTC	0	control
															MHGS	0	control
															MMSDH	0	control
															MOD	0	control
															MOD_2mhop	0	control
															MOD_3mhtpp	0	control
															MOD_4mop	0	control
															OIVD3m	0	control
															BCTAh_f	0	control
															PYDXPP	0	control
															Biomass_Chlamy_hetero	0	control
															AAT_b	0	control
															ASCBOR4_b	0	control
															MDHASCBL_b	0	control
															DHDH_b	0	control
															HBNOm_b	0	control
															NOR_b	0	control
															PDS2_b	0	control
															ZDS_b	0	control
															ALCD19y_b	0	control
															G3PD2_b	0	control
															GLYCOR_nadp_b	0	control
															THRAL_b	0	control
															FBAh_b	0	control
															PGCM_b	0	control
															PGIB_b	0	control
															PGIBh_b	0	control
															MTHFOR_nadp_b	0	control
															TYRTA_b	0	control
															ACCAHh_b	0	control
															DAMPH_b	0	control
															DMPH_b	0	control
															ACKrh_b	0	control
															HYDAh_b	0	control
															CRETINOLOR1_b	0	control
															ICDHhr_b	0	control
															1ACPCth_b	0	control
															ACth_b	0	control
															ASPNA1th_b	0	control
															G6PA_pi_th_b	0	control
															ILEth_b	0	control
															NA1th_b	0	control
															SERth_b	0	control
															NO3t_b	0	control
															UREAt_b	0	control
															NADPHts_b	0	control
															NADts_b	0	control
															ACCOAtm_b	0	control
															AKG_na_tm_b	0	control
															GLYtm_b	0	control
															H2tm_b	0	control
															MAL_na_tm_b	0	control
															PPCOAtm_b	0	control
															UREAtm_b	0	control
															URDGLYCAtm_b	0	control
															MGC_b	0	control
															FPPS	1e-10	control
															DGTSDS1829Z12Z1845Z9Z12Z15Z1	2e-10	control
															FRDPth_b	3e-10	control
															DGDGD4DS1839Z12Z15Z1634Z7Z10Z	4e-10	control
															DGDGW3DS1839Z12Z15Z1637Z10Z13Z1	5e-10	control
															DGTSDS1829Z12Z1829Z12Z1	6e-10	control
															ATNS	7e-10	control
															TRPTAH	8e-10	control
															ACACT1_f	9e-10	control
															ACACT2_f	1e-09	control
															ACACT3_f	1.1e-09	control
															ACACT4_f	1.2e-09	control
															ACACT5_f	1.3e-09	control
															ACACT6_f	1.4e-09	control
															ACACT7_f	1.5e-09	control
															ECOAH1_f	1.6e-09	control
															ECOAH2_f	1.7e-09	control
															ECOAH3_f	1.8e-09	control
															ECOAH4_f	1.9e-09	control
															ECOAH5_f	2e-09	control
															ECOAH6_f	2.1e-09	control
															ECOAH7_f	2.2e-09	control
															HACD1_f	2.3e-09	control
															HACD2_f	2.4e-09	control
															HACD3_f	2.5e-09	control
															HACD4_f	2.6e-09	control
															HACD5_f	2.7e-09	control
															HACD6_f	2.8e-09	control
															HACD7_f	2.9e-09	control
															ACOA100OR	3e-09	control
															ACOA120OR	3.1e-09	control
															ACOA140OR	3.2e-09	control
															ACOA160OR	3.3e-09	control
															ACOA40OR	3.4e-09	control
															ACOA60OR	3.5e-09	control
															ACOA80OR	3.6e-09	control
															LYSTAH	3.7e-09	control
															MAT	3.8e-09	control
															FA160COAabcp	3.9e-09	control
															COA_h_tx_b	4e-09	control
															MALOAAtm_b	4.10026e-09	control
															3HAD40_f	4.30026e-09	control
															3HAD60_f	4.50026e-09	control
															3OAR40_f	4.70026e-09	control
															3OAR60_f	4.90026e-09	control
															3OAS60	5.10026e-09	control
															ACOATA	5.30026e-09	control
															KAS14	5.50026e-09	control
															PROOR_f	5.70026e-09	control
															HST	5.90026e-09	control
															MSBQMT	6.10026e-09	control
															SAT	6.30026e-09	control
															DM_pqa_h	6.50026e-09	control
															3HAD100_f	6.70026e-09	control
															3HAD120_f	6.90026e-09	control
															3HAD140_f	7.10026e-09	control
															3HAD160_f	7.30026e-09	control
															3HAD80_f	7.50026e-09	control
															3OAR100_f	7.70026e-09	control
															3OAR120_f	7.90026e-09	control
															3OAR140_f	8.10026e-09	control
															3OAR160_f	8.30026e-09	control
															3OAR80_f	8.50026e-09	control
															3HAD180	8.70026e-09	control
															3OAR180	8.90026e-09	control
															3OAS100	9.10026e-09	control
															3OAS120	9.30026e-09	control
															3OAS140	9.50026e-09	control
															3OAS160	9.70026e-09	control
															3OAS180	9.90026e-09	control
															3OAS80	1.01003e-08	control
															EAR180x	1.03003e-08	control
															MAGAH160	1.05003e-08	control
															MAGAH18111Z	1.07003e-08	control
															MAGAH1819Z	1.09003e-08	control
															MGDGW3DS1819Z1637Z10Z13Z	1.11003e-08	control
															PLPSA21801829Z12Z	1.13003e-08	control
															PLPSA21829Z12Z1835Z9Z12Z	1.15003e-08	control
															GCLDH	1.17003e-08	control
															GLUKB	1.19003e-08	control
															PGK_f	1.21003e-08	control
															RBCh	1.23003e-08	control
															MI4PP	1.25003e-08	control
															MIBP	1.27003e-08	control
															MITP	1.29003e-08	control
															AASP	1.31003e-08	control
															ACALD	1.33003e-08	control
															SUCL_gdp_m_f	1.35003e-08	control
															G3P_pi_thr_f	1.37003e-08	control
															HGENTISth_f	1.39003e-08	control
															PPAth_f	1.41003e-08	control
															GLYCLTtm_f	1.43003e-08	control
															GGDPtu_f	1.45003e-08	control
															HPPD	1.47003e-08	control
															PYDXNK	1.49003e-08	control
															G6PB_pi_th_b	1.51003e-08	control
															ETOHtm_b	1.53003e-08	control
															PRUK	1.56003e-08	control
															DGDGGH1819Z1617Z	1.59003e-08	control
															MGDGW6DS1819Z1627Z10Z	1.62003e-08	control
															PLPSA21801845Z9Z12Z15Z	1.65003e-08	control
															PDHam1mi	1.68003e-08	control
															ATID	1.71003e-08	control
															SUCLm_b	1.74003e-08	control
															IPDPth_f	1.77003e-08	control
															NOS	1.81003e-08	control
															EX_no2_e	1.85003e-08	control
															LNLCCOAL	1.89003e-08	control
															GPDDA2	1.93003e-08	control
															ALCDH_pqq_x	1.97003e-08	control
															PDHe3mr_f	2.01003e-08	control
															NITR	2.05003e-08	control
															ETOHtx_f	2.09003e-08	control
															PQQm_b	2.13003e-08	control
															NO2t_b	2.17003e-08	control
															ACALDtx_b	2.21003e-08	control
															PLPSA21819Z1835Z9Z12Z	2.26003e-08	control
															DM_na1_x	2.32003e-08	control
															ALANA1tx_f	2.38003e-08	control
															ALAtx_b	2.44003e-08	control
															MI3PSB	2.50003e-08	control
															ACCOAtx_b	2.56003e-08	control
															EX_na1_e_b	2.62003e-08	control
															FADtx_f	2.69003e-08	control
															FADH2tx_b	2.76003e-08	control
															SO4NA1t_f	2.83003e-08	control
															UMPP	2.91003e-08	control
															NADH_h_tx_b	2.99003e-08	control
															NADtx_b	3.07003e-08	control
															H2Otx_f	3.16003e-08	control
															CMP	3.26003e-08	control
															CAROMO	8.68272e-08	control
															CAROtu_f	1.41054e-07	control
															RETPALMIH	2.49408e-07	control
															TRETINOLPMTACT	3.57762e-07	control
															PMTCOAth_f	4.66116e-07	control
															PMTCOAts_f	5.7447e-07	control
															HDCAts_b	6.82824e-07	control
															CRETINOLOR1_f	7.91278e-07	control
															TRETINOLOR1_f	8.99732e-07	control
															RHODOPSINRT	1.00819e-06	control
															Hts_f	1.11664e-06	control
															RETINALts_f	1.22509e-06	control
															COAts_b	1.33355e-06	control
															AMAOTr_f	1.54255e-06	control
															MALCOAMT	1.75155e-06	control
															OGMEACPS	1.96055e-06	control
															OGMEACPR	2.16955e-06	control
															OGMEACPD	2.37855e-06	control
															EGMEACPR	2.58755e-06	control
															OPMEACPS	2.79655e-06	control
															OPMEACPR	3.00555e-06	control
															OPMEACPD	3.21455e-06	control
															EPMEACPR	3.42355e-06	control
															PMEACPE	3.63255e-06	control
															AOXSr2	3.84155e-06	control
															DBTS	4.05055e-06	control
															BTS5	4.25955e-06	control
															DM_amob_m	4.46855e-06	control
															EX_meoh_e	4.67755e-06	control
															MEOHtm_f	4.88655e-06	control
															Stm_f	5.09555e-06	control
															TSULc_b	5.30455e-06	control
															DAD5tm_b	5.51355e-06	control
															MEOHt_b	5.72255e-06	control
															BTNtm_b	5.93155e-06	control
															MERCPPYRST_f	6.14065e-06	control
															CYSTAm_f	6.34985e-06	control
															SO3tm_f	6.55905e-06	control
															TSULtm2_b	6.76825e-06	control
															PEDS1819Z1845Z9Z12Z15Z	7.17087e-06	control
															MCOATAm_f	7.58887e-06	control
															NEOXANS_f	8.04341e-06	control
															LUTH_f	8.58058e-06	control
															ACCOACm_f	9.20758e-06	control
															BTNCm	9.83458e-06	control
															VIOXANOR_b	1.05783e-05	control
															ASCBOR	1.13633e-05	control
															ANXANASCOR_b	1.21896e-05	control
															BCAROH_f	1.3264e-05	control
															BCRPTXANH_f	1.43383e-05	control
															CHYA1	1.59084e-05	control
															ZHY	1.74786e-05	control
															ACAROtu_f	1.90488e-05	control
															LCYA_f	2.10322e-05	control
															LCYD_f	2.30156e-05	control
															LCYB_f	2.53012e-05	control
															LCYG_f	2.75868e-05	control
															GCAROtu_f	2.98724e-05	control
															NOR_f	3.41414e-05	control
															PDS1_f	3.84104e-05	control
															PDS2_f	4.26795e-05	control
															ZDS_f	4.69485e-05	control
															PSY	5.12175e-05	control
															NADPHtu_f	5.70446e-05	control
															NADPtu_b	6.28718e-05	control
															GCL	6.90374e-05	control
															GTHS	7.5203e-05	control
															GTHRDth_f	8.13686e-05	control
															O2trhu_f	8.79801e-05	control
															ACPT18111Z18111Z	9.57481e-05	control
															TM18111Z18111Z	0.000103516	control
															ACPT16018111Z	0.000111558	control
															TM16018111Z	0.0001196	control
															PEDS1829Z12Z1835Z9Z12Z	0.000140139	control
															DGDGD4DS1819Z1634Z7Z10Z	0.000161114	control
															MGDGD7DS1829Z12Z1617Z	0.000182121	control
															MGDGW3DS1839Z12Z15Z160	0.000203129	control
															MGDGW6DS1829Z12Z1619Z	0.000224137	control
															ADNtm_b	0.000247022	control
															ALANA1tm_b	0.000270117	control
															AFAT	0.00029342	control
															ARPT	0.000316724	control
															AUNOR	0.000340027	control
															AUS	0.000363331	control
															DHPAH	0.000386634	control
															GTPDH	0.000409938	control
															RIBFS	0.000433241	control
															AMPMPFL	0.000456545	control
															AMPMPPT	0.000479848	control
															TTS	0.000503152	control
															ADPEMTCH	0.000526455	control
															AMPMPPMT	0.000549759	control
															GTPth_f	0.000573062	control
															NADtm_f	0.000596366	control
															NAPT_b	0.000619669	control
															RIBFLVth_b	0.000642973	control
															CMTEPtm_b	0.000666276	control
															NCAMtm_b	0.00068958	control
															ANNAT_f	0.000712883	control
															DM_dad_5_c	0.000736396	control
															CYStm_f	0.000759908	control
															AGPATCOA1819Z160	0.00078691	control
															CDIPT1819Z160	0.000813912	control
															CDPDAGS1819Z160	0.000840913	control
															DGDGW6DS1829Z12Z1637Z10Z13Z	0.000868941	control
															DGDGD4DS1839Z12Z15Z1644Z7Z10Z13Z	0.000897094	control
															DGTSDS18111Z1845Z9Z12Z15Z	0.000925282	control
															DGTSDS1819Z1845Z9Z12Z15Z	0.000953469	control
															PEDS1819Z1829Z12Z	0.000984251	control
															ETHAPT1819Z1819Z	0.00101503	control
															PED5DS1819Z1835Z9Z12Z	0.00104581	control
															DGDGW6DS1829Z12Z1619Z	0.00107721	control
															DGTSDS1839Z12Z15Z18111Z	0.00111235	control
															DGTSDS1839Z12Z15Z1819Z	0.00114749	control
															DGTSDS1829Z12Z1829Z12Z2	0.00118966	control
															DGDGGH1839Z12Z15Z1627Z10Z	0.0012319	control
															DGTSDS1839Z12Z15Z1845Z9Z12Z15Z1	0.00127441	control
															DGTSDS1829Z12Z18111Z	0.00131734	control
															DGTSDS1829Z12Z1819Z	0.00136027	control
															DLDLBT	0.00140687	control
															R5PFL	0.00145348	control
															N2PH	0.00150019	control
															PGD3TDS18111Z1613E	0.00154715	control
															PGD3TDS1819Z1613E	0.00159411	control
															DGDGW3DS1819Z1637Z10Z13Z	0.00164311	control
															DGTSDS1829Z12Z1845Z9Z12Z15Z2	0.00169347	control
															ACPT1819Z18111Z	0.00174417	control
															TM1819Z18111Z	0.00179487	control
															DGDGGH1829Z12Z160	0.00185783	control
															STARCH300DEGRA	0.00192309	control
															PEDS1801845Z9Z12Z15Z	0.00199137	control
															DGTSD5DS18111Z1835Z9Z12Z	0.00206173	control
															DGDGW3DS1839Z12Z15Z1637Z10Z13Z2	0.00213897	control
															SQDGW3DS1839Z12Z15Z160	0.00222017	control
															AGPAT1819Z1619Zh	0.00230389	control
															MGDGS1819Z1619Z	0.00238762	control
															PAPA1819Z1619Zh	0.00247134	control
															DGTSDS18111Z1829Z12Z	0.00256273	control
															ACPT18111Z1819Z	0.00266188	control
															TM18111Z1819Z	0.00276103	control
															DGDGW3DS1839Z12Z15Z1634Z7Z10Z	0.00286644	control
															CDPDAGS18111Z160h	0.00297726	control
															PGPP18111Z160h	0.00308807	control
															PGPS18111Z160h	0.00319889	control
															DGDGW6DS1819Z1627Z10Z	0.00331073	control
															DGTSDS1839Z12Z15Z1835Z9Z12Z	0.00342378	control
															SQDGATPA18111Z160	0.00354738	control
															SQDGATCA18111Z160	0.00367122	control
															ASQDPADS1839Z12Z15Z160	0.00379528	control
															ASQDCADS1839Z12Z15Z160	0.00391958	control
															HCYStm_b	0.00404521	control
															METtm_f	0.00417104	control
															PGD3TDS1839Z12Z15Z1613E	0.00429981	control
															ACOADAGAT1801819Z180	0.00442989	control
															ACOADAGAT1801819Z18111Z	0.00456027	control
															ACOADAGAT1801819Z1819Z	0.00469065	control
															ACOADAGAT18111Z18111Z180	0.00482103	control
															ACOADAGAT18111Z1819Z180	0.00495141	control
															ACOADAGAT1819Z18111Z180	0.0050818	control
															ACOADAGAT1819Z1819Z180	0.00521218	control
															ACOADAGAT18111Z18111Z18111Z	0.00534285	control
															ACOADAGAT18111Z18111Z1819Z	0.00547353	control
															ACOADAGAT18111Z1819Z18111Z	0.00560421	control
															ACOADAGAT18111Z1819Z1819Z	0.00573489	control
															ACOADAGAT1819Z18111Z18111Z	0.00586557	control
															ACOADAGAT1819Z18111Z1819Z	0.00599624	control
															ACOADAGAT1819Z1819Z18111Z	0.00612692	control
															ACOADAGAT1819Z1819Z1819Z	0.0062576	control
															ACOADAGAT1801819Z1835Z9Z12Z	0.00638858	control
															ACOADAGAT1801819Z1845Z9Z12Z15Z	0.00651985	control
															ACOADAGAT18111Z18111Z1835Z9Z12Z	0.00665113	control
															ACOADAGAT18111Z1819Z1835Z9Z12Z	0.0067824	control
															ACOADAGAT1819Z18111Z1835Z9Z12Z	0.00691368	control
															ACOADAGAT1819Z1819Z1835Z9Z12Z	0.00704495	control
															ACOADAGAT18111Z18111Z1845Z9Z12Z15Z	0.00717653	control
															ACOADAGAT18111Z1819Z1845Z9Z12Z15Z	0.0073081	control
															ACOADAGAT1819Z18111Z1845Z9Z12Z15Z	0.00743968	control
															ACOADAGAT1819Z1819Z1845Z9Z12Z15Z	0.00757126	control
															ACOADAGAT16018111Z180	0.00770558	control
															ACOADAGAT1601819Z180	0.0078399	control
															ACOADAGAT1801819Z160	0.00797422	control
															ACOADAGAT16018111Z18111Z	0.00810885	control
															ACOADAGAT16018111Z1819Z	0.00824349	control
															ACOADAGAT1601819Z18111Z	0.00837813	control
															ACOADAGAT1601819Z1819Z	0.00851276	control
															ACOADAGAT18111Z18111Z160	0.0086474	control
															ACOADAGAT18111Z1819Z160	0.00878203	control
															ACOADAGAT1819Z18111Z160	0.00891667	control
															ACOADAGAT1819Z1819Z160	0.00905131	control
															ACOADAGAT16018111Z1835Z9Z12Z	0.00918658	control
															ACOADAGAT1601819Z1835Z9Z12Z	0.00932185	control
															ACOADAGAT16018111Z1845Z9Z12Z15Z	0.00945744	control
															ACOADAGAT1601819Z1845Z9Z12Z15Z	0.00959303	control
															ACOADAGAT16018111Z160	0.00973187	control
															ACOADAGAT1601819Z160	0.00987071	control
															SQDGW6DS1829Z12Z160	0.0100278	control
															ATNS_nh4	0.0101941	control
															SERH	0.0103605	control
															RPDPK_f	0.0105268	control
															PRAI_f	0.0106931	control
															ANTPPT	0.0108594	control
															IGPS	0.0110257	control
															TRPth_b	0.011192	control
															PPOR	0.0113584	control
															TRPTL	0.0115247	control
															TYRTL	0.011691	control
															TYRTAh_f	0.0118573	control
															SERNA1th_f	0.0120236	control
															TYRth_b	0.0121899	control
															DGDGW3DS1839Z12Z15Z1627Z10Z	0.0123655	control
															AGPATCOA18111Z160	0.0125661	control
															CDIPT18111Z160	0.0127667	control
															CDPDAGS18111Z160	0.0129672	control
															PGW3DS1839Z12Z15Z160	0.0131731	control
															DGTSDS1601845Z9Z12Z15Z	0.013392	control
															MI3PSA	0.0136196	control
															MI3PP	0.0138471	control
															THFtm_f	0.0140749	control
															DHFR2i	0.0143027	control
															MLTHFtm_b	0.0145305	control
															MDUMT_f	0.0147583	control
															DAOTO	0.014986	control
															NDPKm	0.0152138	control
															DUDT	0.0154416	control
															DUTNH	0.0156694	control
															ATDTM	0.0158971	control
															DATPtm_f	0.0161249	control
															ATDTDm	0.0163527	control
															ATDUD	0.0165805	control
															DTTPtm_f	0.0168083	control
															NADS1	0.0170464	control
															ASPO2m	0.0172846	control
															QULNS	0.0175227	control
															NNDPR	0.0177609	control
															PRPPtm_f	0.017999	control
															NICRNTtm_f	0.0182372	control
															DHAPtm_f	0.0184753	control
															ANNA_f	0.0187135	control
															DHAP_pi_thr_b	0.0189517	control
															SQDG18111Z160th_f	0.0191991	control
															ASQDPADS1829Z12Z160	0.019447	control
															ASQDCADS1829Z12Z160	0.0196953	control
															DGDGW3DS1839Z12Z15Z160	0.0199465	control
															AGPAT160h	0.020202	control
															G3PAT160h	0.0204576	control
															PAPA160h	0.0207131	control
															SQDGS160	0.0209687	control
															PAPA18111Z160h	0.0212666	control
															SQDGS18111Z160	0.0215645	control
															PED5DS1801835Z9Z12Z	0.0218779	control
															PEDS1801829Z12Z	0.0221913	control
															ETHAPT1801819Z	0.0225047	control
															DGTSDS1829Z12Z1835Z9Z12Z	0.0228373	control
															ETHAPT18111Z1819Z	0.0231753	control
															MGDGD4DS1829Z12Z1644Z7Z10Z13Z	0.0235141	control
															MGDGW3DS1839Z12Z15Z1637Z10Z13Z1	0.023853	control
															PGD3TDS1829Z12Z1613E	0.0242039	control
															SQDGATPA1819Z160	0.0245754	control
															SQDGATCA1819Z160	0.0249476	control
															DGTSD5DS1819Z1835Z9Z12Z	0.0253505	control
															ATDGDm	0.0257555	control
															DGOTO	0.0261604	control
															DCDT	0.0265653	control
															ATDCDm	0.0269703	control
															DCTPtm_f	0.0273752	control
															DGTPtm_f	0.0277802	control
															AGPAT18111Z160h	0.0281889	control
															G3PAT181h	0.0285977	control
															DGTSDS1819Z1829Z12Z	0.0290638	control
															ACPT1819Z1819Z	0.0295805	control
															TM1819Z1819Z	0.0300973	control
															DGTSD5DS1601835Z9Z12Z	0.0307238	control
															PGW6DS1829Z12Z160	0.0313574	control
															DGDGW6DS1829Z12Z160	0.0320196	control
															SERDC	0.0327018	control
															ETHAK	0.033384	control
															PETHCT	0.0340662	control
															MGDGW3DS1829Z12Z1637Z10Z13Z	0.0347861	control
															STARCH300S	0.035521	control
															DGTSDS1601829Z12Z	0.0362636	control
															SQDG1819Z160th_f	0.0370072	control
															CDPDAGS1819Z160h	0.0377517	control
															PGPP1819Z160h	0.0384962	control
															PGPS1819Z160h	0.0392407	control
															ACPT1601819Z	0.0399913	control
															TM1601819Z	0.0407419	control
															DGDGGH1829Z12Z1627Z10Z	0.041504	control
															AGPATCOA18111Z18111Z	0.0423009	control
															PAPA181	0.0430979	control
															CHLASP	0.0439175	control
															CHLDA2tu	0.0447371	control
															PAPA16018111Z	0.0455584	control
															AGPATCOA16018111Z	0.0463798	control
															AGPATCOA1819Z18111Z	0.0472197	control
															PAPA1819Z18111Z	0.0480596	control
															SQDGS1819Z160	0.0490109	control
															AGPATCOA1801819Z	0.0501117	control
															G3PAT180	0.0512125	control
															PAPA1801819Z	0.0523134	control
															AGPATCOA18111Z1819Z	0.0535397	control
															PAPA18111Z1819Z	0.0547661	control
															TDSR	0.0560316	control
															CYSTL	0.0573109	control
															CYSth_b	0.0586138	control
															ADPART	0.0599443	control
															HDH	0.0612749	control
															HP	0.0626054	control
															IGPD	0.0639359	control
															IMGPS	0.0652665	control
															PRACH	0.066597	control
															PRADP	0.0679275	control
															PRICI	0.0692581	control
															AOOA_b	0.0705886	control
															HISTL	0.0719191	control
															METTL	0.0732497	control
															CBL	0.0745804	control
															CYSTS	0.0759111	control
															HCYSth_b	0.0772419	control
															HSK	0.0785726	control
															HSDH	0.0799034	control
															AGPATCOA1819Z1819Z	0.0812402	control
															PAPA1819Z1819Z	0.082577	control
															PLPSA218111Z1835Z9Z12Z	0.0839987	control
															PACOAL	0.0854204	control
															PLPSA218111Z1845Z9Z12Z15Z	0.0868452	control
															CACOAL	0.08827	control
															M5TAP	0.089703	control
															M5TRPH_f	0.0911361	control
															ACDO	0.0925692	control
															ACRS	0.0940022	control
															ACRSP	0.0954353	control
															M5TRPI	0.0968684	control
															MOTA	0.0983014	control
															APPRT_f	0.0997345	control
															AMP5N	0.101168	control
															PEDS18111Z1845Z9Z12Z15Z	0.102606	control
															ADSH_b	0.104062	control
															CHLBSP	0.105561	control
															CHLDAO_f	0.10706	control
															CHLDBtu_f	0.108558	control
															UDPSQS	0.110063	control
															UDPGth_f	0.111568	control
															AGPATCOA1601819Z	0.113132	control
															PAPA1601819Z	0.114696	control
															ASPO	0.116611	control
															FACOAE180	0.118632	control
															FACOAL180	0.120653	control
															SERTL	0.122828	control
															G3PAT1819Z	0.125032	control
															G3PAT181	0.127256	control
															GGDR_f	0.129574	control
															PDPtu_f	0.131892	control
															DVCHLDR_f	0.134211	control
															DVPCHLD646OR	0.136529	control
															MPMT_f	0.138847	control
															MPMECY1	0.141165	control
															MPMECY2	0.143483	control
															MPMECY3	0.145801	control
															MPML	0.14812	control
															MG2th_f	0.150438	control
															MG2t_f	0.152756	control
															EX_mg2_e_b	0.155074	control
															PPItu_b	0.157392	control
															PPBNGD_f	0.15971	control
															CPPPGO	0.162029	control
															PPPGO	0.164347	control
															UPP3S	0.166665	control
															UPPDC1	0.168983	control
															AMETt2h_b	0.171301	control
															FPPSh	0.173628	control
															IDS2	0.175955	control
															GGPS	0.178281	control
															GPPSh	0.180608	control
															G3PAT160	0.182993	control
															CYSTBL	0.185633	control
															SULR_ferr	0.188273	control
															BCACT_f	0.190913	control
															1AGPEAT18111Z1819Z	0.193759	control
															MGDGD4DS1839Z12Z15Z1644Z7Z10Z13Z	0.196732	control
															COAtm_b	0.199872	control
															PPCOAtm_f	0.203012	control
															PPAtm_b	0.206152	control
															APAT_b	0.209292	control
															PACPT_b	0.212431	control
															PEDS18111Z1829Z12Z	0.215616	control
															PED5DS18111Z1835Z9Z12Z	0.2188	control
															DAPAT_f	0.221999	control
															DAPEP_f	0.225197	control
															DAPDC	0.228396	control
															DHDPS	0.231594	control
															DHPR	0.234792	control
															ASPSAth_b	0.237991	control
															LYSTL	0.241189	control
															MGDGW3DS1839Z12Z15Z1634Z7Z10Z	0.244501	control
															DGDGGH1829Z12Z1634Z7Z10Z	0.247855	control
															DGDGD4DS1829Z12Z1634Z7Z10Z	0.251343	control
															THRth_b	0.25495	control
															THRTL	0.258558	control
															BCTA_f	0.262524	control
															DHAD	0.26649	control
															23DHMPth_b	0.270456	control
															KARI_f	0.274422	control
															ACAS_2ahbut	0.278388	control
															ILETL	0.282354	control
															KARI_23dhmp	0.28632	control
															SO4t_f	0.290465	control
															SO3t_f	0.294609	control
															EX_so4_e_b	0.298754	control
															GTHAMPOR_b	0.302898	control
															SUAT	0.307043	control
															AROAT2	0.311226	control
															AROHL	0.31541	control
															PPHNth_b	0.319593	control
															PHETL	0.323777	control
															CHRM_f	0.328127	control
															DGDGW6DS1829Z12Z1627Z10Z2	0.332608	control
															DGDGW6DS1829Z12Z1617Z	0.33712	control
															DQDH_f	0.341636	control
															PSCIT_f	0.346152	control
															SKDH_f	0.350669	control
															CHRS	0.355185	control
															DHQS	0.359701	control
															DPHS	0.364217	control
															SKK	0.368733	control
															ASADH	0.373262	control
															ASPK	0.377791	control
															DGDGD7DS1819Z1617Z	0.382447	control
															MAKI_b	0.387342	control
															MANth_b	0.392236	control
															AGAKI_f	0.397131	control
															MG1A	0.402034	control
															MG2A	0.406937	control
															MG3A	0.41184	control
															DM_asnglcnacglcnacman(man)man_c	0.416743	control
															BDMT	0.421647	control
															DOLASNT	0.42655	control
															DOLDPP	0.431453	control
															DOLPGT1	0.436356	control
															DOLPGT2	0.44126	control
															DOLPGT3	0.446163	control
															DOLPMT1	0.451066	control
															DOLPMT2	0.455969	control
															G12MT1	0.460873	control
															G12MT2	0.465776	control
															G12MT3	0.470679	control
															G12MT4	0.475582	control
															G13MT	0.480485	control
															G16MT	0.485389	control
															GLCNACPT	0.490292	control
															GLCNACT	0.495195	control
															MM1	0.500098	control
															MM2	0.505002	control
															PS_asn_L_c	0.509905	control
															ATAMm	0.514839	control
															AAL_fum	0.519985	control
															ADSS	0.525131	control
															IDPm	0.530304	control
															GSC_f	0.535728	control
															G5DH	0.541152	control
															P5CR	0.546577	control
															PROTL	0.552001	control
															GLU5K	0.557426	control
															DGDGS1819Z160	0.562924	control
															MGDGS1819Z160	0.568423	control
															FA181ACPHi	0.574027	control
															FA18111Zh_f	0.579632	control
															FACOAL18111Z	0.585236	control
															EAR181y	0.59125	control
															3HAD181	0.597263	control
															3OAR181	0.603276	control
															3OAS181	0.609289	control
															ACCOAhi	0.615303	control
															MCOATA_f	0.621316	control
															HCO3_h_thi	0.627329	control
															HCO3E_b	0.633343	control
															ACP1619ZD9DS	0.63944	control
															PAPA1819Z160h	0.645889	control
															PFLACTm	0.652344	control
															FORtmi	0.658798	control
															VALTL	0.665514	control
															IDS1	0.672495	control
															AGPAT1819Z160h	0.679689	control
															ASNTL	0.686955	control
															ASPTL	0.694222	control
															FACOAE1819Z	0.7015	control
															FA1819Zh_b	0.708778	control
															AACP1819ZS	0.716055	control
															G3PAT1819Zh	0.723333	control
															GLYK	0.731247	control
															MTHFO	0.739195	control
															METSm_f	0.747144	control
															ADNKm	0.755195	control
															AMETt2m_f	0.763268	control
															ADSHm_f	0.771342	control
															MATm	0.779417	control
															G3PD2_f	0.788214	control
															PPDKh	0.797246	control
															GLUS_ferr	0.806413	control
															ALCD19y_f	0.815589	control
															GLYALDOR_f	0.824766	control
															GLYDH	0.833942	control
															SPTA_f	0.843119	control
															PPBNGS	0.852391	control
															GDR_nadp_h	0.861698	control
															CMS_f	0.871005	control
															DXRI_f	0.880312	control
															HDS_f	0.889619	control
															MCS_f	0.898925	control
															CMK	0.908232	control
															DXS	0.917539	control
															GTHPDSOR_b	0.926846	control
															GLNTL	0.936441	control
															GLUTL	0.946036	control
															VALth_f	0.955759	control
															BCTA_val_h	0.965483	control
															3MOBth_b	0.975206	control
															IPMS	0.984929	control
															BCTA_glu_b	0.994652	control
															IMDHT_3c2hmp_f	1.00438	control
															IMDH	1.0141	control
															LEUTL	1.02382	control
															MOPC	1.03354	control
															IMDHT_f	1.04327	control
															OCTm_f	1.05305	control
															CITRLtm_b	1.06284	control
															GACT_f	1.07263	control
															ARGT	1.08242	control
															ORNtm_f	1.0922	control
															AOTA_f	1.10199	control
															AGGPR	1.11178	control
															AGK	1.12156	control
															ARG_Ltm_f	1.13135	control
															ARGSL_f	1.14114	control
															ARGSS	1.15093	control
															ACGAMPM_f	1.16073	control
															UDPACGLP_f	1.17054	control
															ACGAM6PSi	1.18035	control
															G6PDA_b	1.19015	control
															CTPth_f	1.20031	control
															CMPth_b	1.21048	control
															ATCD	1.22114	control
															ATCM	1.23221	control
															UTAL	1.24351	control
															GMPS	1.25483	control
															IMPD	1.26614	control
															AGPT	1.27746	control
															H2O2th_b	1.28905	control
															GLYTL	1.30095	control
															ASPS	1.31312	control
															FACOAE160	1.32733	control
															FA160h_b	1.34154	control
															AACPS3	1.35575	control
															UDPDOLPT	1.37046	control
															GLUKA	1.38517	control
															AIAL_f	1.40031	control
															PRAIC_f	1.41544	control
															PRAIS	1.43057	control
															FPGFT_f	1.44573	control
															PPRGL	1.46088	control
															PRDPAR	1.47604	control
															PRFGCL	1.4912	control
															PRFGS	1.50635	control
															GLUtm_f	1.52279	control
															MALAKGtm_f	1.53923	control
															BCTA_val_m_f	1.55567	control
															PPATDm	1.57211	control
															VALtm_b	1.58855	control
															DMHL	1.60499	control
															DMORm	1.62143	control
															FPAIF_f	1.63789	control
															ICH_f	1.65436	control
															DHRO_f	1.672	control
															ASPCTm	1.68965	control
															ORPDC	1.7073	control
															ORPRT_b	1.72495	control
															DHORStm_b	1.7426	control
															DHR_f	1.76024	control
															COA1819ZD9DS	1.77872	control
															G1SAT_f	1.79727	control
															GLUTRR	1.81581	control
															GLUTRS	1.83436	control
															DOLPMT	1.85397	control
															ALAAT_b	1.87395	control
															3OACOAR	1.89445	control
															3OACOAS	1.91495	control
															ECOAH8	1.93545	control
															ECOAR	1.95595	control
															PCNO_f	1.97645	control
															HPCOR_b	1.99695	control
															HPHL_b	2.01745	control
															OCDOR_b	2.03795	control
															UMPK	2.0605	control
															COAth_f	2.08414	control
															PCFPTh	2.10778	control
															PPCOAth_b	2.13142	control
															FORthi	2.15512	control
															GLYS	2.18018	control
															GALm	2.20762	control
															HCGALm	2.23505	control
															HCO3Em_b	2.26249	control
															TAL	2.29009	control
															ALATL	2.31928	control
															DICtm_b	2.34934	control
															SUCFUMtmr_b	2.37941	control
															THRA_b	2.41062	control
															PDCh	2.44183	control
															GLYNA1th_f	2.47305	control
															FTHFL	2.50467	control
															GHMT_b	2.53791	control
															SERtm_f	2.57115	control
															PDHam1hi	2.60632	control
															R5Pth_b	2.64215	control
															R5PDP	2.67798	control
															CY_focytb5_c_f	2.71494	control
															ECOAH2m_f	2.75321	control
															ECOAH3m_f	2.79149	control
															ECOAH4m_f	2.82976	control
															ECOAH5m_f	2.86803	control
															ECOAH6m_f	2.90631	control
															ECOAH7m_f	2.94458	control
															HACD2m_f	2.98285	control
															HACD3m_f	3.02113	control
															HACD4m_f	3.0594	control
															HACD5m_f	3.09767	control
															HACD6m_f	3.13595	control
															HACD7m_f	3.17422	control
															ACACT2m	3.2125	control
															ACACT3m	3.25077	control
															ACACT4m	3.28904	control
															ACACT5m	3.32732	control
															ACACT6m	3.36559	control
															ACACT7m	3.40386	control
															ACOAR2m	3.44214	control
															ACOAR3m	3.48041	control
															ACOAR4m	3.51868	control
															ACOAR5m	3.55696	control
															ACOAR6m	3.59523	control
															ACOAR7m	3.63351	control
															FA40COAtm_f	3.67178	control
															PMTCOAtm_f	3.71005	control
															PYRtm_f	3.74939	control
															ACACT	3.7903	control
															HBCHL_f	3.83121	control
															BCOR_b	3.87213	control
															HBCO_nadp_f	3.91304	control
															MPAKI_b	3.95717	control
															MPPM_f	4.0013	control
															GAMPG	4.04543	control
															SERR_b	4.09086	control
															THRAL2_b	4.1363	control
															ASPAT_f	4.18316	control
															GDR	4.23142	control
															ATAMh	4.28065	control
															CS	4.33361	control
															ICDH_f	4.38656	control
															ACONT_f	4.43951	control
															GLNth_b	4.49292	control
															O2thr_f	4.54715	control
															UGDH	4.60193	control
															UA4E_f	4.6567	control
															UGDC	4.71147	control
															UAD	4.76624	control
															GLYNA1tm_b	4.82452	control
															GTPOP	4.88471	control
															DGDGGH1819Z1619Z	4.95332	control
															DGDGS1819Z1619Z	5.022	control
															AKGMALth_f	5.09396	control
															GALth_b	5.16679	control
															UDPGALth_f	5.24655	control
															UMPth_f	5.32631	control
															UDPth_b	5.40607	control
															UG4E_f	5.48582	control
															PIt_f	5.5856	control
															EX_pi_e_b	5.68537	control
															Biomass_Chlamy_mixo	5.78987	control
															G1P_pi_th_b	5.94062	control
															UG1PUT	6.09136	control
															ATUDm	6.26933	control
															UDPtm_f	6.4473	control
															UTPtm_b	6.62528	control
															GAPDH_nadp_hi	6.83696	control
															ATAM	7.05392	control
															GLPThi	7.27439	control
															NNOR_b	7.52047	control
															IDPh	7.80966	control
															NH4t_f	8.14359	control
															EX_nh4_e_b	8.47752	control
															PGIAh_b	8.83405	control
															PGMTh_b	9.19057	control
															GDR_nadp	9.56554	control
															IDP	9.98457	control
															GTHP	10.4037	control
															TKT2h_f	10.8365	control
															TKT1h_f	11.2739	control
															EX_h_e_b	11.7118	control
															RPIh_b	12.1852	control
															H2O2tm_f	12.7643	control
															FBA3hi	13.6337	control
															SBP	14.5031	control
															RPEh_f	15.3734	control
															TPIh_b	16.2519	control
															ACtm_f	17.1634	control
															PTArm_b	18.0748	control
															ACKrm_f	18.9863	control
															NH4tm_b	19.9213	control
															PYDXNO	20.8882	control
															PYDXOR_f	21.8552	control
															ASPOm	22.8427	control
															ASPtm_f	23.848	control
															ASPth_b	24.9557	control
															ASPATh_b	26.068	control
															MDHh_b	27.1803	control
															GAPDHh_b	28.2928	control
															GLUS_nadph	29.4583	control
															NH4th_f	30.651	control
															GALh	31.8791	control
															TAh_f	33.1859	control
															3PG_pi_thr_f	34.51	control
															PGM_b	35.8342	control
															PGKh_b	37.1583	control
															ATP_3h_th	38.4857	control
															PGIA_b	39.815	control
															G6PADH	41.1587	control
															6PGLthr_f	42.5024	control
															PGDHh	43.8462	control
															PGLh	45.1899	control
															F6P_pi_thi	46.5731	control
															EX_co2_e_f	47.9935	control
															CO2t_b	49.4138	control
															CCP2m	50.9806	control
															ACONTm_f	52.5713	control
															ICL	54.162	control
															MALSm	55.7528	control
															SUCDHm	57.3435	control
															CSm	58.9342	control
															FADtm_f	60.5249	control
															FADH2tm_b	62.1157	control
															COORr_b	63.7064	control
															EX_co_e	65.2972	control
															COt_b	66.8879	control
															FUMm_f	68.5087	control
															CEF	70.2952	control
															NADHOR	72.7592	control
															CYOR_q8_m	75.2231	control
															ACCOAtm_f	77.7163	control
															ACCOAth_b	80.3611	control
															ACth_f	83.012	control
															ACKrh_f	85.6628	control
															PTArh_b	88.3137	control
															NA1tm_b	91.0131	control
															ATPM_NGAM	93.8631	control
															ACt_f	97.4319	control
															EX_ac_e_b	101.001	control
															EX_h2o_e_f	105.121	control
															H2Ot_b	109.242	control
															CYOO6m	115.103	control
															DM_o2D_u	121.087	control
															PSIIred	127.072	control
															O2tmr_f	133.921	control
															ATPSh	140.799	control
															H2Oth_f	148.351	control
															NA1Htm_b	156.193	control
															O2t_f	164.116	control
															EX_o2_e_b	172.038	control
															DM_photon646_h	180.316	control
															CO2th	190.606	control
															H2Otm_b	201.084	control
															NA1Hth_f	211.567	control
															MAL_na_th_b	222.081	control
															MAL_na_tm_f	232.681	control
															LLDH_ferr_m	243.506	control
															LLDHm_b	254.332	control
															MDHC_nadp_hr_b	266.03	control
															PYRth_f	277.783	control
															PYK	289.594	control
															ENO_f	301.464	control
															H2Othu_b	313.433	control
															CBFC	325.402	control
															FNORh	337.371	control
															CO2tm_b	350.53	control
															ENOm_b	363.724	control
															2PGtm_b	376.919	control
															PPCKm	390.113	control
															PIcm_f	403.486	control
															PSIred	417.242	control
															MDHm_b	431.04	control
															ATPSm	445.425	control
															PRISM_design_growth	482.925	control
															EX_photonVis_e_b	520.425	control
															AAT_f	0	highcell
															ASNTAH	0	highcell
															AAAT	0	highcell
															NOS1	0	highcell
															GDPMANNE2_f	0	highcell
															DHPD_f	1e-10	highcell
															BUPN	2e-10	highcell
															SSNOm	2e-10	highcell
															RBPCh	2e-10	highcell
															ASPATm_f	0.00298901	highcell
															TCZCARI_f	0.00298901	highcell
															CHYA2	0.00298929	highcell
															CXHY	0.00298958	highcell
															DM_bhb_m	0.00298958	highcell
															DM_icit_h	0.00298958	highcell
															DM_photon680_u	0.00298958	highcell
															EX_h_e_f	0.00298958	highcell
															EX_no3_e	0.00298958	highcell
															EX_urea_e	0.00298958	highcell
															EX_etoh_e	0.00298958	highcell
															EX_for_e	0.00298958	highcell
															BTNC	0.00298958	highcell
															EAR100x	0.00298958	highcell
															EAR100y	0.00298958	highcell
															EAR120x	0.00298958	highcell
															EAR120y	0.00298958	highcell
															EAR140x	0.00298958	highcell
															EAR140y	0.00298958	highcell
															EAR160x	0.00298958	highcell
															EAR160y	0.00298958	highcell
															EAR181x	0.00298958	highcell
															EAR40y	0.00298958	highcell
															EAR60y	0.00298958	highcell
															EAR80x	0.00298958	highcell
															EAR80y	0.00298958	highcell
															FA180ACPHi	0.00298958	highcell
															MAKI_f	0.00298958	highcell
															BFBPh	0.00298958	highcell
															GALK	0.00298958	highcell
															ABAT_f	0.00298958	highcell
															GAL	0.00298958	highcell
															GDRh	0.00298958	highcell
															GLUS	0.00298958	highcell
															ALCD19_f	0.00298958	highcell
															DGDGD7DS1829Z12Z1617Z	0.00305905	highcell
															DGDGGH1819Z160	0.00305905	highcell
															DGDGGH1819Z1627Z10Z	0.00305905	highcell
															DGDGGH1819Z1637Z10Z13Z	0.00305905	highcell
															DGDGGH1829Z12Z1617Z	0.00305905	highcell
															DGDGGH1829Z12Z1619Z	0.00306287	highcell
															DGDGGH1829Z12Z1637Z10Z13Z	0.00306287	highcell
															DGDGGH1839Z12Z15Z160	0.00306287	highcell
															DGDGGH1839Z12Z15Z1634Z7Z10Z	0.00306287	highcell
															DGDGGH1839Z12Z15Z1637Z10Z13Z	0.00306287	highcell
															DGDGGH1839Z12Z15Z1644Z7Z10Z13Z	0.00306287	highcell
															DGDGW3DS1829Z12Z1637Z10Z13Z	0.00308713	highcell
															DGDGW3DS1839Z12Z15Z1644Z7Z10Z13Z	0.00309225	highcell
															DGDGW6DS1829Z12Z1627Z10Z1	0.00309225	highcell
															DGDGW6DS1829Z12Z1634Z7Z10Z	0.00309225	highcell
															DGTSD5DS1829Z12Z1835Z9Z12Z	0.00309225	highcell
															DGTSDS1839Z12Z15Z1845Z9Z12Z15Z2	0.00309998	highcell
															MGDGD4DS1819Z1644Z7Z10Z13Z	0.00309998	highcell
															MGDGD4DS1829Z12Z1634Z7Z10Z	0.00316927	highcell
															MGDGD4DS1839Z12Z15Z1634Z7Z10Z	0.00377141	highcell
															MGDGD7DS1819Z1617Z	0.00377141	highcell
															MGDGW3DS1829Z12Z1644Z7Z10Z13Z	0.00383302	highcell
															MGDGW3DS1839Z12Z15Z1627Z10Z	0.00450445	highcell
															MGDGW3DS1839Z12Z15Z1637Z10Z13Z2	0.00456605	highcell
															MGDGW3DS1839Z12Z15Z1644Z7Z10Z13Z1	0.00456605	highcell
															MGDGW3DS1839Z12Z15Z1644Z7Z10Z13Z2	0.00456605	highcell
															MGDGW6DS1829Z12Z160	0.00533356	highcell
															MGDGW6DS1829Z12Z1627Z10Z1	0.00533356	highcell
															MGDGW6DS1829Z12Z1627Z10Z2	0.00608962	highcell
															MGDGW6DS1829Z12Z1637Z10Z13Z	0.00608962	highcell
															MGDGW6DS1829Z12Z1644Z7Z10Z13Z	0.00608962	highcell
															PLDAGAT1819Z1819Z1819Z2	0.00608962	highcell
															G3PD1_f	0.00608962	highcell
															1AGPEAT1801819Z	0.00660716	highcell
															1AGPEAT1819Z1819Z	0.00660716	highcell
															PLPSA21801835Z9Z12Z	0.00686566	highcell
															PLPSA218111Z1829Z12Z	0.00686566	highcell
															PLPSA21819Z1829Z12Z	0.00686566	highcell
															PLPSA21819Z1845Z9Z12Z15Z	0.00686566	highcell
															PDHe2r_f	0.00686566	highcell
															PDHam2hi	0.00686566	highcell
															PDHam2mi	0.00686566	highcell
															PDHe3hr_f	0.00686566	highcell
															HISTAH	0.00686566	highcell
															MG1B	0.00686566	highcell
															MG2B	0.00686566	highcell
															MG3B	0.00686566	highcell
															DHFRi	0.00686566	highcell
															MTHFO_nadp	0.00686566	highcell
															NADHOR_2m	0.00686566	highcell
															G6PBDH	0.00686566	highcell
															RBK	0.00686566	highcell
															TYRTAm_f	0.00686566	highcell
															G3PL	0.00686566	highcell
															PPDH	0.00686566	highcell
															TRPS2h	0.00686566	highcell
															AROATh	0.00686566	highcell
															AROORh	0.00686566	highcell
															PTOR_f	0.00686566	highcell
															ABOR	0.00686566	highcell
															ORDC	0.00686566	highcell
															DVPCHLDR_f	0.00686566	highcell
															PCHLD646OR	0.00686566	highcell
															ACCAHm_f	0.00686566	highcell
															PCFPTm	0.00686566	highcell
															PCPPTm	0.00686566	highcell
															ATAH_f	0.00686566	highcell
															XPPRT_f	0.00686566	highcell
															URDGLYCAH_f	0.00686566	highcell
															ATGD	0.00686566	highcell
															ATNAH	0.00686566	highcell
															ATS	0.00686566	highcell
															HIUH	0.00686566	highcell
															NDPK	0.00686566	highcell
															URO	0.00686566	highcell
															XANDH	0.00686566	highcell
															XNDH	0.00686566	highcell
															URO2	0.00686566	highcell
															UPRT_f	0.00686566	highcell
															ATDCD	0.00686566	highcell
															ATDTD	0.00686566	highcell
															ATUD	0.00686566	highcell
															DTPH	0.00686566	highcell
															HCGAL	0.00686566	highcell
															ITUP	0.00686566	highcell
															PTArh_f	0.00686566	highcell
															ACDHmi	0.00686566	highcell
															PFLh	0.00803915	highcell
															HYDAm_f	0.00803915	highcell
															CRETINOLOR2_f	0.00803915	highcell
															TRETINOLOR2_f	0.00803915	highcell
															AKGDHmi	0.00803915	highcell
															ICDH_nad	0.00803915	highcell
															SPPS1	0.00803915	highcell
															SPPS2	0.00803915	highcell
															AKG_na_th_f	0.00803915	highcell
															FA180h_f	0.00803915	highcell
															GLNth_f	0.00803915	highcell
															H2th_f	0.00803915	highcell
															MAL_na_th_f	0.00803915	highcell
															MANth_f	0.00803915	highcell
															NA1th_f	0.00803915	highcell
															PEPPIth	0.00803915	highcell
															PPIth	0.00803915	highcell
															ETOHti	0.00803915	highcell
															FORti	0.00803915	highcell
															NADHts_f	0.00803915	highcell
															NADPts_f	0.00803915	highcell
															1ACPCtm_f	0.00803915	highcell
															3MOPtm_f	0.00803915	highcell
															4MOPtm_f	0.00803915	highcell
															AKG_na_tm_f	0.00803915	highcell
															ALABtm_f	0.00803915	highcell
															ASPNA1tm_f	0.00803915	highcell
															COAtm_f	0.00803915	highcell
															GLUNA1tm_f	0.00803915	highcell
															HMGCOAtm_f	0.00803915	highcell
															MALCITtm_f	0.010709	highcell
															MALOAAtm_f	0.010709	highcell
															NH4tm_f	0.0202536	highcell
															OAAAKGtm_f	0.0202536	highcell
															OAACITtm_f	0.0202536	highcell
															PINA1tm_f	0.0202536	highcell
															PItm_f	0.0202536	highcell
															SERNA1tm_f	0.0202536	highcell
															URATEtm_f	0.0202536	highcell
															PTRCtmi	0.0202536	highcell
															GTHRDtu_f	0.0202536	highcell
															TAT_f	0.0202536	highcell
															DHADh	0.0202536	highcell
															HMNO_f	0.0202536	highcell
															HMNOS_f	0.0202536	highcell
															ACCAT	0.0202536	highcell
															DHRT_ibcoa	0.0202536	highcell
															DHRT_ivcoa	0.0202536	highcell
															ECH_3hibutcoa	0.0202536	highcell
															ECH_3hmbcoa	0.0202536	highcell
															HIBH	0.0202536	highcell
															HMGL	0.0202536	highcell
															IVCDH	0.0202536	highcell
															MCDH	0.0202536	highcell
															MCDH_2mb2coa	0.0202536	highcell
															MCTC	0.0202536	highcell
															MHGS	0.0202536	highcell
															MMSDH	0.0202536	highcell
															MOD	0.0202536	highcell
															MOD_2mhop	0.0202536	highcell
															MOD_3mhtpp	0.0202536	highcell
															MOD_4mop	0.0202536	highcell
															OIVD3m	0.0202536	highcell
															BCTAh_f	0.0202536	highcell
															PYDXPP	0.0202536	highcell
															Biomass_Chlamy_hetero	0.0202536	highcell
															AAT_b	0.0202536	highcell
															ASCBOR4_b	0.0202536	highcell
															MDHASCBL_b	0.0202536	highcell
															DHDH_b	0.0202536	highcell
															HBNOm_b	0.0202536	highcell
															NOR_b	0.0202536	highcell
															PDS2_b	0.0202536	highcell
															ZDS_b	0.0202536	highcell
															ALCD19y_b	0.0202536	highcell
															G3PD2_b	0.0202536	highcell
															GLYCOR_nadp_b	0.0202536	highcell
															THRAL_b	0.0202536	highcell
															FBAh_b	0.0202536	highcell
															PGCM_b	0.0456594	highcell
															PGIB_b	0.0456594	highcell
															PGIBh_b	0.0456594	highcell
															MTHFOR_nadp_b	0.0456594	highcell
															TYRTA_b	0.0456594	highcell
															ACCAHh_b	0.0456594	highcell
															DAMPH_b	0.0456594	highcell
															DMPH_b	0.0456594	highcell
															ACKrh_b	0.0456594	highcell
															HYDAh_b	0.0456594	highcell
															CRETINOLOR1_b	0.0456594	highcell
															ICDHhr_b	0.0456594	highcell
															1ACPCth_b	0.0456594	highcell
															ACth_b	0.0456594	highcell
															ASPNA1th_b	0.0456594	highcell
															G6PA_pi_th_b	0.0456594	highcell
															ILEth_b	0.0456594	highcell
															NA1th_b	0.487679	highcell
															SERth_b	0.487679	highcell
															NO3t_b	0.487679	highcell
															UREAt_b	0.487679	highcell
															NADPHts_b	0.487679	highcell
															NADts_b	0.487679	highcell
															ACCOAtm_b	0.487679	highcell
															AKG_na_tm_b	0.487679	highcell
															GLYtm_b	0.487679	highcell
															H2tm_b	0.487679	highcell
															MAL_na_tm_b	0.487679	highcell
															PPCOAtm_b	0.487679	highcell
															UREAtm_b	0.487679	highcell
															URDGLYCAtm_b	0.487679	highcell
															MGC_b	0.487679	highcell
															FPPS	0.487679	highcell
															DGTSDS1829Z12Z1845Z9Z12Z15Z1	0.487679	highcell
															FRDPth_b	0.487679	highcell
															DGDGD4DS1839Z12Z15Z1634Z7Z10Z	0.487679	highcell
															DGDGW3DS1839Z12Z15Z1637Z10Z13Z1	0.487698	highcell
															DGTSDS1829Z12Z1829Z12Z1	0.487698	highcell
															ATNS	0.487698	highcell
															TRPTAH	0.487698	highcell
															ACACT1_f	0.487698	highcell
															ACACT2_f	0.487698	highcell
															ACACT3_f	0.487698	highcell
															ACACT4_f	0.487698	highcell
															ACACT5_f	0.487698	highcell
															ACACT6_f	0.487698	highcell
															ACACT7_f	0.487698	highcell
															ECOAH1_f	0.487698	highcell
															ECOAH2_f	0.487698	highcell
															ECOAH3_f	0.487698	highcell
															ECOAH4_f	0.487698	highcell
															ECOAH5_f	0.487698	highcell
															ECOAH6_f	0.487698	highcell
															ECOAH7_f	0.487698	highcell
															HACD1_f	0.487698	highcell
															HACD2_f	0.487698	highcell
															HACD3_f	0.487698	highcell
															HACD4_f	0.487698	highcell
															HACD5_f	0.487698	highcell
															HACD6_f	0.487698	highcell
															HACD7_f	0.487698	highcell
															ACOA100OR	0.487698	highcell
															ACOA120OR	0.487698	highcell
															ACOA140OR	0.487698	highcell
															ACOA160OR	0.487698	highcell
															ACOA40OR	0.487698	highcell
															ACOA60OR	0.487698	highcell
															ACOA80OR	0.487698	highcell
															LYSTAH	0.487698	highcell
															MAT	0.487698	highcell
															FA160COAabcp	0.487698	highcell
															COA_h_tx_b	0.487698	highcell
															MALOAAtm_b	0.487698	highcell
															3HAD40_f	0.487698	highcell
															3HAD60_f	0.487698	highcell
															3OAR40_f	0.487698	highcell
															3OAR60_f	0.487698	highcell
															3OAS60	0.487698	highcell
															ACOATA	0.487698	highcell
															KAS14	0.487698	highcell
															PROOR_f	0.487698	highcell
															HST	0.487698	highcell
															MSBQMT	0.487698	highcell
															SAT	0.487698	highcell
															DM_pqa_h	0.487698	highcell
															3HAD100_f	0.487698	highcell
															3HAD120_f	0.487698	highcell
															3HAD140_f	0.487698	highcell
															3HAD160_f	0.487698	highcell
															3HAD80_f	0.487698	highcell
															3OAR100_f	0.487698	highcell
															3OAR120_f	0.487698	highcell
															3OAR140_f	0.487698	highcell
															3OAR160_f	0.487698	highcell
															3OAR80_f	0.487698	highcell
															3HAD180	0.487698	highcell
															3OAR180	0.487698	highcell
															3OAS100	0.487698	highcell
															3OAS120	0.487698	highcell
															3OAS140	0.487698	highcell
															3OAS160	0.487698	highcell
															3OAS180	0.487698	highcell
															3OAS80	0.487698	highcell
															EAR180x	0.487698	highcell
															MAGAH160	0.487698	highcell
															MAGAH18111Z	0.487698	highcell
															MAGAH1819Z	0.487698	highcell
															MGDGW3DS1819Z1637Z10Z13Z	0.487698	highcell
															PLPSA21801829Z12Z	0.487698	highcell
															PLPSA21829Z12Z1835Z9Z12Z	0.487698	highcell
															GCLDH	0.487698	highcell
															GLUKB	0.487698	highcell
															PGK_f	0.487698	highcell
															RBCh	0.487698	highcell
															MI4PP	0.487698	highcell
															MIBP	0.487698	highcell
															MITP	0.487698	highcell
															AASP	0.487698	highcell
															ACALD	0.487698	highcell
															SUCL_gdp_m_f	0.487698	highcell
															G3P_pi_thr_f	0.487698	highcell
															HGENTISth_f	0.487698	highcell
															PPAth_f	0.487698	highcell
															GLYCLTtm_f	0.487698	highcell
															GGDPtu_f	0.487698	highcell
															HPPD	0.487698	highcell
															PYDXNK	0.487698	highcell
															G6PB_pi_th_b	0.487698	highcell
															ETOHtm_b	0.487698	highcell
															PRUK	0.487698	highcell
															DGDGGH1819Z1617Z	0.487698	highcell
															MGDGW6DS1819Z1627Z10Z	0.487698	highcell
															PLPSA21801845Z9Z12Z15Z	0.487957	highcell
															PDHam1mi	0.487957	highcell
															ATID	0.487957	highcell
															SUCLm_b	0.487957	highcell
															IPDPth_f	0.487957	highcell
															NOS	0.487957	highcell
															EX_no2_e	0.487957	highcell
															LNLCCOAL	0.487957	highcell
															GPDDA2	0.487957	highcell
															ALCDH_pqq_x	0.487957	highcell
															PDHe3mr_f	0.487957	highcell
															NITR	0.487957	highcell
															ETOHtx_f	0.487957	highcell
															PQQm_b	0.487957	highcell
															NO2t_b	0.487957	highcell
															ACALDtx_b	0.487957	highcell
															PLPSA21819Z1835Z9Z12Z	0.487957	highcell
															DM_na1_x	0.487957	highcell
															ALANA1tx_f	0.487957	highcell
															ALAtx_b	0.487957	highcell
															MI3PSB	0.487957	highcell
															ACCOAtx_b	0.487957	highcell
															EX_na1_e_b	0.487957	highcell
															FADtx_f	0.487957	highcell
															FADH2tx_b	0.487957	highcell
															SO4NA1t_f	0.487957	highcell
															UMPP	0.487957	highcell
															NADH_h_tx_b	0.487957	highcell
															NADtx_b	0.487957	highcell
															H2Otx_f	0.487957	highcell
															CMP	0.487957	highcell
															CAROMO	0.487957	highcell
															CAROtu_f	0.487957	highcell
															RETPALMIH	0.487957	highcell
															TRETINOLPMTACT	0.487957	highcell
															PMTCOAth_f	0.487957	highcell
															PMTCOAts_f	0.487957	highcell
															HDCAts_b	0.487957	highcell
															CRETINOLOR1_f	0.487957	highcell
															TRETINOLOR1_f	0.487957	highcell
															RHODOPSINRT	0.487957	highcell
															Hts_f	0.487957	highcell
															RETINALts_f	0.487957	highcell
															COAts_b	0.487957	highcell
															AMAOTr_f	0.487957	highcell
															MALCOAMT	0.487957	highcell
															OGMEACPS	0.487957	highcell
															OGMEACPR	0.487957	highcell
															OGMEACPD	0.487957	highcell
															EGMEACPR	0.487957	highcell
															OPMEACPS	0.487957	highcell
															OPMEACPR	0.487958	highcell
															OPMEACPD	0.487958	highcell
															EPMEACPR	0.487958	highcell
															PMEACPE	0.487958	highcell
															AOXSr2	0.487958	highcell
															DBTS	0.487958	highcell
															BTS5	0.487958	highcell
															DM_amob_m	0.487958	highcell
															EX_meoh_e	0.487958	highcell
															MEOHtm_f	0.487958	highcell
															Stm_f	0.487958	highcell
															TSULc_b	0.487958	highcell
															DAD5tm_b	0.487958	highcell
															MEOHt_b	0.487958	highcell
															BTNtm_b	0.487958	highcell
															MERCPPYRST_f	0.487958	highcell
															CYSTAm_f	0.487958	highcell
															SO3tm_f	0.487958	highcell
															TSULtm2_b	0.487958	highcell
															PEDS1819Z1845Z9Z12Z15Z	0.487958	highcell
															MCOATAm_f	0.487958	highcell
															NEOXANS_f	0.487958	highcell
															LUTH_f	0.487959	highcell
															ACCOACm_f	0.487959	highcell
															BTNCm	0.487959	highcell
															VIOXANOR_b	0.487959	highcell
															ASCBOR	0.487959	highcell
															ANXANASCOR_b	0.487959	highcell
															BCAROH_f	0.487959	highcell
															BCRPTXANH_f	0.48796	highcell
															CHYA1	0.48796	highcell
															ZHY	0.48796	highcell
															ACAROtu_f	0.48796	highcell
															LCYA_f	0.48796	highcell
															LCYD_f	0.487961	highcell
															LCYB_f	0.487961	highcell
															LCYG_f	0.487961	highcell
															GCAROtu_f	0.487962	highcell
															NOR_f	0.487963	highcell
															PDS1_f	0.487963	highcell
															PDS2_f	0.487964	highcell
															ZDS_f	0.487965	highcell
															PSY	0.487966	highcell
															NADPHtu_f	0.487967	highcell
															NADPtu_b	0.487968	highcell
															GCL	0.487969	highcell
															GTHS	0.48797	highcell
															GTHRDth_f	0.487971	highcell
															O2trhu_f	0.487972	highcell
															ACPT18111Z18111Z	0.487974	highcell
															TM18111Z18111Z	0.487975	highcell
															ACPT16018111Z	0.487977	highcell
															TM16018111Z	0.487978	highcell
															PEDS1829Z12Z1835Z9Z12Z	0.487982	highcell
															DGDGD4DS1819Z1634Z7Z10Z	0.487986	highcell
															MGDGD7DS1829Z12Z1617Z	0.488746	highcell
															MGDGW3DS1839Z12Z15Z160	0.488749	highcell
															MGDGW6DS1829Z12Z1619Z	0.488749	highcell
															ADNtm_b	0.488754	highcell
															ALANA1tm_b	0.488758	highcell
															AFAT	0.488762	highcell
															ARPT	0.488766	highcell
															AUNOR	0.48877	highcell
															AUS	0.488775	highcell
															DHPAH	0.488779	highcell
															GTPDH	0.488783	highcell
															RIBFS	0.488787	highcell
															AMPMPFL	0.488792	highcell
															AMPMPPT	0.488796	highcell
															TTS	0.4888	highcell
															ADPEMTCH	0.488804	highcell
															AMPMPPMT	0.488809	highcell
															GTPth_f	0.488813	highcell
															NADtm_f	0.488817	highcell
															NAPT_b	0.488821	highcell
															RIBFLVth_b	0.488826	highcell
															CMTEPtm_b	0.48883	highcell
															NCAMtm_b	0.488834	highcell
															ANNAT_f	0.488838	highcell
															DM_dad_5_c	0.488843	highcell
															CYStm_f	0.488847	highcell
															AGPATCOA1819Z160	0.488852	highcell
															CDIPT1819Z160	0.488857	highcell
															CDPDAGS1819Z160	0.488862	highcell
															DGDGW6DS1829Z12Z1637Z10Z13Z	0.488862	highcell
															DGDGD4DS1839Z12Z15Z1644Z7Z10Z13Z	0.488862	highcell
															DGTSDS18111Z1845Z9Z12Z15Z	0.488867	highcell
															DGTSDS1819Z1845Z9Z12Z15Z	0.488872	highcell
															PEDS1819Z1829Z12Z	0.488877	highcell
															ETHAPT1819Z1819Z	0.488883	highcell
															PED5DS1819Z1835Z9Z12Z	0.488889	highcell
															DGDGW6DS1829Z12Z1619Z	0.488898	highcell
															DGTSDS1839Z12Z15Z18111Z	0.488905	highcell
															DGTSDS1839Z12Z15Z1819Z	0.488911	highcell
															DGTSDS1829Z12Z1829Z12Z2	0.488919	highcell
															DGDGGH1839Z12Z15Z1627Z10Z	0.488919	highcell
															DGTSDS1839Z12Z15Z1845Z9Z12Z15Z1	0.488919	highcell
															DGTSDS1829Z12Z18111Z	0.488926	highcell
															DGTSDS1829Z12Z1819Z	0.488934	highcell
															DLDLBT	0.488943	highcell
															R5PFL	0.488951	highcell
															N2PH	0.48896	highcell
															PGD3TDS18111Z1613E	0.488968	highcell
															PGD3TDS1819Z1613E	0.488977	highcell
															DGDGW3DS1819Z1637Z10Z13Z	0.48898	highcell
															DGTSDS1829Z12Z1845Z9Z12Z15Z2	0.488982	highcell
															ACPT1819Z18111Z	0.488991	highcell
															TM1819Z18111Z	0.489	highcell
															DGDGGH1829Z12Z160	0.489	highcell
															STARCH300DEGRA	0.489066	highcell
															PEDS1801845Z9Z12Z15Z	0.489337	highcell
															DGTSD5DS18111Z1835Z9Z12Z	0.48935	highcell
															DGDGW3DS1839Z12Z15Z1637Z10Z13Z2	0.48935	highcell
															SQDGW3DS1839Z12Z15Z160	0.489365	highcell
															AGPAT1819Z1619Zh	0.48938	highcell
															MGDGS1819Z1619Z	0.489395	highcell
															PAPA1819Z1619Zh	0.48941	highcell
															DGTSDS18111Z1829Z12Z	0.489427	highcell
															ACPT18111Z1819Z	0.489445	highcell
															TM18111Z1819Z	0.489463	highcell
															DGDGW3DS1839Z12Z15Z1634Z7Z10Z	0.489477	highcell
															CDPDAGS18111Z160h	0.489497	highcell
															PGPP18111Z160h	0.489517	highcell
															PGPS18111Z160h	0.489537	highcell
															DGDGW6DS1819Z1627Z10Z	0.489553	highcell
															DGTSDS1839Z12Z15Z1835Z9Z12Z	0.489581	highcell
															SQDGATPA18111Z160	0.489603	highcell
															SQDGATCA18111Z160	0.489626	highcell
															ASQDPADS1839Z12Z15Z160	0.489649	highcell
															ASQDCADS1839Z12Z15Z160	0.489671	highcell
															HCYStm_b	0.489694	highcell
															METtm_f	0.489717	highcell
															PGD3TDS1839Z12Z15Z1613E	0.48974	highcell
															ACOADAGAT1801819Z180	0.489764	highcell
															ACOADAGAT1801819Z18111Z	0.489788	highcell
															ACOADAGAT1801819Z1819Z	0.489811	highcell
															ACOADAGAT18111Z18111Z180	0.489835	highcell
															ACOADAGAT18111Z1819Z180	0.489859	highcell
															ACOADAGAT1819Z18111Z180	0.489882	highcell
															ACOADAGAT1819Z1819Z180	0.489906	highcell
															ACOADAGAT18111Z18111Z18111Z	0.48993	highcell
															ACOADAGAT18111Z18111Z1819Z	0.489954	highcell
															ACOADAGAT18111Z1819Z18111Z	0.489977	highcell
															ACOADAGAT18111Z1819Z1819Z	0.490001	highcell
															ACOADAGAT1819Z18111Z18111Z	0.490025	highcell
															ACOADAGAT1819Z18111Z1819Z	0.490049	highcell
															ACOADAGAT1819Z1819Z18111Z	0.490072	highcell
															ACOADAGAT1819Z1819Z1819Z	0.490096	highcell
															ACOADAGAT1801819Z1835Z9Z12Z	0.49012	highcell
															ACOADAGAT1801819Z1845Z9Z12Z15Z	0.490144	highcell
															ACOADAGAT18111Z18111Z1835Z9Z12Z	0.490168	highcell
															ACOADAGAT18111Z1819Z1835Z9Z12Z	0.490192	highcell
															ACOADAGAT1819Z18111Z1835Z9Z12Z	0.490216	highcell
															ACOADAGAT1819Z1819Z1835Z9Z12Z	0.490239	highcell
															ACOADAGAT18111Z18111Z1845Z9Z12Z15Z	0.490263	highcell
															ACOADAGAT18111Z1819Z1845Z9Z12Z15Z	0.490287	highcell
															ACOADAGAT1819Z18111Z1845Z9Z12Z15Z	0.490311	highcell
															ACOADAGAT1819Z1819Z1845Z9Z12Z15Z	0.490335	highcell
															ACOADAGAT16018111Z180	0.49036	highcell
															ACOADAGAT1601819Z180	0.490384	highcell
															ACOADAGAT1801819Z160	0.490408	highcell
															ACOADAGAT16018111Z18111Z	0.490433	highcell
															ACOADAGAT16018111Z1819Z	0.490457	highcell
															ACOADAGAT1601819Z18111Z	0.490482	highcell
															ACOADAGAT1601819Z1819Z	0.490506	highcell
															ACOADAGAT18111Z18111Z160	0.490531	highcell
															ACOADAGAT18111Z1819Z160	0.490555	highcell
															ACOADAGAT1819Z18111Z160	0.49058	highcell
															ACOADAGAT1819Z1819Z160	0.490604	highcell
															ACOADAGAT16018111Z1835Z9Z12Z	0.490629	highcell
															ACOADAGAT1601819Z1835Z9Z12Z	0.490653	highcell
															ACOADAGAT16018111Z1845Z9Z12Z15Z	0.490678	highcell
															ACOADAGAT1601819Z1845Z9Z12Z15Z	0.490703	highcell
															ACOADAGAT16018111Z160	0.490728	highcell
															ACOADAGAT1601819Z160	0.490753	highcell
															SQDGW6DS1829Z12Z160	0.490782	highcell
															ATNS_nh4	0.490812	highcell
															SERH	0.490842	highcell
															RPDPK_f	0.490872	highcell
															PRAI_f	0.490903	highcell
															ANTPPT	0.490933	highcell
															IGPS	0.490963	highcell
															TRPth_b	0.490993	highcell
															PPOR	0.491024	highcell
															TRPTL	0.491054	highcell
															TYRTL	0.491084	highcell
															TYRTAh_f	0.491114	highcell
															SERNA1th_f	0.491145	highcell
															TYRth_b	0.491175	highcell
															DGDGW3DS1839Z12Z15Z1627Z10Z	0.491185	highcell
															AGPATCOA18111Z160	0.491222	highcell
															CDIPT18111Z160	0.491258	highcell
															CDPDAGS18111Z160	0.491294	highcell
															PGW3DS1839Z12Z15Z160	0.491332	highcell
															DGTSDS1601845Z9Z12Z15Z	0.491372	highcell
															MI3PSA	0.491413	highcell
															MI3PP	0.491454	highcell
															THFtm_f	0.491496	highcell
															DHFR2i	0.491537	highcell
															MLTHFtm_b	0.491579	highcell
															MDUMT_f	0.49162	highcell
															DAOTO	0.491661	highcell
															NDPKm	0.491703	highcell
															DUDT	0.491744	highcell
															DUTNH	0.491786	highcell
															ATDTM	0.491827	highcell
															DATPtm_f	0.491869	highcell
															ATDTDm	0.49191	highcell
															ATDUD	0.491951	highcell
															DTTPtm_f	0.491993	highcell
															NADS1	0.492036	highcell
															ASPO2m	0.492079	highcell
															QULNS	0.492123	highcell
															NNDPR	0.492166	highcell
															PRPPtm_f	0.492209	highcell
															NICRNTtm_f	0.492253	highcell
															DHAPtm_f	0.492296	highcell
															ANNA_f	0.492339	highcell
															DHAP_pi_thr_b	0.492383	highcell
															SQDG18111Z160th_f	0.492428	highcell
															ASQDPADS1829Z12Z160	0.492473	highcell
															ASQDCADS1829Z12Z160	0.492518	highcell
															DGDGW3DS1839Z12Z15Z160	0.492563	highcell
															AGPAT160h	0.49261	highcell
															G3PAT160h	0.492656	highcell
															PAPA160h	0.492703	highcell
															SQDGS160	0.492749	highcell
															PAPA18111Z160h	0.492803	highcell
															SQDGS18111Z160	0.492858	highcell
															PED5DS1801835Z9Z12Z	0.493432	highcell
															PEDS1801829Z12Z	0.494007	highcell
															ETHAPT1801819Z	0.494064	highcell
															DGTSDS1829Z12Z1835Z9Z12Z	0.494124	highcell
															ETHAPT18111Z1819Z	0.494186	highcell
															MGDGD4DS1829Z12Z1644Z7Z10Z13Z	0.494186	highcell
															MGDGW3DS1839Z12Z15Z1637Z10Z13Z1	0.494186	highcell
															PGD3TDS1829Z12Z1613E	0.494249	highcell
															SQDGATPA1819Z160	0.494317	highcell
															SQDGATCA1819Z160	0.494385	highcell
															DGTSD5DS1819Z1835Z9Z12Z	0.494458	highcell
															ATDGDm	0.494531	highcell
															DGOTO	0.494605	highcell
															DCDT	0.494679	highcell
															ATDCDm	0.494752	highcell
															DCTPtm_f	0.494826	highcell
															DGTPtm_f	0.4949	highcell
															AGPAT18111Z160h	0.494974	highcell
															G3PAT181h	0.495048	highcell
															DGTSDS1819Z1829Z12Z	0.495133	highcell
															ACPT1819Z1819Z	0.495227	highcell
															TM1819Z1819Z	0.495321	highcell
															DGTSD5DS1601835Z9Z12Z	0.495435	highcell
															PGW6DS1829Z12Z160	0.49555	highcell
															DGDGW6DS1829Z12Z160	0.495728	highcell
															SERDC	0.495852	highcell
															ETHAK	0.495976	highcell
															PETHCT	0.496101	highcell
															MGDGW3DS1829Z12Z1637Z10Z13Z	0.496108	highcell
															STARCH300S	0.496295	highcell
															DGTSDS1601829Z12Z	0.49643	highcell
															SQDG1819Z160th_f	0.496565	highcell
															CDPDAGS1819Z160h	0.496701	highcell
															PGPP1819Z160h	0.496836	highcell
															PGPS1819Z160h	0.496972	highcell
															ACPT1601819Z	0.497108	highcell
															TM1601819Z	0.497244	highcell
															DGDGGH1829Z12Z1627Z10Z	0.497244	highcell
															AGPATCOA18111Z18111Z	0.497389	highcell
															PAPA181	0.497534	highcell
															CHLASP	0.497683	highcell
															CHLDA2tu	0.497832	highcell
															PAPA16018111Z	0.497982	highcell
															AGPATCOA16018111Z	0.498131	highcell
															AGPATCOA1819Z18111Z	0.498284	highcell
															PAPA1819Z18111Z	0.498436	highcell
															SQDGS1819Z160	0.498609	highcell
															AGPATCOA1801819Z	0.49881	highcell
															G3PAT180	0.49901	highcell
															PAPA1801819Z	0.49921	highcell
															AGPATCOA18111Z1819Z	0.499433	highcell
															PAPA18111Z1819Z	0.499656	highcell
															TDSR	0.499886	highcell
															CYSTL	0.500118	highcell
															CYSth_b	0.500355	highcell
															ADPART	0.500597	highcell
															HDH	0.500839	highcell
															HP	0.501081	highcell
															IGPD	0.501323	highcell
															IMGPS	0.501565	highcell
															PRACH	0.501807	highcell
															PRADP	0.502049	highcell
															PRICI	0.502291	highcell
															AOOA_b	0.502533	highcell
															HISTL	0.502774	highcell
															METTL	0.503016	highcell
															CBL	0.503258	highcell
															CYSTS	0.5035	highcell
															HCYSth_b	0.503742	highcell
															HSK	0.503984	highcell
															HSDH	0.504226	highcell
															AGPATCOA1819Z1819Z	0.504469	highcell
															PAPA1819Z1819Z	0.504712	highcell
															PLPSA218111Z1835Z9Z12Z	0.504712	highcell
															PACOAL	0.504971	highcell
															PLPSA218111Z1845Z9Z12Z15Z	0.504971	highcell
															CACOAL	0.50523	highcell
															M5TAP	0.50549	highcell
															M5TRPH_f	0.505751	highcell
															ACDO	0.506012	highcell
															ACRS	0.506272	highcell
															ACRSP	0.506533	highcell
															M5TRPI	0.506793	highcell
															MOTA	0.507054	highcell
															APPRT_f	0.507314	highcell
															AMP5N	0.507575	highcell
															PEDS18111Z1845Z9Z12Z15Z	0.507577	highcell
															ADSH_b	0.507842	highcell
															CHLBSP	0.508115	highcell
															CHLDAO_f	0.508387	highcell
															CHLDBtu_f	0.50866	highcell
															UDPSQS	0.508933	highcell
															UDPGth_f	0.509207	highcell
															AGPATCOA1601819Z	0.509491	highcell
															PAPA1601819Z	0.509775	highcell
															ASPO	0.509775	highcell
															FACOAE180	0.510143	highcell
															FACOAL180	0.51051	highcell
															SERTL	0.510906	highcell
															G3PAT1819Z	0.511306	highcell
															G3PAT181	0.511711	highcell
															GGDR_f	0.512132	highcell
															PDPtu_f	0.512554	highcell
															DVCHLDR_f	0.512975	highcell
															DVPCHLD646OR	0.513397	highcell
															MPMT_f	0.513818	highcell
															MPMECY1	0.51424	highcell
															MPMECY2	0.514661	highcell
															MPMECY3	0.515083	highcell
															MPML	0.515504	highcell
															MG2th_f	0.515926	highcell
															MG2t_f	0.516347	highcell
															EX_mg2_e_b	0.516769	highcell
															PPItu_b	0.51719	highcell
															PPBNGD_f	0.517612	highcell
															CPPPGO	0.518033	highcell
															PPPGO	0.518455	highcell
															UPP3S	0.518876	highcell
															UPPDC1	0.519298	highcell
															AMETt2h_b	0.519719	highcell
															FPPSh	0.520142	highcell
															IDS2	0.520565	highcell
															GGPS	0.520988	highcell
															GPPSh	0.521411	highcell
															G3PAT160	0.521845	highcell
															CYSTBL	0.522325	highcell
															SULR_ferr	0.522805	highcell
															BCACT_f	0.523285	highcell
															1AGPEAT18111Z1819Z	0.523285	highcell
															MGDGD4DS1839Z12Z15Z1644Z7Z10Z13Z	0.523825	highcell
															COAtm_b	0.524396	highcell
															PPCOAtm_f	0.524967	highcell
															PPAtm_b	0.525538	highcell
															APAT_b	0.526109	highcell
															PACPT_b	0.52668	highcell
															PEDS18111Z1829Z12Z	0.526741	highcell
															PED5DS18111Z1835Z9Z12Z	0.526803	highcell
															DAPAT_f	0.527384	highcell
															DAPEP_f	0.527966	highcell
															DAPDC	0.528547	highcell
															DHDPS	0.529129	highcell
															DHPR	0.52971	highcell
															ASPSAth_b	0.530292	highcell
															LYSTL	0.530873	highcell
															MGDGW3DS1839Z12Z15Z1634Z7Z10Z	0.530873	highcell
															DGDGGH1829Z12Z1634Z7Z10Z	0.530873	highcell
															DGDGD4DS1829Z12Z1634Z7Z10Z	0.530892	highcell
															THRth_b	0.531548	highcell
															THRTL	0.532204	highcell
															BCTA_f	0.532926	highcell
															DHAD	0.533647	highcell
															23DHMPth_b	0.534368	highcell
															KARI_f	0.535089	highcell
															ACAS_2ahbut	0.53581	highcell
															ILETL	0.536531	highcell
															KARI_23dhmp	0.537252	highcell
															SO4t_f	0.538006	highcell
															SO3t_f	0.538759	highcell
															EX_so4_e_b	0.539513	highcell
															GTHAMPOR_b	0.540266	highcell
															SUAT	0.54102	highcell
															AROAT2	0.54178	highcell
															AROHL	0.542541	highcell
															PPHNth_b	0.543302	highcell
															PHETL	0.544062	highcell
															CHRM_f	0.544853	highcell
															DGDGW6DS1829Z12Z1627Z10Z2	0.544917	highcell
															DGDGW6DS1829Z12Z1617Z	0.544917	highcell
															DQDH_f	0.545738	highcell
															PSCIT_f	0.546559	highcell
															SKDH_f	0.54738	highcell
															CHRS	0.548201	highcell
															DHQS	0.549023	highcell
															DPHS	0.549844	highcell
															SKK	0.550665	highcell
															ASADH	0.551488	highcell
															ASPK	0.552312	highcell
															DGDGD7DS1819Z1617Z	0.552333	highcell
															MAKI_b	0.557227	highcell
															MANth_b	0.562122	highcell
															AGAKI_f	0.567016	highcell
															MG1A	0.56724	highcell
															MG2A	0.567464	highcell
															MG3A	0.567689	highcell
															DM_asnglcnacglcnacman(man)man_c	0.567913	highcell
															BDMT	0.568137	highcell
															DOLASNT	0.568361	highcell
															DOLDPP	0.568585	highcell
															DOLPGT1	0.568809	highcell
															DOLPGT2	0.569033	highcell
															DOLPGT3	0.569257	highcell
															DOLPMT1	0.569481	highcell
															DOLPMT2	0.569705	highcell
															G12MT1	0.569929	highcell
															G12MT2	0.570153	highcell
															G12MT3	0.570377	highcell
															G12MT4	0.570601	highcell
															G13MT	0.570825	highcell
															G16MT	0.571049	highcell
															GLCNACPT	0.571273	highcell
															GLCNACT	0.571498	highcell
															MM1	0.571722	highcell
															MM2	0.571946	highcell
															PS_asn_L_c	0.57217	highcell
															ATAMm	0.573067	highcell
															AAL_fum	0.574002	highcell
															ADSS	0.574938	highcell
															IDPm	0.575879	highcell
															GSC_f	0.576865	highcell
															G5DH	0.577851	highcell
															P5CR	0.578837	highcell
															PROTL	0.579824	highcell
															GLU5K	0.58081	highcell
															DGDGS1819Z160	0.581042	highcell
[truncated: 8,460 more rows]

## Sheet: Figrue S5
	Panel a				Panel b				Panel c
		LFD	x			GECKO	kappmax			sparseSubSystem	Macrosystem	kappmax
		-0.89263	All			0.043	0.139843			Alanine	Amino Acid	-0.89263
		-0.64903	All			419	14.1773			Alanine	Amino Acid	-0.64903
		-1.49901	All			70	0.00073583			Alanine	Amino Acid	-1.49901
		-7.03005	All			19	0.368663			Alanine	Amino Acid	-7.03005
		0.296014	All			0.043	2.71304			Alanine	Amino Acid	0.296014
		-0.152411	All			3372	0.638034			Arginine	Amino Acid	0.425993
		0.425993	All			0.043	0.366269			Arginine	Amino Acid	1.08286
		1.08286	All			0.043	1.31936e-08			Arginine	Amino Acid	-7.44573
		-7.44573	All			0.043	0.367894			Arginine	Amino Acid	0.143425
		0.143425	All			0.043	1.61359e-08			Arginine	Amino Acid	-2.08597
		-2.08597	All			419	9.75763			Arginine	Amino Acid	-0.819127
		-0.819127	All			84.7	30.3435			Arginine	Amino Acid	-1.73233
		-1.73233	All			3372	171.542			Arginine	Amino Acid	-1.30065
		-1.30065	All			3372	43.719			Arginine	Amino Acid	-2.22606
		-2.22606	All							Arginine	Amino Acid	-1.40546
		-1.40546	All							Arginine	Amino Acid	-1.36334
		-1.36334	All							Glutamate metabolism	Amino Acid	-1.19127
		-6.93793	All							Glutamate metabolism	Amino Acid	0.00775141
		0.159724	All							Glutamate metabolism	Amino Acid	-0.00894173
		-0.0553251	All							Glutamate metabolism	Amino Acid	-6.37892
		0.512171	All							Glutamate metabolism	Amino Acid	-3.50409
		0.961093	All							Glutamate metabolism	Amino Acid	1.17487
		0.167774	All							Glycine	Amino Acid	-0.611625
		-0.57637	All							Glycine	Amino Acid	-0.983053
		0.564614	All							Glycine	Amino Acid	-1.1635
		-7.63161	All							Glycine	Amino Acid	-0.860385
		-0.264872	All							Glycine	Amino Acid	-1.71945
		-0.851812	All							Glycine	Amino Acid	-2.14047
		-0.851812	All							Histidine metabolism	Amino Acid	-0.68273
		-0.355349	All							Histidine metabolism	Amino Acid	-3.03651
		-0.83247	All							Histidine metabolism	Amino Acid	-0.413769
		-7.9859	All							Histidine metabolism	Amino Acid	-0.498601
		-2.4471	All							Histidine metabolism	Amino Acid	-0.498601
		1.25621	All							Histidine metabolism	Amino Acid	-1.84134
		-5.25995	All							Histidine metabolism	Amino Acid	-7.21519
		-5.25995	All							Lysine biosynthesis	Amino Acid	-1.71212
		-0.616464	All							Lysine biosynthesis	Amino Acid	-2.12857
		-0.325788	All							Lysine biosynthesis	Amino Acid	-1.13917
		-1.47062	All							Lysine biosynthesis	Amino Acid	-2.19675
		-0.707733	All							Lysine biosynthesis	Amino Acid	1.79999
		-1.79241	All							Lysine biosynthesis	Amino Acid	-2.07504
		-4.97832	All							Lysine biosynthesis	Amino Acid	-7.32024
		-2.50767	All							Methionine metabolism	Amino Acid	-0.59917
		-4.08241	All							Methionine metabolism	Amino Acid	-0.702768
		-4.08241	All							Methionine metabolism	Amino Acid	-0.868551
		-2.50767	All							Methionine metabolism	Amino Acid	-0.868551
		-0.813718	All							Methionine metabolism	Amino Acid	-2.5467
		-0.480538	All							Methionine metabolism	Amino Acid	-3.72304
		-8.39171	All							Methionine metabolism	Amino Acid	-4.54828
		-2.93202	All							Methionine metabolism	Amino Acid	3.35883
		-2.93202	All							Methionine metabolism	Amino Acid	0.100206
		-2.93202	All							Phenylalanine	Amino Acid	-1.25811
		-2.93202	All							Phenylalanine	Amino Acid	-1.39225
		-2.93202	All							Phenylalanine	Amino Acid	-3.08864
		-2.93202	All							Phenylalanine	Amino Acid	-1.62114
		0.640051	All							Phenylalanine	Amino Acid	-1.31694
		0.640051	All							Phenylalanine	Amino Acid	0.249991
		0.640051	All							Phenylalanine	Amino Acid	-0.432913
		0.640051	All							Phenylalanine	Amino Acid	-2.24332
		0.640051	All							Phenylalanine	Amino Acid	-1.92487
		0.640051	All							Phenylalanine	Amino Acid	-6.4926
		-8.96698	All							Phenylalanine	Amino Acid	-0.940102
		-8.96698	All							Phenylalanine	Amino Acid	-0.796382
		-8.96698	All							Phenylalanine	Amino Acid	-2.33139
		-8.96698	All							Phenylalanine	Amino Acid	-0.548728
		-8.96698	All							Phenylalanine	Amino Acid	-2.99768
		-8.93766	All							Phenylalanine	Amino Acid	-7.03005
		-11.5149	All							Valine	Amino Acid	-1.03819
		-11.5149	All							Valine	Amino Acid	-1.92663
		-11.5149	All							Valine	Amino Acid	-9.47739
		-11.5149	All							Valine	Amino Acid	-1.6963
		-11.5149	All							Valine	Amino Acid	0.262051
		-11.5149	All							Valine	Amino Acid	-1.03819
		-0.218139	All							Valine	Amino Acid	0.13483
		-0.971574	All							Valine	Amino Acid	-0.861245
		-1.29908	All							Valine	Amino Acid	-1.4111
		-2.77378	All							Valine	Amino Acid	-11.0544
		-1.19127	All							Valine	Amino Acid	-8.57299
		0.00775141	All							Valine	Amino Acid	-0.270448
		-0.00894173	All							Valine	Amino Acid	1.11377
		-6.37892	All							Valine	Amino Acid	-0.312949
		-3.50409	All							Valine	Amino Acid	1.7395
		1.17487	All							Valine	Amino Acid	0.355284
		-0.74572	All							Valine	Amino Acid	-6.95095
		-4.33199	All							Valine	Amino Acid	-1.40134
		-4.34637	All							Alanine	Amino Acid	-1.14453
		-4.34535	All							Glycine	Amino Acid	-1.22434
		-4.34535	All							Glycine	Amino Acid	-2.91612
		-4.3433	All							Glycine	Amino Acid	-0.62158
		-4.34228	All							Glycine	Amino Acid	0.392637
		-4.33199	All							Glycine	Amino Acid	0.327696
		-4.34637	All							Histidine metabolism	Amino Acid	-3.20209
		-4.34535	All							Methionine metabolism	Amino Acid	-2.07883
		-4.34535	All							Carbon fixation	Central Carbon	-1.47062
		-4.3433	All							Carbon fixation	Central Carbon	-0.707733
		-4.34228	All							Carbon fixation	Central Carbon	-1.79241
		-4.34637	All							Glycolysis	Central Carbon	0.213936
		-4.36028	All							Glycolysis	Central Carbon	-2.47692
		-4.35929	All							Glycolysis	Central Carbon	-5.03508
		-4.35929	All							Glycolysis	Central Carbon	-1.69468
		-4.35732	All							Carbon fixation	Central Carbon	-1.48768
		-4.35633	All							Carbon fixation	Central Carbon	-0.753376
		-4.34535	All							Carbon fixation	Central Carbon	-0.757884
		-4.35929	All							Propanoate metabolism	Central Carbon	-0.80207
		-4.35831	All							Propanoate metabolism	Central Carbon	-2.07216
		-4.35831	All							Pyruvate metabolism	Central Carbon	0.0837563
		-4.35632	All							Pyruvate metabolism	Central Carbon	0.183183
		-4.35533	All							Pyruvate metabolism	Central Carbon	-2.11988
		-4.34535	All							Pyruvate metabolism	Central Carbon	-1.36586
		-4.35929	All							Pyruvate metabolism	Central Carbon	0.685754
		-4.35831	All							Carbon fixation	Central Carbon	1.38651
		-4.35831	All							Carbon fixation	Central Carbon	-0.483044
		-4.35632	All							Carbon fixation	Central Carbon	-3.78789
		-4.35533	All							Carbon fixation	Central Carbon	-4.2306
		-4.34535	All							Carbon fixation	Central Carbon	1.90992
		-4.35929	All							Glycolysis	Central Carbon	1.08922
		-4.35831	All							Glycolysis	Central Carbon	-1.63287
		-4.35831	All							Glycolysis	Central Carbon	-1.65148
		-4.35632	All							Glycolysis	Central Carbon	-1.35984
		-4.35533	All							Glycolysis	Central Carbon	-1.54313
		-4.34535	All							Glycolysis	Central Carbon	-3.36252
		-4.35929	All							Glycolysis	Central Carbon	-5.3083
		-4.35831	All							Glycolysis	Central Carbon	-0.650631
		-4.35831	All							Glycolysis	Central Carbon	-0.925337
		-4.35632	All							Carbon fixation	Central Carbon	-0.445817
		-4.35533	All							Carbon fixation	Central Carbon	-1.29352
		-2.94279	All							Carbon fixation	Central Carbon	1.77851
		-2.66309	All							Propanoate metabolism	Central Carbon	-5.12023
		-2.81559	All							Propanoate metabolism	Central Carbon	-3.20318
		-3.55501	All							Propanoate metabolism	Central Carbon	-5.12023
		-2.95585	All							Pyruvate metabolism	Central Carbon	-0.736006
		-2.76868	All							Pyruvate metabolism	Central Carbon	-1.25286
		-4.42592	All							Pyruvate metabolism	Central Carbon	-1.76658
		-2.93307	All							Carotenoid biosynthesis	Cofactor and Modification	-4.97832
		-2.73124	All							Carotenoid biosynthesis	Cofactor and Modification	-2.50767
		0.436172	All							Carotenoid biosynthesis	Cofactor and Modification	-4.08241
		0.13555	All							Carotenoid biosynthesis	Cofactor and Modification	-4.08241
		0.435361	All							Carotenoid biosynthesis	Cofactor and Modification	-2.50767
		0.134738	All							Carotenoid biosynthesis	Cofactor and Modification	-0.813718
		-0.0134088	All							N-Glycan biosynthesis	Cofactor and Modification	-0.233817
		-8.13527	All							N-Glycan biosynthesis	Cofactor and Modification	0.863775
		-8.13527	All							One carbon	Cofactor and Modification	-0.0796673
		-3.55326	All							One carbon	Cofactor and Modification	-2.21952
		-2.47937	All							One carbon	Cofactor and Modification	-10.2102
		-2.65928	All							Porphyrin	Cofactor and Modification	0.930332
		0.837983	All							Porphyrin	Cofactor and Modification	-6.51311
		-0.111603	All							Porphyrin	Cofactor and Modification	1.05534
		-0.0456731	All							Porphyrin	Cofactor and Modification	0.553705
		0.562926	All							Porphyrin	Cofactor and Modification	0.481708
		0.911833	All							Porphyrin	Cofactor and Modification	-2.69342
		0.381381	All							Porphyrin	Cofactor and Modification	-2.43133
		0.00196829	All							Porphyrin	Cofactor and Modification	1.36502
		-0.508854	All							Porphyrin	Cofactor and Modification	0.932255
		0.709558	All							Porphyrin	Cofactor and Modification	2.14334
		-0.508852	All							Porphyrin	Cofactor and Modification	-1.53964
		-0.326153	All							Porphyrin	Cofactor and Modification	-1.53964
		-0.326152	All							Porphyrin	Cofactor and Modification	-1.53964
		-5.88926	All							Porphyrin	Cofactor and Modification	-6.42568
		0.614776	All							Porphyrin	Cofactor and Modification	-1.26619
		-0.129025	All							Porphyrin	Cofactor and Modification	-1.05122
		-5.88926	All							Porphyrin	Cofactor and Modification	-2.3233
		-0.321258	All							Riboflavin metabolism	Cofactor and Modification	-2.05482
		-0.413094	All							Riboflavin metabolism	Cofactor and Modification	-0.571501
		-0.413094	All							Riboflavin metabolism	Cofactor and Modification	-1.13873
		0.232983	All							Riboflavin metabolism	Cofactor and Modification	-0.285587
		-0.394862	All							Thiamine metabolism	Cofactor and Modification	0.790345
		-0.330449	All							Thiamine metabolism	Cofactor and Modification	-1.81613
		-3.12658	All							Thiamine metabolism	Cofactor and Modification	-3.95096
		-0.294211	All							Thiamine metabolism	Cofactor and Modification	-3.95096
		-2.11158	All							Thiamine metabolism	Cofactor and Modification	-1.81613
		1.47635	All							Carotenoid biosynthesis	Cofactor and Modification	-8.20297
		1.28729	All							Carotenoid biosynthesis	Cofactor and Modification	-8.73707
		1.20321	All							Carotenoid biosynthesis	Cofactor and Modification	-8.36348
		1.47635	All							One carbon	Cofactor and Modification	-9.03107
		1.15075	All							steroids	Lipid	0.159724
		1.28729	All							steroids	Lipid	-0.0553251
		1.19887	All							steroids	Lipid	0.512171
		1.20321	All							steroids	Lipid	0.961093
		-2.35403	All							steroids	Lipid	0.167774
		-0.646332	All							steroids	Lipid	-0.57637
		0.65007	All							steroids	Lipid	0.564614
		-2.24348	All							steroids	Lipid	-7.63161
		-1.62615	All							steroids	Lipid	-0.264872
		-3.0009	All							steroids	Lipid	-0.851812
		-3.02822	All							steroids	Lipid	-0.851812
		-0.727156	All							steroids	Lipid	-0.355349
		-0.98483	All							steroids	Lipid	-0.83247
		-1.59806	All							steroids	Lipid	-7.9859
		-0.157601	All							unsaturated fatty	Lipid	-2.4471
		-0.0302639	All							unsaturated fatty	Lipid	1.25621
		-0.611625	All							Butanoate metabolism	Lipid	-0.325788
		-0.983053	All							Fatty acid	Lipid	-2.93202
		-1.1635	All							Fatty acid	Lipid	-2.93202
		-0.860385	All							Fatty acid	Lipid	-2.93202
		-1.71945	All							Fatty acid	Lipid	-2.93202
		-2.14047	All							Fatty acid	Lipid	-2.93202
		0.213936	All							Fatty acid	Lipid	-2.93202
		-2.47692	All							Fatty acid	Lipid	0.640051
		-5.03508	All							Fatty acid	Lipid	0.640051
		-1.69468	All							Fatty acid	Lipid	0.640051
		0.0551498	All							Fatty acid	Lipid	0.640051
		0.677613	All							Fatty acid	Lipid	0.640051
		-0.0257555	All							Fatty acid	Lipid	0.640051
		-0.68273	All							Fatty acid	Lipid	-8.96698
		-3.03651	All							Fatty acid	Lipid	-8.96698
		-0.413769	All							Fatty acid	Lipid	-8.96698
		-0.498601	All							Fatty acid	Lipid	-8.96698
		-0.498601	All							Fatty acid	Lipid	-8.96698
		-1.84134	All							Fatty acid	Lipid	-8.93766
		-7.21519	All							Fatty acid	Lipid	-11.5149
		-0.509501	All							Fatty acid	Lipid	-11.5149
		-0.409412	All							Fatty acid	Lipid	-11.5149
		-6.81852	All							Fatty acid	Lipid	-11.5149
		-1.71212	All							Fatty acid	Lipid	-11.5149
		-2.12857	All							Fatty acid	Lipid	-11.5149
		-1.13917	All							Glycerolipid metabolism	Lipid	-4.33199
		-2.19675	All							Glycerolipid metabolism	Lipid	-4.34637
		1.79999	All							Glycerolipid metabolism	Lipid	-4.34535
		-2.07504	All							Glycerolipid metabolism	Lipid	-4.34535
		-7.32024	All							Glycerolipid metabolism	Lipid	-4.3433
		-0.59917	All							Glycerolipid metabolism	Lipid	-4.34228
		-0.702768	All							Glycerolipid metabolism	Lipid	-4.33199
		-0.868551	All							Glycerolipid metabolism	Lipid	-4.34637
		-0.868551	All							Glycerolipid metabolism	Lipid	-4.34535
		-2.5467	All							Glycerolipid metabolism	Lipid	-4.34535
		-3.72304	All							Glycerolipid metabolism	Lipid	-4.3433
		-4.54828	All							Glycerolipid metabolism	Lipid	-4.34228
		3.35883	All							Glycerolipid metabolism	Lipid	-4.34637
		0.100206	All							Glycerolipid metabolism	Lipid	-4.36028
		-0.233817	All							Glycerolipid metabolism	Lipid	-4.35929
		0.863775	All							Glycerolipid metabolism	Lipid	-4.35929
		-0.070676	All							Glycerolipid metabolism	Lipid	-4.35732
		1.01423	All							Glycerolipid metabolism	Lipid	-4.35633
		-0.0796673	All							Glycerolipid metabolism	Lipid	-4.34535
		-2.21952	All							Glycerolipid metabolism	Lipid	-4.35929
		-10.2102	All							Glycerolipid metabolism	Lipid	-4.35831
		-1.32975	All							Glycerolipid metabolism	Lipid	-4.35831
		-3.07712	All							Glycerolipid metabolism	Lipid	-4.35632
		-0.919328	All							Glycerolipid metabolism	Lipid	-4.35533
		-1.66568	All							Glycerolipid metabolism	Lipid	-4.34535
		-0.360331	All							Glycerolipid metabolism	Lipid	-4.35929
		1.15266	All							Glycerolipid metabolism	Lipid	-4.35831
		0.617384	All							Glycerolipid metabolism	Lipid	-4.35831
		-7.40192	All							Glycerolipid metabolism	Lipid	-4.35632
		-1.48768	All							Glycerolipid metabolism	Lipid	-4.35533
		-0.753376	All							Glycerolipid metabolism	Lipid	-4.34535
		-0.757884	All							Glycerolipid metabolism	Lipid	-4.35929
		-1.25811	All							Glycerolipid metabolism	Lipid	-4.35831
		-1.39225	All							Glycerolipid metabolism	Lipid	-4.35831
		-3.08864	All							Glycerolipid metabolism	Lipid	-4.35632
		-1.62114	All							Glycerolipid metabolism	Lipid	-4.35533
		-1.31694	All							Glycerolipid metabolism	Lipid	-4.34535
		0.249991	All							Glycerolipid metabolism	Lipid	-4.35929
		-0.432913	All							Glycerolipid metabolism	Lipid	-4.35831
		-2.24332	All							Glycerolipid metabolism	Lipid	-4.35831
		-1.92487	All							Glycerolipid metabolism	Lipid	-4.35632
		-6.4926	All							Glycerolipid metabolism	Lipid	-4.35533
		-0.940102	All							Glycerolipid metabolism	Lipid	-2.94279
		-0.796382	All							Glycerolipid metabolism	Lipid	-2.66309
		-2.33139	All							Glycerolipid metabolism	Lipid	-2.81559
		-0.548728	All							Glycerolipid metabolism	Lipid	-3.55501
		-2.99768	All							Glycerolipid metabolism	Lipid	-2.95585
		-7.03005	All							Glycerolipid metabolism	Lipid	-2.76868
		0.930332	All							Glycerolipid metabolism	Lipid	-4.42592
		-6.51311	All							Glycerolipid metabolism	Lipid	-2.93307
		1.05534	All							Glycerolipid metabolism	Lipid	-2.73124
		0.553705	All							Glycerolipid metabolism	Lipid	0.436172
		0.481708	All							Glycerolipid metabolism	Lipid	0.13555
		-2.69342	All							Glycerolipid metabolism	Lipid	0.435361
		-2.43133	All							Glycerolipid metabolism	Lipid	0.134738
		1.36502	All							Glycerolipid metabolism	Lipid	-0.0134088
		0.932255	All							Glycerolipid metabolism	Lipid	-8.13527
		2.14334	All							Glycerolipid metabolism	Lipid	-8.13527
		-1.53964	All							Glycerolipid metabolism	Lipid	-3.55326
		-1.53964	All							Glycerolipid metabolism	Lipid	-2.47937
		-1.53964	All							Glycerolipid metabolism	Lipid	-2.65928
		-6.42568	All							Glycerolipid metabolism	Lipid	0.837983
		-1.26619	All							Glycerolipid metabolism	Lipid	-0.111603
		-1.05122	All							Glycerolipid metabolism	Lipid	-0.0456731
		-2.3233	All							Glycerolipid metabolism	Lipid	0.562926
		-0.80207	All							Glycerolipid metabolism	Lipid	0.911833
		-2.07216	All							Glycerolipid metabolism	Lipid	0.381381
		-0.043546	All							Glycerolipid metabolism	Lipid	0.00196829
		-0.374966	All							Glycerolipid metabolism	Lipid	-0.508854
		-0.374966	All							Glycerolipid metabolism	Lipid	0.709558
		-0.899999	All							Glycerolipid metabolism	Lipid	-0.508852
		-0.512024	All							Glycerolipid metabolism	Lipid	-0.326153
		-9.2043	All							Glycerolipid metabolism	Lipid	-0.326152
		-1.26283	All							Glycerolipid metabolism	Lipid	-5.88926
		-0.869668	All							Glycerolipid metabolism	Lipid	0.614776
		-1.00746	All							Glycerolipid metabolism	Lipid	-0.129025
		-0.453188	All							Glycerolipid metabolism	Lipid	-5.88926
		-0.767556	All							Glycerolipid metabolism	Lipid	-0.321258
		-3.60758	All							Glycerolipid metabolism	Lipid	-0.413094
		-9.34217	All							Glycerolipid metabolism	Lipid	-0.413094
		0.57888	All							Glycerolipid metabolism	Lipid	0.232983
		-0.0311539	All							Glycerolipid metabolism	Lipid	-0.394862
		-3.85746	All							Glycerolipid metabolism	Lipid	-0.330449
		-0.0126512	All							Glycerolipid metabolism	Lipid	-3.12658
		-0.930609	All							Glycerolipid metabolism	Lipid	-0.294211
		-2.69874	All							Glycerolipid metabolism	Lipid	-2.11158
		0.19334	All							Glycerolipid metabolism	Lipid	1.47635
		1.79674	All							Glycerolipid metabolism	Lipid	1.28729
		-2.12433	All							Glycerolipid metabolism	Lipid	1.20321
		-7.67377	All							Glycerolipid metabolism	Lipid	1.47635
		1.44762	All							Glycerolipid metabolism	Lipid	1.15075
		-1.72876	All							Glycerolipid metabolism	Lipid	1.28729
		-0.86965	All							Glycerolipid metabolism	Lipid	1.19887
		-3.60758	All							Glycerolipid metabolism	Lipid	1.20321
		-2.55971	All							Glycerolipid metabolism	Lipid	-2.35403
		-0.966358	All							Glycerolipid metabolism	Lipid	-0.646332
		-2.8401	All							Glycerolipid metabolism	Lipid	0.65007
		-0.972681	All							Glycerophospholipid metabolism	Lipid	-2.24348
		-0.589113	All							Glycerophospholipid metabolism	Lipid	-1.62615
		-0.534327	All							Glycerophospholipid metabolism	Lipid	-3.0009
		0.0837563	All							Glycerophospholipid metabolism	Lipid	-3.02822
		0.183183	All							Glycerophospholipid metabolism	Lipid	-0.727156
		-2.11988	All							Glycerophospholipid metabolism	Lipid	-0.98483
		-1.36586	All							Glycerophospholipid metabolism	Lipid	-1.59806
		0.685754	All							Glycerophospholipid metabolism	Lipid	-0.157601
		-6.15505	All							Glycerophospholipid metabolism	Lipid	-0.0302639
		-7.37541	All							Butanoate metabolism	Lipid	0.949058
		-5.45609	All							Glycerophospholipid metabolism	Lipid	-8.46018
		-2.05482	All							Purine metabolism	Nucleotide	-0.043546
		-0.571501	All							Purine metabolism	Nucleotide	-0.374966
		-1.13873	All							Purine metabolism	Nucleotide	-0.374966
		-0.285587	All							Purine metabolism	Nucleotide	-0.899999
		0.582079	All							Purine metabolism	Nucleotide	-0.512024
		-0.381121	All							Purine metabolism	Nucleotide	-9.2043
		-8.16139	All							Purine metabolism	Nucleotide	-1.26283
		0.370109	All							Purine metabolism	Nucleotide	-0.869668
		1.0986	All							Purine metabolism	Nucleotide	-1.00746
		0.281025	All							Purine metabolism	Nucleotide	-0.453188
		-0.819889	All							Purine metabolism	Nucleotide	-0.767556
		1.38651	All							Purine metabolism	Nucleotide	-3.60758
		0.790345	All							Purine metabolism	Nucleotide	-9.34217
		-1.81613	All							Purine metabolism	Nucleotide	0.57888
		-3.95096	All							Purine metabolism	Nucleotide	-0.0311539
		-3.95096	All							Purine metabolism	Nucleotide	-3.85746
		-1.81613	All							Purine metabolism	Nucleotide	-0.0126512
		-6.94555	All							Purine metabolism	Nucleotide	-0.930609
		-1.03819	All							Purine metabolism	Nucleotide	-2.69874
		-1.92663	All							Purine metabolism	Nucleotide	0.19334
		-9.47739	All							Purine metabolism	Nucleotide	1.79674
		-1.6963	All							Purine metabolism	Nucleotide	-2.12433
		0.262051	All							Purine metabolism	Nucleotide	-7.67377
		-1.03819	All							Pyrimidine metabolism	Nucleotide	1.44762
		0.13483	All							Pyrimidine metabolism	Nucleotide	-1.72876
		-0.861245	All							Pyrimidine metabolism	Nucleotide	-0.86965
		-1.4111	All							Pyrimidine metabolism	Nucleotide	-3.60758
		-11.0544	All							Pyrimidine metabolism	Nucleotide	-2.55971
		-8.57299	All							Pyrimidine metabolism	Nucleotide	-0.966358
		-0.270448	All							Pyrimidine metabolism	Nucleotide	-2.8401
		1.11377	All							Pyrimidine metabolism	Nucleotide	-0.972681
		-0.312949	All							Pyrimidine metabolism	Nucleotide	-0.589113
		1.7395	All							Pyrimidine metabolism	Nucleotide	-0.534327
		0.355284	All							Pyrimidine metabolism	Nucleotide	-7.17803
		-6.95095	All							Pyrimidine metabolism	Nucleotide	-0.362653
		-1.40134	All							Other	Other	-0.152411
		-8.44579	All							Other	Other	-6.93793
		3.2774	All							Biotin metabolism	Other	-5.25995
		-1.14453	All							Biotin metabolism	Other	-5.25995
		-7.17803	All							Biotin metabolism	Other	-0.616464
		0.949058	All							Other	Other	-0.480538
		-0.483044	All							Other	Other	-8.39171
		-3.78789	All							Other	Other	-0.218139
		-4.2306	All							Other	Other	-0.971574
		1.90992	All							Other	Other	-1.29908
		-8.20297	All							Other	Other	-2.77378
		-8.73707	All							Other	Other	-0.74572
		-8.36348	All							Other	Other	0.0551498
		-1.48058	All							Other	Other	0.677613
		0.46538	All							Other	Other	-0.0257555
		-8.46018	All							Other	Other	-0.509501
		-1.22434	All							Other	Other	-0.409412
		-2.91612	All							Other	Other	-6.81852
		-0.62158	All							Other	Other	-0.070676
		0.392637	All							Other	Other	1.01423
		0.327696	All							Other	Other	-1.32975
		1.08922	All							Other	Other	-3.07712
		-1.63287	All							Other	Other	-0.919328
		-1.65148	All							Other	Other	-1.66568
		-1.35984	All							Other	Other	-0.360331
		-1.54313	All							Other	Other	1.15266
		-3.36252	All							Pentose phosphate	Other	0.617384
		-5.3083	All							Pentose phosphate	Other	-7.40192
		-0.650631	All							Other	Other	-6.15505
		-0.925337	All							Other	Other	-7.37541
		-0.445817	All							Other	Other	-5.45609
		-1.29352	All							Other	Other	0.582079
		-3.20209	All							Other	Other	-0.381121
		-2.07883	All							Other	Other	-8.16139
		-0.235887	All							Other	Other	0.370109
		-1.88722	All							CO2 fixation	Other	1.0986
		-9.03107	All							CO2 fixation	Other	0.281025
		1.77851	All							CO2 fixation	Other	-0.819889
		-5.12023	All							Other	Other	-6.94555
		-3.20318	All							Other	Other	-8.44579
		-5.12023	All							Other	Other	3.2774
		-0.362653	All							Other	Other	-1.48058
		-0.736006	All							Other	Other	0.46538
		-1.25286	All							Other	Other	-0.235887
		-1.76658	All							Other	Other	-1.88722
		-1.83137	All							CO2 fixation	Other	-1.83137
		1.53432	All							CO2 fixation	Other	1.53432
		0.512171	Org specific
		-1.47062	Org specific
		-4.97832	Org specific
		-1.71212	Org specific
		1.79999	Org specific
		-3.72304	Org specific
		0.930332	Org specific
		-6.51311	Org specific
		0.932255	Org specific
		-6.42568	Org specific
		-1.63287	Org specific
		-0.445817	Org specific
		-1.29352	Org specific
		-1.88722	Org specific

## Sheet: Figure S6
	Condition	GECKO raw	GECKO adapted	GECKO raw + NIDLE	GECKO adapted + NIDLE
	control CC1690	1.79716	1.75532	1.34542	1.30406
	dark CC1690	2.33738	2.30976	1.69249	1.70266
	control UVM4	1.73554	1.72418	1.29599	1.24793
	SDP OE1 UVM4	1.79133	1.75938	1.32247	1.26613
	SDP OE2 UVM4	1.7633	1.70919	1.29657	1.23941
